# Supplementary material for: Crystal structure of di­chlorido­bis­[2-(phenyl­diazen­yl)pyridine-κN 1]zinc
Source: Acta Crystallogr E Crystallogr Commun. 2015 Oct 24;71(Pt 11):m201–2. doi: 10.1107/S2056989015019143 (PMC4645076; doi:10.1107/S2056989015019143)
Supplement: Supplementary file 1 [file e-71-0m201-sup1.cif]

##############################################################################
#                                                                            #
# This CIF contains the data in a paper accepted for publication in          #
# Acta Crystallographica Section E. It conforms to the requirements of       #
# Notes for Authors for Acta Crystallographica Section E, and has been       #
# peer reviewed under the auspices of the IUCr Commission on Journals.       #
#                                                                            #
# Full details of the Crystallographic Information File format               #
# are given in the paper "The Crystallographic Information File (CIF):       #
# a New Standard Archive File for Crystallography" by S. R. Hall, F. H.      #
# Allen and I. D. Brown [Acta Cryst. (1991), A47, 655-685].                  #
#                                                                            #
# The current version of the core CIF dictionary is obtainable from          #
# ftp://ftp.iucr.org/pub/cif_core.dic.                                       #
#                                                                            #
# Software is freely available for graphical display of the structure(s)     #
# in this CIF. For information consult the CIF software page                 #
# http://www.iucr.org/resources/cif/software.                                #
#                                                                            #
# This file may be used for bona fide research purposes within the           #
# scientific community so long as proper attribution is given to the journal # 
# article from which it was obtained.                                        #
#                                                                            #
##############################################################################
data_I
_audit_creation_method     'SHELXL-2014/7'
_database_code_depnum_ccdc_archive     'CCDC 1430587'
_chemical_name_systematic
;
Dichloridobis[2-(phenyldiazenyl)pyridine-\k<i>N</i>^1^]zinc
;
_chemical_name_common     ?
_chemical_formula_moiety     'C22 H18 Cl2 N6 Zn'
_chemical_formula_sum     'C22 H18 Cl2 N6 Zn'
_chemical_formula_iupac     '[Zn Cl2 (C11 H9 N3)2]'
_chemical_formula_weight     502.69
_chemical_melting_point     ?
_shelx_space_group_comment
;
The symmetry employed for this shelxl refinement is uniquely defined
by the following loop, which should always be used as a source of
symmetry information in preference to the above space-group names.
They are only intended as comments.
;
_space_group_crystal_system     orthorhombic
_space_group_name_H-M_alt     'P b c n'
_space_group_name_Hall     '-P 2n 2ab'
loop_
    _space_group_symop_operation_xyz
    'x, y, z'
    '-x+1/2, -y+1/2, z+1/2'
    '-x, y, -z+1/2'
    'x+1/2, -y+1/2, -z'
    '-x, -y, -z'
    'x-1/2, y-1/2, -z-1/2'
    'x, -y, z-1/2'
    '-x-1/2, y-1/2, z'
_cell_length_a     13.7960(4)
_cell_length_b     10.1905(3)
_cell_length_c     16.1305(5)
_cell_angle_alpha     90
_cell_angle_beta     90
_cell_angle_gamma     90
_cell_volume     2267.76(12)
_cell_formula_units_Z     4
_cell_measurement_reflns_used     9900
_cell_measurement_theta_min     3.22
_cell_measurement_theta_max     28.20
_cell_measurement_temperature     298(2)
_exptl_crystal_description     'Block'
_exptl_crystal_colour     'orange'
_exptl_crystal_size_max     0.360
_exptl_crystal_size_mid     0.320
_exptl_crystal_size_min     0.300
_exptl_crystal_density_diffrn     1.472
_exptl_crystal_density_meas     ?
_exptl_crystal_density_method     'not measured'
_exptl_crystal_F_000     1024
_exptl_absorpt_coefficient_mu     1.340
_exptl_absorpt_correction_type     multi-scan
_exptl_absorpt_process_details
;
(SADABS; Bruker, 2013)
;
_shelx_estimated_absorpt_T_min     0.644
_shelx_estimated_absorpt_T_max     0.689
_exptl_absorpt_correction_T_min     0.7077
_exptl_absorpt_correction_T_max     0.7459
_diffrn_ambient_temperature     298(2)
_diffrn_radiation_type     MoK\a
_diffrn_radiation_wavelength     0.71073
_diffrn_measurement_device_type     'Bruker APEXII CCD'
_diffrn_measurement_method     '\f and \w scans'
_diffrn_detector_area_resol_mean     ?
_diffrn_reflns_number     65168
_diffrn_reflns_av_R_equivalents     0.0411
_diffrn_reflns_theta_min     3.544
_diffrn_reflns_theta_max     28.276
_diffrn_reflns_theta_full     25.242
_diffrn_measured_fraction_theta_max     0.998
_diffrn_measured_fraction_theta_full     0.998
_diffrn_reflns_limit_h_min     -18
_diffrn_reflns_limit_h_max     18
_diffrn_reflns_limit_k_min     -13
_diffrn_reflns_limit_k_max     13
_diffrn_reflns_limit_l_min     -21
_diffrn_reflns_limit_l_max     21
_refine_special_details     ?
_reflns_number_total     2820
_reflns_number_gt     2160
_reflns_threshold_expression     'I > 2\s(I)'
_refine_ls_structure_factor_coef     Fsqd
_refine_ls_matrix_type     full
_refine_ls_R_factor_all     0.0470
_refine_ls_R_factor_gt     0.0297
_refine_ls_wR_factor_gt     0.0729
_refine_ls_wR_factor_ref     0.0834
_refine_ls_goodness_of_fit_ref     1.056
_refine_ls_restrained_S_all     1.056
_refine_ls_number_reflns     2820
_refine_ls_number_parameters     141
_refine_ls_number_restraints     0
_refine_ls_hydrogen_treatment     constr
_refine_ls_weighting_scheme     calc
_refine_ls_weighting_details
              'w=1/[\s^2^(Fo^2^)+(0.0384P)^2^+0.7794P] where P=(Fo^2^+2Fc^2^)/3'
_atom_sites_solution_hydrogens     geom
_atom_sites_solution_primary     ?
_atom_sites_solution_secondary     ?
_refine_ls_shift/su_max     0.001
_refine_ls_shift/su_mean     0.000
_refine_diff_density_max     0.347
_refine_diff_density_min     -0.222
_refine_ls_extinction_method     none
_refine_ls_extinction_coef     .
loop_
    _atom_type_symbol
    _atom_type_description
    _atom_type_scat_dispersion_real
    _atom_type_scat_dispersion_imag
    _atom_type_scat_source
    'C' 'C' 0.0033 0.0016
                         'International Tables Vol C Tables 4.2.6.8 and 6.1.1.4'
    'H' 'H' 0.0000 0.0000
                         'International Tables Vol C Tables 4.2.6.8 and 6.1.1.4'
    'N' 'N' 0.0061 0.0033
                         'International Tables Vol C Tables 4.2.6.8 and 6.1.1.4'
    'Cl' 'Cl' 0.1484 0.1585
                         'International Tables Vol C Tables 4.2.6.8 and 6.1.1.4'
    'Zn' 'Zn' 0.2839 1.4301
                         'International Tables Vol C Tables 4.2.6.8 and 6.1.1.4'
_computing_data_collection
;
SMART (Bruker, 2013)
;
_computing_cell_refinement
;
SAINT (Bruker, 2013)
;
_computing_data_reduction
;
SAINT (Bruker, 2013)
;
_computing_structure_solution
;
SHELXS97 (Sheldrick, 2008)
;
_computing_structure_refinement
;
SHELXL2014 (Sheldrick, 2015)
;
_computing_molecular_graphics
;
Mercury  (Macrae <i>et al.</i>,  2008)
;
_computing_publication_material
;
WinGX (Farrugia, 2012) and publCIF (Westrip, 2010)
;
loop_
    _atom_site_type_symbol
    _atom_site_label
    _atom_site_fract_x
    _atom_site_fract_y
    _atom_site_fract_z
    _atom_site_U_iso_or_equiv
    _atom_site_adp_type
    _atom_site_calc_flag
    _atom_site_occupancy
    _atom_site_disorder_assembly
    _atom_site_disorder_group
    Zn Zn1 1.0000 0.21091(3) 0.7500 0.04573(11) Uani d 1 . .
    Cl Cl1 0.96785(4) 0.08709(5) 0.63805(3) 0.06114(15) Uani d 1 . .
    N N1 0.86977(11) 0.30520(15) 0.76959(10) 0.0468(3) Uani d 1 . .
    N N2 0.95560(12) 0.45206(15) 0.84789(10) 0.0514(4) Uani d 1 . .
    N N3 0.95301(13) 0.55766(16) 0.88646(11) 0.0584(4) Uani d 1 . .
    C C1 0.78854(15) 0.2566(2) 0.73676(13) 0.0571(5) Uani d 1 . .
    H H1 0.7927 0.1832 0.7026 0.069 Uiso calc 1 . .
    C C2 0.69884(17) 0.3110(2) 0.75155(14) 0.0676(6) Uani d 1 . .
    H H2 0.6434 0.2755 0.7275 0.081 Uiso calc 1 . .
    C C3 0.69288(16) 0.4185(2) 0.80247(16) 0.0730(6) Uani d 1 . .
    H H3 0.6330 0.4563 0.8140 0.088 Uiso calc 1 . .
    C C4 0.77541(15) 0.4698(2) 0.83614(14) 0.0627(5) Uani d 1 . .
    H H4 0.7726 0.5429 0.8706 0.075 Uiso calc 1 . .
    C C5 0.86318(13) 0.41115(18) 0.81815(11) 0.0484(4) Uani d 1 . .
    C C6 1.04406(15) 0.60029(19) 0.91730(12) 0.0555(5) Uani d 1 . .
    C C7 1.04401(19) 0.7222(2) 0.95484(16) 0.0696(6) Uani d 1 . .
    H H7 0.9866 0.7696 0.9593 0.084 Uiso calc 1 . .
    C C8 1.1291(2) 0.7733(3) 0.98561(16) 0.0789(7) Uani d 1 . .
    H H8 1.1293 0.8553 1.0110 0.095 Uiso calc 1 . .
    C C9 1.2132(2) 0.7037(3) 0.97888(15) 0.0763(7) Uani d 1 . .
    H H9 1.2707 0.7390 0.9990 0.092 Uiso calc 1 . .
    C C10 1.21338(17) 0.5810(2) 0.94239(14) 0.0706(6) Uani d 1 . .
    H H10 1.2709 0.5338 0.9386 0.085 Uiso calc 1 . .
    C C11 1.12915(16) 0.5283(2) 0.91168(13) 0.0623(5) Uani d 1 . .
    H H11 1.1291 0.4455 0.8874 0.075 Uiso calc 1 . .
loop_
    _atom_site_aniso_label
    _atom_site_aniso_U_11
    _atom_site_aniso_U_22
    _atom_site_aniso_U_33
    _atom_site_aniso_U_12
    _atom_site_aniso_U_13
    _atom_site_aniso_U_23
    Zn1 0.03382(16) 0.04842(18) 0.05494(19) 0.000 0.00041(11) 0.000
    Cl1 0.0475(3) 0.0725(3) 0.0635(3) 0.0004(2) -0.0018(2) -0.0153(2)
    N1 0.0390(8) 0.0491(8) 0.0522(8) 0.0044(6) 0.0020(6) 0.0048(6)
    N2 0.0533(9) 0.0493(8) 0.0518(9) 0.0059(7) 0.0038(7) 0.0004(7)
    N3 0.0597(11) 0.0517(9) 0.0638(10) 0.0067(8) 0.0061(8) -0.0026(8)
    C1 0.0431(10) 0.0613(11) 0.0669(13) 0.0021(9) -0.0025(8) 0.0013(9)
    C2 0.0393(10) 0.0797(15) 0.0837(16) 0.0077(10) -0.0056(10) 0.0097(12)
    C3 0.0490(12) 0.0840(16) 0.0861(16) 0.0254(11) 0.0070(11) 0.0133(13)
    C4 0.0602(12) 0.0615(12) 0.0663(12) 0.0211(10) 0.0057(10) 0.0027(10)
    C5 0.0472(10) 0.0497(10) 0.0483(10) 0.0089(8) 0.0034(8) 0.0093(8)
    C6 0.0584(12) 0.0551(11) 0.0530(11) 0.0001(9) 0.0074(9) 0.0013(9)
    C7 0.0696(14) 0.0602(13) 0.0790(15) 0.0002(10) 0.0151(12) -0.0122(11)
    C8 0.0851(18) 0.0683(15) 0.0832(16) -0.0170(13) 0.0133(14) -0.0153(12)
    C9 0.0742(16) 0.0856(17) 0.0690(14) -0.0211(13) 0.0029(12) 0.0037(12)
    C10 0.0624(13) 0.0789(16) 0.0704(14) 0.0030(11) 0.0025(11) 0.0065(12)
    C11 0.0657(13) 0.0609(12) 0.0602(12) 0.0051(10) 0.0035(10) -0.0020(10)
_geom_special_details
;
All e.s.d.'s (except the e.s.d. in the dihedral angle between two l.s. planes)
are estimated using the full covariance matrix. The cell e.s.d.'s are taken
into account individually in the estimation of e.s.d.'s in distances, angles
and torsion angles; correlations between e.s.d.'s in cell parameters are only
used when they are defined by crystal symmetry. An approximate (isotropic)
treatment of cell e.s.d.'s is used for estimating e.s.d.'s involving l.s.
planes.
;
loop_
    _geom_bond_atom_site_label_1
    _geom_bond_atom_site_label_2
    _geom_bond_site_symmetry_2
    _geom_bond_distance
    _geom_bond_publ_flag
    Zn1 N1 . 2.0618(15) ?
    Zn1 N1 3_756 2.0619(15) ?
    Zn1 Cl1 3_756 2.2471(5) ?
    Zn1 Cl1 . 2.2472(5) ?
    N1 C1 . 1.335(3) ?
    N1 C5 . 1.337(2) ?
    N2 N3 . 1.244(2) ?
    N2 C5 . 1.425(2) ?
    N3 C6 . 1.419(3) ?
    C1 C2 . 1.377(3) ?
    C1 H1 . 0.9300 ?
    C2 C3 . 1.372(3) ?
    C2 H2 . 0.9300 ?
    C3 C4 . 1.365(3) ?
    C3 H3 . 0.9300 ?
    C4 C5 . 1.381(3) ?
    C4 H4 . 0.9300 ?
    C6 C7 . 1.382(3) ?
    C6 C11 . 1.387(3) ?
    C7 C8 . 1.377(3) ?
    C7 H7 . 0.9300 ?
    C8 C9 . 1.364(4) ?
    C8 H8 . 0.9300 ?
    C9 C10 . 1.382(3) ?
    C9 H9 . 0.9300 ?
    C10 C11 . 1.372(3) ?
    C10 H10 . 0.9300 ?
    C11 H11 . 0.9300 ?
loop_
    _geom_angle_atom_site_label_1
    _geom_angle_atom_site_label_2
    _geom_angle_atom_site_label_3
    _geom_angle_site_symmetry_1
    _geom_angle_site_symmetry_3
    _geom_angle
    _geom_angle_publ_flag
    N1 Zn1 N1 . 3_756 124.45(9) ?
    N1 Zn1 Cl1 . 3_756 108.09(4) ?
    N1 Zn1 Cl1 3_756 3_756 102.29(5) ?
    N1 Zn1 Cl1 . . 102.29(5) ?
    N1 Zn1 Cl1 3_756 . 108.09(4) ?
    Cl1 Zn1 Cl1 3_756 . 111.68(3) ?
    C1 N1 C5 . . 118.37(17) ?
    C1 N1 Zn1 . . 119.85(13) ?
    C5 N1 Zn1 . . 121.69(13) ?
    N3 N2 C5 . . 113.33(16) ?
    N2 N3 C6 . . 114.51(17) ?
    N1 C1 C2 . . 122.4(2) ?
    N1 C1 H1 . . 118.8 ?
    C2 C1 H1 . . 118.8 ?
    C3 C2 C1 . . 118.6(2) ?
    C3 C2 H2 . . 120.7 ?
    C1 C2 H2 . . 120.7 ?
    C4 C3 C2 . . 119.6(2) ?
    C4 C3 H3 . . 120.2 ?
    C2 C3 H3 . . 120.2 ?
    C3 C4 C5 . . 118.8(2) ?
    C3 C4 H4 . . 120.6 ?
    C5 C4 H4 . . 120.6 ?
    N1 C5 C4 . . 122.15(19) ?
    N1 C5 N2 . . 111.89(15) ?
    C4 C5 N2 . . 125.96(18) ?
    C7 C6 C11 . . 120.3(2) ?
    C7 C6 N3 . . 115.36(19) ?
    C11 C6 N3 . . 124.36(19) ?
    C8 C7 C6 . . 119.8(2) ?
    C8 C7 H7 . . 120.1 ?
    C6 C7 H7 . . 120.1 ?
    C9 C8 C7 . . 120.0(2) ?
    C9 C8 H8 . . 120.0 ?
    C7 C8 H8 . . 120.0 ?
    C8 C9 C10 . . 120.4(2) ?
    C8 C9 H9 . . 119.8 ?
    C10 C9 H9 . . 119.8 ?
    C11 C10 C9 . . 120.4(2) ?
    C11 C10 H10 . . 119.8 ?
    C9 C10 H10 . . 119.8 ?
    C10 C11 C6 . . 119.1(2) ?
    C10 C11 H11 . . 120.5 ?
    C6 C11 H11 . . 120.5 ?
loop_
    _geom_torsion_atom_site_label_1
    _geom_torsion_atom_site_label_2
    _geom_torsion_atom_site_label_3
    _geom_torsion_atom_site_label_4
    _geom_torsion_site_symmetry_1
    _geom_torsion_site_symmetry_2
    _geom_torsion_site_symmetry_3
    _geom_torsion_site_symmetry_4
    _geom_torsion
    _geom_torsion_publ_flag
    C5 N2 N3 C6 . . . . 179.59(15) ?
    C5 N1 C1 C2 . . . . -0.4(3) ?
    Zn1 N1 C1 C2 . . . . 176.25(16) ?
    N1 C1 C2 C3 . . . . -0.5(3) ?
    C1 C2 C3 C4 . . . . 0.9(3) ?
    C2 C3 C4 C5 . . . . -0.3(3) ?
    C1 N1 C5 C4 . . . . 1.0(3) ?
    Zn1 N1 C5 C4 . . . . -175.57(14) ?
    C1 N1 C5 N2 . . . . -179.50(16) ?
    Zn1 N1 C5 N2 . . . . 3.9(2) ?
    C3 C4 C5 N1 . . . . -0.7(3) ?
    C3 C4 C5 N2 . . . . 179.92(19) ?
    N3 N2 C5 N1 . . . . 173.32(16) ?
    N3 N2 C5 C4 . . . . -7.2(3) ?
    N2 N3 C6 C7 . . . . 175.28(19) ?
    N2 N3 C6 C11 . . . . -4.7(3) ?
    C11 C6 C7 C8 . . . . 1.0(3) ?
    N3 C6 C7 C8 . . . . -179.0(2) ?
    C6 C7 C8 C9 . . . . 0.1(4) ?
    C7 C8 C9 C10 . . . . -1.0(4) ?
    C8 C9 C10 C11 . . . . 0.7(4) ?
    C9 C10 C11 C6 . . . . 0.4(3) ?
    C7 C6 C11 C10 . . . . -1.3(3) ?
    N3 C6 C11 C10 . . . . 178.7(2) ?
loop_
    _geom_hbond_atom_site_label_D
    _geom_hbond_atom_site_label_H
    _geom_hbond_atom_site_label_A
    _geom_hbond_site_symmetry_A
    _geom_hbond_distance_DH
    _geom_hbond_distance_HA
    _geom_hbond_distance_DA
    _geom_hbond_angle_DHA
    C3 H3 Cl1 6_567 0.93 2.75 3.675(2) 172.9
    C1 H1 Cl1 . 0.93 2.81 3.411(2) 123.6
_shelx_hkl_file
;
   0   2   0   11.23    0.27
   0  -2   0   11.23    0.27
   0  -2   0   11.17    0.33
   0   2   0   11.25    0.29
   0   2   0   11.31    0.27
   0  -2   0   10.66    0.27
   0  -2   0   11.08    0.29
   0   3   0   -0.14    0.04
   0  -3   0   -0.04    0.07
   0  -3   0   -0.12    0.02
   0  -3   0   -0.11    0.03
   0   3   0   -0.16    0.03
   0  -3   0   -0.11    0.04
   0   3   0   -0.11    0.02
   0  -4   0   64.89    1.60
   0   4   0   59.61    1.41
   0   4   0   63.14    1.61
   0   4   0   61.22    1.49
   0   4   0   63.43    1.45
   0  -4   0   60.85    1.49
   0  -4   0   64.46    1.45
   0  -4   0   60.40    1.42
   0   5   0    0.00    0.03
   0  -5   0   -0.06    0.06
   0  -5   0   -0.01    0.04
   0   5   0   -0.04    0.06
   0  -5   0   -0.06    0.10
   0   5   0   -0.12    0.05
   0   5   0   -0.07    0.11
   0   5   0   -0.06    0.05
   0   5   0    0.00    0.04
   0   6   0  118.07    2.80
   0   6   0  119.11    2.73
   0   6   0  122.04    2.66
   0   6   0  117.32    2.98
   0   6   0  117.93    2.77
   0  -6   0  113.34    2.80
   0  -6   0  117.29    2.66
   0   6   0  117.14    2.77
   0  -6   0  117.53    2.97
   0  -7   0   -0.12    0.14
   0   7   0   -0.04    0.15
   0   7   0    0.02    0.04
   0   7   0   -0.04    0.09
   0   7   0   -0.09    0.08
   0   7   0    0.00    0.06
   0  -7   0   -0.03    0.06
   0  -7   0   -0.12    0.08
   0   7   0   -0.03    0.08
   0   8   0   26.52    0.65
   0  -8   0   26.98    0.69
   0   8   0   27.50    0.76
   0   8   0   26.59    0.76
   0   8   0   27.52    0.77
   0  -8   0   27.51    0.91
   0   8   0   25.92    0.91
   0   8   0   26.41    0.66
   0   8   0   27.63    0.69
   0  -8   0   26.84    0.77
   0   9   0   -0.20    0.24
   0   9   0   -0.08    0.04
   0  -9   0   -0.11    0.11
   0   9   0   -0.17    0.12
   0  -9   0   -0.48    0.22
   0  -9   0   -0.07    0.09
   0   9   0   -0.13    0.09
   0   9   0   -0.05    0.05
   0   9   0   -0.04    0.11
   0   9   0   -0.13    0.11
   0  10   0    8.59    0.39
   0 -10   0    8.59    0.60
   0 -10   0    8.68    0.39
   0  10   0    8.38    0.33
   0  10   0    8.92    0.60
   0 -10   0    8.26    0.32
   0  11   0   -0.04    0.14
   0  11   0    0.02    0.15
   0  11   0   -0.32    0.29
   0 -11   0   -0.11    0.12
   0 -11   0    0.16    0.16
   0  12   0    0.41    0.20
   0 -12   0    0.50    0.16
   0  12   0    0.41    0.18
   0 -12   0    0.59    0.20
   0  12   0    0.62    0.41
   0 -13   0   -0.04    0.19
   0  13   0    0.08    0.19
   0  13   0   -0.76    0.44
   0 -13   0   -0.08    0.22
  -1   2   0    0.01    0.02
  -1  -2   0    0.00    0.03
   1  -2   0    0.00    0.03
   1  -2   0   -0.02    0.02
  -1  -2   0   -0.03    0.04
  -1  -2   0    0.00    0.03
   1  -2   0   -0.02    0.03
  -1   2   0   -0.02    0.02
   1   2   0    0.01    0.02
  -1   2   0    0.02    0.05
  -1  -2   0    0.02    0.02
   1   2   0   -0.01    0.02
   1   2   0   -0.01    0.02
  -1   2   0    0.00    0.03
   1   2   0    0.03    0.05
   1   2   0    0.00    0.01
   1  -2   0    0.06    0.05
   1   3   0   91.17    2.13
  -1  -3   0   91.40    2.05
  -1  -3   0   91.85    2.26
  -1   3   0   92.61    2.06
  -1  -3   0   90.45    2.15
  -1  -3   0   92.98    2.14
  -1   3   0   93.06    2.13
   1   3   0   93.82    2.14
   1   3   0   91.89    2.27
   1  -3   0   91.17    2.15
   1  -3   0   89.57    2.06
   1  -3   0   90.51    2.26
   1   3   0   95.79    2.15
  -1   3   0   90.06    2.15
   1   3   0   90.25    2.07
   1   4   0    0.02    0.03
   1   4   0   -0.02    0.05
   1   4   0    0.04    0.04
  -1  -4   0   -0.05    0.04
   1   4   0    0.00    0.03
   1  -4   0   -0.07    0.04
   1  -4   0   -0.04    0.05
  -1  -4   0    0.11    0.03
  -1  -4   0    0.02    0.08
  -1   4   0    0.01    0.02
  -1  -4   0    0.00    0.03
   1  -4   0   -0.09    0.07
  -1   4   0    0.00    0.05
  -1   4   0    0.00    0.03
  -1   4   0   -0.09    0.09
  -1   4   0   -0.01    0.05
   1   4   0   -0.01    0.08
  -1   5   0    2.15    0.22
  -1   5   0    2.16    0.14
  -1  -5   0    2.06    0.14
   1   5   0    2.29    0.10
  -1   5   0    2.18    0.07
   1  -5   0    2.13    0.12
   1   5   0    2.30    0.13
  -1  -5   0    2.40    0.20
  -1   5   0    2.11    0.14
  -1   5   0    2.25    0.11
   1  -5   0    1.99    0.14
   1   5   0    2.05    0.13
   1  -5   0    2.10    0.20
   1   5   0    2.26    0.10
   1  -6   0   -0.05    0.06
  -1  -6   0   -0.04    0.05
  -1   6   0    0.10    0.08
   1   6   0   -0.15    0.12
   1  -6   0    0.09    0.08
  -1   6   0   -0.07    0.15
  -1  -6   0   -0.13    0.11
  -1   6   0   -0.02    0.08
   1  -6   0   -0.01    0.12
  -1   6   0    0.02    0.05
   1   6   0   -0.06    0.04
   1   6   0   -0.09    0.07
   1   6   0    0.07    0.07
  -1   6   0    0.00    0.02
  -1  -6   0    0.06    0.08
  -1   6   0   -0.01    0.02
  -1   7   0   14.27    0.45
  -1  -7   0   13.30    0.44
   1   7   0   13.55    0.37
  -1   7   0   13.66    0.57
  -1  -7   0   13.47    0.37
   1   7   0   14.11    0.44
   1  -7   0   13.30    0.44
   1   7   0   13.79    0.56
   1   7   0   14.33    0.44
   1   7   0   13.27    0.38
  -1   7   0   13.24    0.43
   1  -7   0   13.98    0.55
  -1  -7   0   13.79    0.55
  -1   7   0   13.95    0.39
   1  -7   0   13.68    0.39
  -1   8   0    0.04    0.10
  -1  -8   0    0.00    0.08
   1   8   0    0.02    0.07
   1   8   0    0.07    0.06
   1   8   0   -0.08    0.19
   1   8   0    0.13    0.10
   1   8   0   -0.14    0.10
  -1   8   0   -0.09    0.08
  -1  -8   0   -0.03    0.10
   1   8   0   -0.04    0.10
   1  -8   0    0.07    0.19
   1  -8   0    0.06    0.10
  -1   8   0   -0.01    0.10
  -1   8   0   -0.26    0.10
  -1   8   0   -0.16    0.20
   1  -8   0   -0.02    0.08
  -1  -8   0   -0.24    0.19
   1  -9   0    8.88    0.51
  -1  -9   0    8.70    0.51
   1  -9   0    8.94    0.38
  -1  -9   0    9.23    0.31
   1   9   0    8.00    0.30
   1   9   0    8.91    0.28
   1   9   0    9.55    0.38
   1   9   0    8.81    0.37
   1  -9   0    9.19    0.33
  -1   9   0    9.15    0.36
  -1  -9   0    8.89    0.38
   1   9   0    9.09    0.55
  -1   9   0    9.65    0.39
  -1   9   0    9.34    0.33
   1   9   0    9.13    0.38
  -1   9   0    9.04    0.57
  -1   9   0    9.61    0.39
   1   9   0    9.13    0.28
  -1  10   0   -0.41    0.25
  -1 -10   0   -0.39    0.28
  -1  10   0   -0.16    0.13
  -1 -10   0    0.13    0.15
  -1  10   0   -0.02    0.13
   1  10   0   -0.04    0.11
   1  10   0    0.05    0.07
   1 -10   0   -0.03    0.13
   1  10   0   -0.09    0.12
  -1 -10   0   -0.14    0.09
   1  10   0   -0.24    0.25
   1  10   0   -0.10    0.08
   1 -10   0    0.07    0.11
   1 -10   0    0.22    0.29
  -1 -11   0   -0.10    0.17
   1 -11   0    0.29    0.17
   1 -11   0    0.12    0.14
  -1  11   0   -0.07    0.15
   1  11   0    0.17    0.15
  -1 -11   0    0.24    0.13
   1  11   0    0.04    0.29
   1  11   0    0.09    0.07
   1  11   0   -0.01    0.14
  -1  11   0    0.07    0.16
  -1  11   0    0.21    0.29
  -1  12   0    0.31    0.37
  -1  12   0   -0.15    0.20
   1 -12   0    0.28    0.18
   1  12   0   -0.26    0.18
  -1 -12   0   -0.28    0.14
   1  12   0    0.04    0.17
   1  12   0   -0.14    0.34
  -1  12   0    0.14    0.19
   1 -12   0    0.13    0.16
  -1 -12   0    0.39    0.20
   1 -13   0   -0.05    0.21
   1  13   0    0.06    0.45
  -1 -13   0    0.28    0.24
  -1  13   0    0.00    0.20
  -1  13   0   -0.62    0.45
   1  13   0    0.39    0.21
  -1 -13   0    0.16    0.18
   1 -13   0    0.00    0.20
   2   1   0   -0.03    0.02
   2  -1   0    0.01    0.02
  -2   1   0   -0.01    0.02
  -2   1   0    0.00    0.02
  -2   1   0   -0.02    0.03
   2  -1   0    0.01    0.02
  -2  -1   0    0.00    0.01
   2  -1   0   -0.02    0.02
   2   1   0   -0.01    0.01
   2   1   0   -0.01    0.03
   2  -1   0    0.01    0.03
   2   1   0   -0.02    0.02
  -2  -1   0    0.02    0.04
  -2  -1   0    0.00    0.01
   2   1   0   -0.01    0.01
   2  -1   0   -0.01    0.02
  -2  -1   0    0.01    0.02
  -2  -1   0    0.00    0.02
  -2   1   0   -0.01    0.01
   2  -2   0    0.26    0.03
   2   2   0    0.29    0.03
  -2   2   0    0.37    0.05
  -2   2   0    0.31    0.04
   2  -2   0    0.31    0.03
  -2   2   0    0.25    0.04
  -2  -2   0    0.24    0.03
  -2   2   0    0.36    0.08
   2   2   0    0.28    0.04
   2  -2   0    0.36    0.05
   2  -2   0    0.40    0.08
   2  -2   0    0.21    0.04
   2   2   0    0.24    0.04
   2  -2   0    0.23    0.04
  -2  -2   0    0.24    0.03
  -2  -2   0    0.26    0.04
  -2   3   0    0.00    0.04
  -2   3   0    0.06    0.10
  -2   3   0   -0.01    0.04
  -2  -3   0   -0.04    0.03
   2   3   0   -0.01    0.03
   2   3   0   -0.01    0.03
   2   3   0   -0.04    0.04
   2   3   0   -0.03    0.02
   2   3   0   -0.02    0.07
  -2  -3   0   -0.05    0.04
   2  -3   0   -0.02    0.04
   2  -3   0    0.00    0.04
   2  -3   0   -0.05    0.07
  -2   3   0    0.00    0.04
   2  -3   0   -0.02    0.04
  -2   4   0    2.25    0.11
  -2  -4   0    2.20    0.09
  -2  -4   0    2.19    0.12
   2   4   0    2.28    0.09
   2  -4   0    2.19    0.18
   2   4   0    2.57    0.18
  -2   4   0    2.24    0.12
   2   4   0    2.12    0.11
   2  -4   0    2.26    0.11
   2   4   0    2.29    0.12
  -2   4   0    2.25    0.13
   2  -4   0    2.26    0.13
  -2   4   0    2.17    0.20
  -2  -4   0    2.23    0.10
  -2   5   0   -0.13    0.10
   2   5   0    0.16    0.11
  -2   5   0   -0.03    0.06
  -2  -5   0   -0.03    0.04
   2   5   0   -0.06    0.05
  -2  -5   0   -0.09    0.06
   2  -5   0   -0.01    0.09
  -2  -5   0   -0.01    0.04
   2   5   0    0.02    0.06
   2   5   0   -0.04    0.04
  -2   5   0    0.06    0.06
   2   5   0    0.03    0.04
   2  -5   0   -0.05    0.05
   2  -5   0   -0.06    0.06
  -2   5   0   -0.05    0.05
  -2  -5   0   -0.02    0.09
  -2   6   0   26.53    0.70
   2  -6   0   25.66    0.70
   2   6   0   25.95    0.62
  -2   6   0   25.97    0.65
   2   6   0   26.12    0.69
   2  -6   0   25.47    0.65
  -2   6   0   25.54    0.70
   2   6   0   25.59    0.69
  -2  -6   0   26.34    0.81
  -2  -6   0   26.28    0.62
   2  -6   0   25.85    0.80
   2   6   0   25.71    0.82
   2   6   0   25.91    0.66
  -2  -6   0   25.26    0.70
  -2   6   0   25.25    0.83
  -2   7   0   -0.15    0.09
   2   7   0   -0.04    0.07
   2   7   0    0.04    0.08
  -2  -7   0    0.05    0.06
   2   7   0   -0.07    0.05
   2   7   0   -0.15    0.15
  -2   7   0   -0.02    0.16
  -2  -7   0   -0.10    0.13
   2  -7   0   -0.08    0.07
  -2  -7   0   -0.04    0.09
   2  -7   0   -0.08    0.09
  -2   7   0    0.04    0.09
  -2   7   0   -0.06    0.08
   2   7   0    0.07    0.06
   2  -7   0   -0.09    0.15
  -2   8   0    5.57    0.24
  -2   8   0    5.06    0.28
   2   8   0    5.74    0.41
   2  -8   0    5.84    0.41
   2   8   0    5.56    0.28
  -2   8   0    5.74    0.28
  -2  -8   0    5.48    0.21
  -2   8   0    5.64    0.44
   2  -8   0    5.72    0.30
   2   8   0    5.37    0.22
   2   8   0    5.52    0.21
   2  -8   0    5.33    0.25
   2   8   0    6.02    0.28
  -2  -8   0    5.51    0.28
   2  -9   0   -0.38    0.23
   2   9   0    0.07    0.08
  -2  -9   0    0.03    0.11
  -2   9   0   -0.03    0.13
   2   9   0   -0.25    0.24
  -2   9   0   -0.21    0.23
   2   9   0    0.05    0.12
  -2   9   0   -0.02    0.11
   2   9   0    0.00    0.11
  -2  -9   0   -0.09    0.08
  -2   9   0   -0.20    0.11
   2  -9   0    0.08    0.13
   2   9   0   -0.01    0.08
  -2   9   0    0.05    0.10
   2  -9   0    0.06    0.11
   2   9   0   -0.07    0.12
   2  10   0    3.83    0.21
   2 -10   0    3.70    0.25
   2  10   0    4.07    0.33
   2  10   0    3.36    0.43
  -2 -10   0    3.57    0.21
  -2 -10   0    3.73    0.28
   2  10   0    3.67    0.20
  -2  10   0    3.84    0.48
   2  10   0    3.48    0.29
  -2  10   0    3.85    0.27
   2  10   0    3.43    0.22
   2 -10   0    3.68    0.50
   2 -10   0    3.55    0.28
  -2  10   0    3.99    0.30
   2  11   0    0.03    0.10
   2 -11   0   -0.10    0.16
   2  11   0   -0.10    0.12
  -2  11   0   -0.11    0.17
   2  11   0    0.22    0.14
   2 -11   0   -0.05    0.14
   2  11   0   -0.36    0.31
  -2 -11   0    0.07    0.16
  -2  11   0   -0.15    0.15
  -2 -11   0    0.04    0.11
   2  11   0   -0.13    0.09
  -2  11   0    0.19    0.33
  -2  12   0    1.37    0.25
  -2 -12   0    0.82    0.22
  -2  12   0    0.39    0.43
   2  12   0    1.02    0.41
   2 -12   0    0.88    0.22
   2  12   0    0.94    0.19
   2  12   0    1.01    0.12
   2  12   0    1.00    0.21
  -2  12   0    0.90    0.21
   2 -12   0    0.93    0.20
   2  13   0   -0.07    0.47
   2  13   0    0.01    0.20
  -2 -13   0    0.30    0.23
   2 -13   0   -0.21    0.21
   2 -13   0    0.00    0.22
  -2  13   0   -0.22    0.52
  -2  13   0   -0.27    0.21
   3   0   0   -0.15    0.02
   3   0   0    0.01    0.03
  -3   0   0   -0.11    0.03
  -3   0   0   -0.11    0.03
   3   0   0   -0.11    0.04
  -3   0   0   -0.10    0.03
  -3   0   0   -0.12    0.05
   3   0   0   -0.16    0.03
  -3   1   0   63.92    1.44
   3   1   0   62.54    1.47
  -3  -1   0   62.78    1.47
  -3  -1   0   63.83    1.57
   3   1   0   62.16    1.42
   3   1   0   63.97    1.47
  -3   1   0   64.69    1.47
  -3   1   0   64.83    1.48
   3  -1   0   63.29    1.47
   3  -1   0   61.89    1.57
   3  -1   0   63.00    1.44
  -3  -1   0   61.58    1.47
   3  -1   0   61.93    1.48
  -3   1   0   62.83    1.57
  -3  -1   0   64.86    1.50
   3   1   0   61.81    1.49
  -3  -1   0   64.27    1.42
   3   1   0   67.35    1.58
  -3   1   0   62.05    1.47
   3  -1   0   62.60    1.47
   3   2   0   -0.04    0.02
   3  -2   0    0.01    0.07
  -3  -2   0    0.00    0.02
  -3   2   0   -0.03    0.04
   3  -2   0    0.00    0.04
   3  -2   0    0.00    0.02
   3  -2   0    0.00    0.03
  -3   2   0    0.01    0.03
  -3  -2   0    0.01    0.02
   3  -2   0   -0.02    0.03
   3   2   0    0.01    0.03
  -3  -2   0    0.02    0.03
   3   2   0   -0.01    0.02
   3   2   0    0.02    0.06
  -3   3   0   23.38    0.58
   3  -3   0   21.60    0.58
   3  -3   0   22.22    0.66
  -3  -3   0   23.02    0.58
  -3   3   0   22.63    0.67
   3  -3   0   23.29    0.56
   3   3   0   23.40    0.58
   3   3   0   23.04    0.58
  -3   3   0   23.82    0.56
   3   3   0   21.74    0.66
   3  -3   0   22.98    0.54
   3   3   0   22.27    0.53
   3  -3   0   22.59    0.54
   3   3   0   22.62    0.53
  -3  -3   0   23.09    0.58
  -3   3   0   23.35    0.58
   3  -3   0   23.09    0.58
   3   3   0   22.46    0.57
  -3   4   0    0.04    0.10
   3  -4   0    0.01    0.05
   3   4   0    0.01    0.04
   3   4   0   -0.04    0.04
   3   4   0    0.00    0.03
   3  -4   0    0.04    0.05
  -3  -4   0   -0.04    0.04
  -3   4   0   -0.01    0.05
   3   4   0    0.05    0.09
   3  -4   0    0.02    0.09
  -3  -4   0   -0.07    0.05
  -3   4   0   -0.02    0.04
   3   4   0   -0.02    0.04
  -3   4   0   -0.02    0.06
  -3  -4   0   -0.04    0.04
   3  -4   0   -0.01    0.04
   3   5   0   10.54    0.31
   3  -5   0   10.59    0.34
   3   5   0   11.06    0.27
   3   5   0   10.58    0.43
  -3   5   0    9.48    0.32
   3  -5   0   10.14    0.41
  -3   5   0    9.92    0.33
   3   5   0   10.47    0.32
   3   5   0   10.59    0.33
  -3   5   0   10.36    0.31
  -3  -5   0   10.70    0.31
   3  -5   0   10.55    0.31
  -3  -5   0   10.20    0.32
  -3   5   0   10.69    0.45
   3   6   0    0.03    0.04
   3  -6   0   -0.09    0.07
   3   6   0   -0.03    0.06
  -3   6   0   -0.07    0.08
   3   6   0   -0.09    0.07
  -3  -6   0    0.00    0.08
  -3   6   0    0.00    0.07
   3   6   0   -0.18    0.12
   3  -6   0   -0.24    0.13
   3   6   0    0.01    0.06
  -3   6   0    0.07    0.07
  -3   6   0   -0.18    0.16
   3  -6   0   -0.05    0.07
   3   7   0   25.16    0.66
  -3   7   0   24.31    0.87
   3  -7   0   24.85    0.83
  -3   7   0   26.15    0.71
   3  -7   0   24.89    0.66
  -3   7   0   24.41    0.70
  -3   7   0   23.92    0.65
   3   7   0   25.32    0.61
  -3  -7   0   25.06    0.70
   3   7   0   24.48    0.84
   3  -7   0   25.63    0.72
   3   7   0   26.25    0.70
   3   7   0   25.72    0.70
   3   8   0   -0.10    0.19
  -3   8   0   -0.32    0.22
  -3  -8   0    0.00    0.11
   3   8   0    0.00    0.08
   3   8   0   -0.04    0.10
   3   8   0   -0.13    0.10
  -3   8   0    0.06    0.10
   3  -8   0    0.08    0.21
   3  -8   0    0.02    0.10
  -3   8   0   -0.17    0.11
   3  -8   0    0.01    0.09
   3   8   0   -0.02    0.06
  -3   8   0    0.07    0.10
   3   9   0    7.88    0.30
   3  -9   0    8.26    0.54
   3  -9   0    8.03    0.36
  -3   9   0    7.94    0.36
   3   9   0    7.48    0.34
   3   9   0    7.76    0.53
  -3  -9   0    8.16    0.35
   3   9   0    7.99    0.27
   3   9   0    7.58    0.35
  -3   9   0    7.93    0.32
   3  -9   0    7.76    0.32
  -3   9   0    7.43    0.51
  -3   9   0    7.87    0.34
   3 -10   0   -0.45    0.31
  -3  10   0   -0.03    0.29
  -3 -10   0   -0.14    0.13
   3  10   0   -0.05    0.10
   3 -10   0    0.07    0.13
   3 -10   0   -0.05    0.13
   3  10   0   -0.12    0.10
   3  10   0   -0.13    0.28
  -3  10   0   -0.02    0.13
   3  10   0   -0.21    0.16
  -3  10   0   -0.09    0.14
   3  10   0   -0.03    0.12
   3  11   0    0.51    0.13
   3  11   0    0.59    0.14
  -3  11   0    0.55    0.18
  -3  11   0    0.65    0.35
  -3  11   0    0.55    0.19
   3 -11   0    0.75    0.17
   3 -11   0    0.52    0.19
  -3 -11   0    0.33    0.17
   3  11   0    0.84    0.19
   3  11   0    0.53    0.13
   3  11   0    0.91    0.36
  -3 -12   0    0.05    0.19
   3 -12   0   -0.01    0.18
   3 -12   0    0.40    0.19
   3  12   0   -0.02    0.39
  -3  12   0   -0.42    0.17
  -3  12   0   -0.40    0.39
   3  12   0   -0.15    0.13
  -3  12   0   -0.15    0.24
   3  12   0    0.07    0.17
  -3  13   0    0.46    0.50
   3  13   0   -0.53    0.19
   3  13   0   -0.45    0.51
   3 -13   0   -0.27    0.22
   3 -13   0    0.14    0.22
  -3 -13   0    0.51    0.24
  -3  13   0    0.12    0.21
  -4   0   0  295.95    6.63
  -4   0   0  294.36    6.90
   4   0   0  284.52    6.80
   4   0   0  298.18    7.03
  -4   0   0  290.97    6.80
   4   1   0   -0.01    0.03
   4   1   0   -0.04    0.04
  -4  -1   0   -0.04    0.01
   4   1   0   -0.04    0.01
  -4   1   0   -0.04    0.03
  -4  -1   0   -0.06    0.03
   4   1   0   -0.05    0.03
   4  -1   0   -0.07    0.07
  -4   1   0   -0.05    0.04
   4  -1   0   -0.04    0.04
  -4   1   0   -0.03    0.02
   4  -1   0   -0.03    0.03
   4  -1   0    0.01    0.04
   4   1   0   -0.09    0.06
  -4  -1   0   -0.07    0.06
   4  -1   0   -0.04    0.02
  -4  -1   0   -0.05    0.04
   4  -2   0    6.92    0.20
   4   2   0    6.61    0.19
  -4  -2   0    6.50    0.22
  -4   2   0    6.93    0.21
  -4  -2   0    6.87    0.19
  -4  -2   0    6.73    0.21
  -4   2   0    7.51    0.21
  -4   2   0    7.09    0.28
   4   2   0    7.07    0.21
   4   2   0    6.47    0.22
  -4  -2   0    6.63    0.19
   4  -2   0    6.96    0.20
   4  -2   0    7.03    0.22
   4   2   0    6.83    0.19
  -4   2   0    7.40    0.22
   4  -2   0    6.91    0.28
   4  -2   0    7.35    0.22
   4   2   0    7.12    0.28
   4  -3   0    0.02    0.03
   4   3   0   -0.05    0.04
  -4   3   0   -0.01    0.04
   4  -3   0    0.03    0.04
   4   3   0    0.01    0.03
  -4   3   0   -0.02    0.04
   4  -3   0    0.06    0.09
   4  -3   0    0.00    0.04
   4   3   0   -0.03    0.03
   4   3   0   -0.03    0.04
  -4  -3   0    0.02    0.05
   4  -3   0    0.04    0.05
  -4   3   0   -0.06    0.08
  -4   3   0    0.00    0.05
   4   3   0    0.05    0.08
  -4  -3   0    0.00    0.04
   4  -4   0    4.02    0.12
  -4   4   0    4.03    0.26
   4   4   0    4.03    0.13
  -4  -4   0    3.75    0.16
  -4  -4   0    3.80    0.17
  -4  -4   0    3.86    0.16
   4   4   0    3.89    0.13
   4   4   0    3.98    0.17
   4   4   0    3.77    0.17
   4  -4   0    3.81    0.17
   4  -4   0    3.91    0.12
   4  -4   0    3.73    0.17
   4  -4   0    4.04    0.17
   4   4   0    3.96    0.25
  -4   4   0    3.95    0.17
   4   4   0    3.62    0.15
  -4   4   0    4.70    0.19
   4  -4   0    4.09    0.24
  -4   4   0    3.98    0.17
   4   5   0   -0.02    0.05
   4   5   0   -0.05    0.05
   4   5   0   -0.02    0.11
  -4  -5   0    0.00    0.06
   4  -5   0   -0.03    0.06
  -4  -5   0   -0.04    0.07
   4   5   0   -0.02    0.03
   4  -5   0    0.01    0.06
   4   5   0   -0.07    0.04
   4   5   0   -0.02    0.06
   4  -5   0    0.00    0.12
   4  -5   0   -0.03    0.07
  -4   5   0    0.02    0.06
  -4   5   0    0.04    0.14
  -4  -5   0    0.00    0.05
  -4   5   0    0.18    0.08
  -4   5   0   -0.03    0.06
   4  -6   0   16.44    0.48
   4  -6   0   17.42    0.63
   4   6   0   17.64    0.50
   4  -6   0   16.95    0.51
   4   6   0   17.47    0.63
   4   6   0   17.98    0.51
  -4  -6   0   16.62    0.50
  -4   6   0   17.34    0.65
  -4   6   0   17.23    0.51
   4   6   0   17.27    0.43
  -4   6   0   17.04    0.51
   4   6   0   17.14    0.49
  -4   6   0   17.68    0.49
   4   7   0   -0.08    0.08
   4   7   0   -0.03    0.05
  -4   7   0    0.00    0.08
  -4   7   0   -0.14    0.19
  -4   7   0    0.01    0.10
  -4   7   0    0.06    0.09
   4   7   0   -0.08    0.07
  -4  -7   0   -0.11    0.09
   4   7   0   -0.02    0.18
   4  -7   0   -0.08    0.18
   4  -7   0    0.04    0.09
   4  -7   0   -0.03    0.09
   4   7   0   -0.04    0.08
   4  -8   0    3.07    0.22
  -4   8   0    3.58    0.39
  -4   8   0    3.65    0.26
   4  -8   0    3.51    0.26
   4  -8   0    2.86    0.34
   4   8   0    3.64    0.37
  -4  -8   0    3.42    0.24
  -4   8   0    3.31    0.23
  -4   8   0    3.42    0.23
   4   8   0    3.34    0.21
   4   8   0    3.22    0.23
   4   8   0    3.75    0.24
   4   8   0    3.31    0.16
   4  -9   0   -0.29    0.27
  -4   9   0    0.09    0.26
   4   9   0    0.03    0.22
   4   9   0    0.14    0.10
  -4   9   0   -0.16    0.12
   4  -9   0    0.06    0.13
   4   9   0    0.17    0.11
   4  -9   0   -0.01    0.12
   4   9   0    0.05    0.14
  -4   9   0   -0.14    0.13
  -4   9   0   -0.25    0.11
   4   9   0    0.04    0.08
  -4  -9   0    0.11    0.13
   4 -10   0    1.39    0.35
   4  10   0    1.09    0.22
   4 -10   0    0.92    0.16
   4  10   0    1.30    0.34
  -4 -10   0    1.52    0.22
  -4  10   0    1.07    0.18
   4 -10   0    1.09    0.20
  -4  10   0    1.75    0.39
   4  10   0    1.22    0.15
  -4  10   0    1.25    0.20
   4  10   0    1.30    0.16
   4  11   0   -0.12    0.12
  -4 -11   0    0.09    0.18
  -4  11   0    0.06    0.37
   4  11   0    0.10    0.16
  -4  11   0   -0.13    0.20
   4 -11   0    0.16    0.18
   4  11   0   -0.13    0.34
   4  11   0    0.03    0.11
  -4  11   0    0.02    0.17
   4 -11   0    0.02    0.17
   4  11   0    0.01    0.15
  -4 -12   0    0.60    0.24
   4  12   0    0.70    0.13
   4  12   0    0.62    0.16
   4  12   0    0.50    0.18
   4 -12   0    0.49    0.21
   4  12   0    1.29    0.46
  -4  12   0    0.47    0.19
  -4  12   0    0.32    0.41
   4 -12   0    0.63    0.21
  -4  13   0    0.13    0.23
   4 -13   0   -0.09    0.23
  -4 -13   0   -0.05    0.25
   4 -13   0    0.42    0.23
   4  13   0    0.08    0.21
  -4  13   0    0.66    0.55
   4  13   0    0.33    0.54
   5   0   0   -0.10    0.07
  -5   0   0   -0.09    0.07
  -5   0   0   -0.06    0.04
  -5   0   0   -0.06    0.04
   5   0   0   -0.06    0.04
  -5   0   0   -0.03    0.04
   5   0   0   -0.04    0.04
   5   0   0    0.01    0.04
  -5   1   0   34.93    0.82
  -5   1   0   32.49    0.93
   5  -1   0   35.09    0.85
  -5   1   0   33.83    0.84
  -5  -1   0   34.53    0.86
  -5  -1   0   35.50    0.81
  -5   1   0   35.02    0.81
   5  -1   0   34.71    0.81
   5  -1   0   34.31    0.82
   5   1   0   34.82    0.84
   5   1   0   33.67    0.81
   5   1   0   34.24    0.86
  -5  -1   0   33.59    0.83
   5  -1   0   34.49    0.93
   5   1   0   35.41    0.94
   5  -1   0   34.52    0.84
  -5  -1   0   34.55    0.94
  -5  -2   0   -0.03    0.02
   5   2   0   -0.03    0.02
   5  -2   0   -0.06    0.05
   5   2   0   -0.08    0.04
  -5   2   0    0.03    0.05
  -5   2   0   -0.03    0.05
   5  -2   0   -0.02    0.04
  -5   2   0   -0.04    0.03
  -5  -2   0   -0.01    0.04
   5   2   0   -0.05    0.04
   5   2   0    0.16    0.09
  -5  -2   0   -0.02    0.05
   5  -2   0   -0.01    0.03
  -5   2   0   -0.04    0.08
  -5  -2   0    0.03    0.08
   5  -2   0   -0.10    0.07
  -5  -2   0    0.03    0.03
  -5  -3   0   43.35    1.07
   5   3   0   44.38    1.20
  -5   3   0   45.08    1.07
   5  -3   0   43.19    1.07
  -5   3   0   42.46    1.07
   5   3   0   44.51    1.09
   5  -3   0   44.52    1.05
  -5   3   0   42.94    1.19
   5  -3   0   43.14    1.19
  -5   3   0   44.59    1.05
  -5  -3   0   45.54    1.01
   5   3   0   43.92    1.07
  -5  -3   0   44.64    1.05
   5  -3   0   42.15    1.05
  -5  -3   0   45.30    1.09
   5   3   0   44.78    1.05
   5  -3   0   43.65    1.07
  -5   4   0   -0.10    0.10
   5  -4   0   -0.05    0.05
   5  -4   0    0.00    0.03
  -5  -4   0   -0.08    0.05
   5   4   0   -0.09    0.04
   5   4   0   -0.08    0.06
   5  -4   0    0.41    0.14
  -5  -4   0   -0.06    0.06
  -5  -4   0   -0.08    0.05
   5  -4   0   -0.08    0.06
   5   4   0   -0.09    0.05
   5  -4   0    0.01    0.06
  -5   4   0   -0.06    0.05
   5  -4   0    0.00    0.03
  -5   4   0   -0.06    0.05
   5   4   0   -0.02    0.10
  -5   4   0   -0.01    0.07
   5  -5   0    8.13    0.30
  -5   5   0    9.10    0.29
   5   5   0    8.92    0.24
  -5  -5   0    8.41    0.28
  -5   5   0    8.56    0.41
   5   5   0    8.68    0.28
  -5   5   0    9.13    0.30
   5   5   0    8.56    0.30
   5   5   0    8.78    0.40
   5   5   0    8.72    0.29
   5  -5   0    8.78    0.23
   5   5   0    8.96    0.40
  -5  -5   0    8.64    0.30
   5  -5   0    8.94    0.30
   5  -5   0    8.37    0.29
  -5   5   0    9.38    0.32
   5  -5   0    8.93    0.23
   5   6   0   -0.17    0.14
  -5   6   0   -0.12    0.08
   5   6   0   -0.03    0.05
  -5   6   0    0.10    0.18
   5  -6   0   -0.01    0.08
   5   6   0   -0.04    0.06
   5  -6   0   -0.11    0.08
  -5   6   0   -0.08    0.07
   5   6   0    0.01    0.08
  -5  -6   0   -0.01    0.08
   5  -6   0    0.02    0.07
  -5  -6   0   -0.07    0.08
  -5   6   0   -0.05    0.08
   5   6   0   -0.16    0.07
   5  -6   0    0.07    0.16
  -5   7   0   20.55    0.78
  -5   7   0   21.08    0.63
   5   7   0   20.80    0.76
   5  -7   0   20.85    0.60
   5   7   0   21.33    0.61
   5   7   0   21.11    0.61
   5   7   0   21.35    0.52
   5  -7   0   20.89    0.63
   5   7   0   20.61    0.52
  -5   7   0   21.74    0.59
  -5   7   0   20.36    0.62
   5   7   0   21.66    0.60
  -5  -7   0   21.14    0.61
   5  -7   0   21.25    0.77
   5   8   0   -0.05    0.07
  -5  -8   0   -0.01    0.11
   5  -8   0   -0.09    0.10
   5  -8   0    0.01    0.11
   5   8   0   -0.04    0.06
   5   8   0   -0.03    0.11
  -5   8   0   -0.09    0.22
  -5   8   0   -0.02    0.11
   5   8   0    0.00    0.09
  -5   8   0   -0.02    0.12
  -5   8   0    0.01    0.12
   5   8   0    0.16    0.10
   5  -8   0    0.06    0.23
   5   8   0   -0.29    0.19
  -5   9   0    1.49    0.18
   5   9   0    2.15    0.32
  -5  -9   0    1.83    0.24
   5   9   0    1.78    0.22
  -5   9   0    1.90    0.23
   5   9   0    1.65    0.14
   5  -9   0    2.01    0.25
   5   9   0    1.97    0.25
   5   9   0    1.79    0.20
   5  -9   0    1.54    0.34
  -5   9   0    2.00    0.36
   5   9   0    1.91    0.14
   5  -9   0    1.81    0.23
  -5   9   0    1.84    0.23
   5  10   0   -0.06    0.12
  -5 -10   0    0.26    0.16
   5  10   0    0.02    0.09
   5  10   0   -0.14    0.18
   5 -10   0   -0.07    0.14
  -5  10   0   -0.02    0.15
  -5  10   0   -0.04    0.17
   5 -10   0    0.26    0.35
   5  10   0    0.01    0.08
   5 -10   0   -0.34    0.13
  -5  10   0    0.13    0.30
   5  10   0    0.20    0.27
   5 -11   0    0.39    0.19
  -5  11   0    0.26    0.18
   5  11   0   -0.03    0.33
   5  11   0    0.35    0.12
   5  11   0    0.18    0.18
  -5  11   0    0.08    0.23
   5  11   0    0.37    0.15
   5 -11   0    0.33    0.19
  -5 -11   0    0.38    0.18
   5  11   0    0.14    0.10
  -5  11   0    0.09    0.33
   5 -12   0   -0.16    0.19
   5  12   0   -0.14    0.17
   5  12   0   -0.43    0.41
  -5  12   0   -0.21    0.40
  -5  12   0   -0.14    0.20
  -5 -12   0    0.12    0.22
   5 -12   0   -0.28    0.21
   5  12   0    0.15    0.16
   5  13   0   -0.21    0.21
   5 -13   0   -0.10    0.24
  -5  13   0    0.09    0.27
   5  13   0   -0.59    0.53
  -5 -13   0    0.03    0.27
  -5  13   0    0.83    0.55
   5 -13   0   -0.01    0.25
  -6   0   0  115.78    2.74
   6   0   0  120.58    2.94
   6   0   0  118.80    2.79
  -6   0   0  116.02    2.67
   6   0   0  119.13    2.74
   6   0   0  120.74    2.68
  -6   0   0  120.25    2.79
  -6   0   0  116.01    2.93
  -6  -1   0   -0.07    0.04
   6  -1   0    0.05    0.03
   6   1   0   -0.02    0.08
  -6   1   0   -0.02    0.05
   6  -1   0   -0.07    0.07
   6  -1   0   -0.04    0.05
   6   1   0   -0.02    0.04
  -6   1   0    0.00    0.09
   6   1   0    0.01    0.05
   6  -1   0    0.01    0.04
  -6   1   0   -0.04    0.05
  -6  -1   0   -0.07    0.08
   6  -1   0   -0.03    0.04
  -6   1   0   -0.02    0.02
  -6  -1   0   -0.05    0.04
   6   1   0   -0.09    0.05
  -6  -1   0   -0.08    0.04
   6  -2   0   47.12    1.14
  -6  -2   0   47.04    1.28
  -6  -2   0   46.37    1.14
   6   2   0   48.07    1.10
  -6   2   0   45.71    1.14
  -6  -2   0   47.83    1.10
   6  -2   0   47.21    1.27
   6  -2   0   48.28    1.15
  -6   2   0   46.92    1.12
  -6   2   0   45.60    1.26
   6   2   0   46.22    1.17
   6  -2   0   46.68    1.12
   6   2   0   47.81    1.27
  -6  -2   0   47.51    1.17
   6   2   0   47.30    1.14
  -6   2   0   47.91    1.13
  -6  -2   0   48.58    1.10
   6   2   0   48.46    1.10
  -6  -3   0    0.03    0.04
   6  -3   0    0.03    0.11
   6  -3   0   -0.03    0.04
  -6  -3   0    0.00    0.04
   6   3   0   -0.03    0.04
  -6  -3   0   -0.10    0.05
  -6   3   0   -0.03    0.05
  -6   3   0   -0.04    0.06
  -6  -3   0   -0.02    0.06
   6  -3   0   -0.05    0.05
   6   3   0   -0.08    0.06
   6   3   0   -0.04    0.05
  -6   3   0   -0.05    0.06
   6   3   0    0.10    0.10
   6  -3   0   -0.01    0.06
   6  -3   0    0.01    0.05
   6   3   0   -0.02    0.04
  -6   3   0   -0.05    0.11
   6   4   0    1.61    0.11
  -6  -4   0    1.53    0.12
   6   4   0    1.65    0.15
  -6  -4   0    1.66    0.14
   6  -4   0    1.73    0.10
   6   4   0    1.64    0.10
   6   4   0    2.16    0.22
  -6   4   0    1.73    0.12
   6  -4   0    1.66    0.13
  -6   4   0    1.95    0.23
  -6  -4   0    1.54    0.10
  -6   4   0    1.82    0.15
   6  -4   0    1.68    0.15
   6  -4   0    1.94    0.13
  -6   4   0    1.82    0.14
   6  -4   0    2.22    0.26
   6   4   0    1.83    0.13
  -6  -5   0   -0.02    0.06
   6   5   0    0.11    0.14
   6   5   0   -0.04    0.13
  -6   5   0   -0.04    0.07
  -6  -5   0    0.05    0.08
   6   5   0   -0.01    0.06
  -6   5   0   -0.08    0.08
   6  -5   0   -0.03    0.04
   6   5   0    0.02    0.05
   6   5   0   -0.01    0.06
   6  -5   0   -0.06    0.16
   6  -5   0   -0.09    0.07
   6  -5   0    0.02    0.07
  -6   5   0   -0.04    0.16
   6   5   0   -0.06    0.05
   6  -5   0    0.09    0.08
   6  -5   0    0.01    0.04
   6   5   0   -0.07    0.07
  -6   5   0   -0.04    0.07
  -6   6   0    4.06    0.24
   6  -6   0    3.85    0.21
   6  -6   0    3.91    0.12
  -6   6   0    4.03    0.21
   6   6   0    3.92    0.15
  -6   6   0    3.73    0.21
   6   6   0    3.98    0.33
  -6  -6   0    3.79    0.23
   6  -6   0    3.67    0.22
   6   6   0    4.32    0.21
  -6  -6   0    3.83    0.20
   6  -6   0    4.01    0.21
   6  -6   0    3.66    0.36
   6   6   0    3.81    0.22
   6   6   0    4.07    0.20
  -6   6   0    4.24    0.35
   6   6   0    3.51    0.32
   6   6   0    3.90    0.15
   6  -6   0    4.05    0.12
   6  -7   0   -0.11    0.22
   6   7   0    0.06    0.10
   6   7   0   -0.02    0.16
  -6   7   0   -0.06    0.11
   6   7   0    0.01    0.06
   6  -7   0   -0.01    0.10
   6  -7   0   -0.08    0.09
  -6  -7   0   -0.06    0.10
   6   7   0   -0.02    0.06
  -6   7   0   -0.08    0.09
   6   7   0    0.03    0.09
   6  -7   0    0.07    0.11
  -6   7   0   -0.04    0.10
  -6  -7   0    0.01    0.09
   6   7   0    0.19    0.18
   6   7   0   -0.10    0.08
  -6   7   0   -0.23    0.18
   6   8   0    1.43    0.18
  -6   8   0    1.44    0.17
   6   8   0    1.56    0.28
  -6   8   0    1.55    0.30
   6   8   0    1.19    0.16
  -6   8   0    1.42    0.17
   6  -8   0    1.28    0.18
   6  -8   0    0.94    0.28
   6   8   0    1.31    0.12
   6  -8   0    1.46    0.18
   6   8   0    1.43    0.13
   6   8   0    2.40    0.33
   6   8   0    1.23    0.15
  -6  -8   0    1.36    0.17
  -6   8   0    1.30    0.18
  -6  -9   0    0.10    0.14
  -6   9   0    0.10    0.17
  -6   9   0    0.09    0.25
   6  -9   0    0.52    0.31
  -6   9   0   -0.13    0.15
   6   9   0   -0.06    0.07
   6   9   0   -0.11    0.15
   6  -9   0    0.07    0.15
   6  -9   0   -0.10    0.13
   6   9   0   -0.02    0.12
   6   9   0    0.07    0.08
   6   9   0   -0.13    0.24
  -6   9   0   -0.18    0.15
  -6  10   0    4.64    0.36
   6  10   0    4.71    0.37
   6 -10   0    4.98    0.32
   6  10   0    5.49    0.32
  -6  10   0    4.65    0.36
  -6  10   0    5.30    0.57
   6 -10   0    5.54    0.36
  -6 -10   0    5.64    0.35
   6  10   0    4.94    0.21
   6  10   0    6.01    0.55
   6  10   0    4.71    0.20
   6  11   0   -0.49    0.33
   6  11   0   -0.12    0.15
   6  11   0   -0.01    0.10
   6  11   0    0.16    0.09
  -6  11   0    0.49    0.37
  -6 -11   0    0.15    0.19
   6 -11   0    0.04    0.18
  -6  11   0   -0.09    0.20
   6 -11   0    0.11    0.19
  -6  12   0    0.08    0.24
   6  12   0    0.38    0.44
   6 -12   0    0.49    0.22
  -6 -12   0    0.51    0.24
   6 -12   0    0.59    0.22
  -6  12   0    0.93    0.45
   6  12   0    0.08    0.19
  -7   0   0    0.03    0.05
   7   0   0    0.05    0.06
   7   0   0   -0.07    0.09
   7   0   0    0.04    0.05
  -7   0   0   -0.11    0.05
   7   0   0    0.00    0.05
  -7   0   0    0.10    0.10
  -7   1   0   10.96    0.28
   7   1   0   10.73    0.42
  -7   1   0   11.14    0.33
   7   1   0   11.03    0.36
   7  -1   0   11.39    0.33
  -7  -1   0   11.44    0.34
   7   1   0   12.00    0.33
   7   1   0   11.88    0.33
   7  -1   0   11.07    0.35
  -7   1   0   11.25    0.43
  -7  -1   0   11.81    0.44
  -7   1   0   11.07    0.33
  -7  -1   0   11.47    0.32
   7  -1   0   10.19    0.33
   7  -1   0   11.48    0.42
   7   2   0   -0.08    0.05
   7  -2   0    0.03    0.05
  -7   2   0   -0.03    0.04
  -7  -2   0   -0.01    0.05
   7  -2   0    0.04    0.09
   7  -2   0   -0.05    0.05
  -7   2   0    0.03    0.06
  -7  -2   0    0.08    0.12
   7   2   0   -0.05    0.02
  -7   2   0   -0.06    0.06
   7   2   0   -0.06    0.10
  -7  -2   0   -0.03    0.06
   7   2   0    0.03    0.05
   7  -2   0    0.01    0.07
  -7  -2   0   -0.06    0.06
  -7   2   0    0.01    0.10
   7   2   0   -0.09    0.07
  -7  -3   0    6.21    0.24
   7  -3   0    6.56    0.34
  -7  -3   0    6.01    0.18
   7  -3   0    6.25    0.21
   7   3   0    6.23    0.20
   7  -3   0    5.82    0.23
  -7  -3   0    6.31    0.20
   7   3   0    6.76    0.34
   7   3   0    6.12    0.25
   7  -3   0    6.00    0.24
   7  -3   0    5.79    0.21
  -7   3   0    5.94    0.32
  -7   3   0    5.94    0.23
  -7   3   0    6.01    0.21
  -7   3   0    6.01    0.24
   7   3   0    6.19    0.18
  -7  -3   0    5.90    0.23
   7   3   0    6.28    0.23
   7   4   0   -0.01    0.05
  -7  -4   0    0.01    0.07
   7   4   0    0.09    0.07
   7  -4   0    0.02    0.07
   7  -4   0   -0.05    0.05
   7  -4   0    0.03    0.08
  -7  -4   0   -0.10    0.06
   7   4   0   -0.02    0.05
   7  -4   0    0.19    0.16
  -7  -4   0    0.03    0.05
   7   4   0    0.11    0.14
   7   4   0   -0.10    0.07
  -7   4   0   -0.06    0.06
   7  -4   0   -0.08    0.06
  -7   4   0    0.00    0.07
   7  -4   0    0.02    0.05
  -7   4   0    0.05    0.13
  -7   4   0    0.00    0.08
   7  -5   0   14.54    0.40
   7   5   0   15.36    0.46
   7   5   0   15.05    0.39
   7   5   0   14.48    0.47
   7  -5   0   15.40    0.46
  -7   5   0   14.99    0.45
   7  -5   0   14.91    0.46
   7  -5   0   14.85    0.45
  -7  -5   0   14.26    0.46
  -7   5   0   15.01    0.47
   7   5   0   15.57    0.59
   7  -5   0   14.56    0.60
  -7   5   0   15.46    0.45
  -7  -5   0   14.89    0.42
   7   5   0   15.21    0.42
  -7   5   0   14.64    0.59
   7  -5   0   15.07    0.40
   7  -6   0    0.01    0.05
   7   6   0    0.03    0.17
   7   6   0    0.05    0.08
   7  -6   0   -0.02    0.05
  -7   6   0   -0.09    0.10
  -7   6   0   -0.23    0.09
   7   6   0   -0.04    0.17
   7  -6   0    0.08    0.10
   7  -6   0    0.26    0.21
   7   6   0   -0.16    0.08
   7   6   0    0.07    0.06
   7  -6   0   -0.06    0.10
   7   6   0   -0.07    0.09
  -7   6   0    0.03    0.09
   7   6   0   -0.05    0.06
  -7   6   0   -0.12    0.18
   7  -6   0    0.04    0.09
  -7  -6   0   -0.04    0.07
  -7  -6   0    0.05    0.10
   7  -7   0   14.85    0.49
  -7  -7   0   16.11    0.49
  -7   7   0   15.44    0.51
  -7  -7   0   15.86    0.52
   7  -7   0   16.19    0.52
   7   7   0   15.46    0.41
   7   7   0   15.65    0.41
  -7   7   0   16.34    0.53
   7   7   0   16.47    0.51
   7   7   0   15.72    0.48
   7  -7   0   15.46    0.50
   7   7   0   15.58    0.51
   7   7   0   15.76    0.68
  -7   7   0   15.95    0.50
   7   7   0   15.41    0.65
   7  -7   0   15.58    0.69
  -7   7   0   15.21    0.66
   7   8   0   -0.13    0.12
   7  -8   0    0.33    0.29
  -7   8   0    0.21    0.23
   7   8   0   -0.12    0.12
   7   8   0    0.54    0.22
   7   8   0   -0.06    0.12
   7   8   0    0.07    0.07
  -7   8   0   -0.10    0.14
   7   8   0    0.09    0.07
   7   8   0    0.08    0.22
   7  -8   0   -0.03    0.13
   7  -8   0   -0.05    0.12
  -7   8   0   -0.16    0.12
  -7  -8   0    0.03    0.12
  -7   8   0   -0.29    0.11
  -7   9   0    4.30    0.32
   7  -9   0    3.48    0.45
  -7   9   0    5.32    0.51
  -7   9   0    5.15    0.34
   7   9   0    3.99    0.30
   7   9   0    4.47    0.32
  -7   9   0    4.50    0.39
  -7  -9   0    4.89    0.31
   7   9   0    4.39    0.18
   7  -9   0    4.15    0.30
   7   9   0    4.18    0.48
   7   9   0    4.24    0.18
   7  -9   0    4.96    0.33
   7  10   0    0.11    0.22
   7  10   0   -0.15    0.31
  -7  10   0   -0.02    0.18
   7 -10   0    0.06    0.16
  -7  10   0    0.74    0.34
   7 -10   0    0.20    0.17
   7  10   0   -0.11    0.08
  -7 -10   0    0.07    0.17
   7  10   0    0.05    0.15
   7  11   0    2.76    0.46
  -7  11   0    1.61    0.26
  -7  11   0    2.64    0.47
   7 -11   0    1.79    0.25
   7 -11   0    1.33    0.24
  -7 -11   0    1.60    0.25
   7  11   0    1.83    0.23
  -7  12   0    1.07    0.48
   7 -12   0    0.49    0.25
  -7  12   0   -0.06    0.24
   7  12   0   -0.12    0.21
   7  12   0   -0.39    0.42
   7 -12   0   -0.07    0.23
  -7 -12   0   -0.43    0.23
  -8   0   0   22.26    0.71
   8   0   0   21.41    0.61
  -8   0   0   21.75    0.58
  -8   0   0   23.08    0.58
   8   0   0   22.01    0.58
   8   0   0   22.77    0.59
   8   1   0    0.04    0.06
   8  -1   0    0.00    0.06
  -8  -1   0   -0.03    0.05
   8  -1   0   -0.03    0.11
   8   1   0   -0.01    0.06
   8   1   0    0.12    0.11
  -8   1   0   -0.04    0.03
  -8   1   0    0.03    0.06
  -8   1   0    0.00    0.11
  -8   1   0   -0.02    0.06
   8  -1   0   -0.02    0.07
  -8  -1   0    0.01    0.06
  -8  -1   0    0.03    0.11
   8   1   0   -0.11    0.06
   8  -1   0   -0.06    0.06
   8  -2   0   33.63    0.99
  -8   2   0   33.19    0.84
  -8  -2   0   33.46    0.99
  -8   2   0   33.08    0.81
   8  -2   0   33.17    0.85
   8  -2   0   32.52    0.85
  -8   2   0   33.49    0.98
   8   2   0   33.62    0.85
  -8  -2   0   33.35    0.81
   8   2   0   33.61    0.81
  -8  -2   0   33.12    0.85
   8   2   0   33.30    0.88
   8  -2   0   33.76    0.84
   8   2   0   32.31    0.98
  -8   2   0   32.99    0.85
  -8   3   0   -0.08    0.05
   8   3   0   -0.01    0.03
   8  -3   0   -0.08    0.08
  -8   3   0   -0.14    0.12
  -8  -3   0    0.05    0.06
  -8   3   0   -0.05    0.08
   8   3   0    0.00    0.07
  -8  -3   0    0.07    0.07
   8  -3   0   -0.05    0.06
   8  -3   0   -0.01    0.05
   8   3   0    0.01    0.06
  -8   3   0    0.04    0.08
   8  -3   0   -0.06    0.14
   8  -3   0   -0.03    0.07
   8   3   0    0.09    0.13
   8   3   0    0.01    0.06
   8   4   0   12.79    0.43
   8   4   0   12.52    0.52
   8  -4   0   13.05    0.41
   8  -4   0   13.40    0.57
  -8  -4   0   12.15    0.40
   8   4   0   12.93    0.40
  -8   4   0   12.99    0.41
  -8   4   0   12.72    0.53
   8   4   0   12.65    0.35
   8  -4   0   12.37    0.38
  -8   4   0   12.60    0.38
  -8   4   0   12.92    0.41
   8  -4   0   13.49    0.41
   8  -4   0   12.55    0.37
   8   4   0   12.56    0.36
  -8  -4   0   12.31    0.35
   8   5   0    0.16    0.17
   8  -5   0   -0.07    0.06
   8  -5   0   -0.02    0.23
   8  -5   0    0.05    0.06
   8  -5   0   -0.03    0.10
  -8   5   0    0.01    0.08
   8   5   0   -0.05    0.06
   8   5   0    0.00    0.06
   8   5   0    0.06    0.08
   8  -5   0    0.08    0.09
  -8   5   0   -0.14    0.09
  -8  -5   0   -0.02    0.06
   8   5   0    0.04    0.09
   8  -5   0    0.02    0.08
  -8   5   0   -0.21    0.08
  -8  -5   0   -0.04    0.08
  -8   5   0   -0.05    0.16
  -8   6   0    1.26    0.16
  -8  -6   0    1.38    0.16
  -8   6   0    1.36    0.15
   8  -6   0    1.13    0.11
   8   6   0    1.01    0.15
   8   6   0    1.15    0.13
   8  -6   0    1.05    0.29
   8   6   0    1.39    0.26
  -8  -6   0    1.19    0.15
   8   6   0    1.25    0.12
   8  -6   0    1.02    0.12
   8  -6   0    1.12    0.14
   8   6   0    1.62    0.19
   8  -6   0    1.33    0.16
   8   6   0    1.73    0.26
  -8   6   0    1.06    0.24
   8  -6   0    1.22    0.15
   8   6   0    1.28    0.12
  -8   6   0    1.28    0.16
  -8   7   0    0.02    0.12
   8   7   0    0.20    0.11
   8   7   0   -0.08    0.20
  -8  -7   0    0.00    0.10
   8   7   0    0.03    0.11
   8  -7   0    0.06    0.05
  -8  -7   0    0.15    0.12
  -8   7   0    0.07    0.12
   8  -7   0   -0.28    0.11
   8  -7   0   -0.07    0.12
   8  -7   0   -0.02    0.12
   8   7   0    0.01    0.07
   8   7   0   -0.01    0.07
  -8   7   0    0.01    0.22
   8   7   0    0.10    0.21
   8   7   0   -0.18    0.10
   8  -7   0    0.06    0.26
  -8   7   0   -0.04    0.13
   8  -7   0    0.02    0.05
  -8  -8   0    0.41    0.14
  -8   8   0    0.47    0.16
  -8  -8   0    0.37    0.14
  -8   8   0    0.38    0.16
   8  -8   0    0.42    0.15
   8   8   0    0.47    0.15
   8   8   0    0.35    0.14
   8   8   0    0.40    0.15
   8   8   0    0.23    0.27
   8  -8   0    0.30    0.31
  -8   8   0    0.14    0.17
   8  -8   0    0.29    0.14
   8   8   0    0.42    0.09
   8   8   0    0.48    0.09
   8  -8   0    0.43    0.15
  -8   8   0    0.20    0.27
   8   9   0   -0.03    0.07
   8  -9   0   -0.11    0.14
   8   9   0    0.05    0.08
   8  -9   0   -0.18    0.34
   8   9   0   -0.16    0.17
   8   9   0    0.05    0.26
   8  -9   0    0.26    0.16
  -8   9   0   -0.28    0.16
   8   9   0   -0.15    0.14
  -8   9   0    0.05    0.30
  -8  -9   0    0.24    0.14
  -8 -10   0    3.25    0.31
   8 -10   0    2.96    0.33
   8  10   0    2.59    0.16
   8 -10   0    2.67    0.31
  -8  10   0    2.43    0.28
   8  10   0    2.05    0.23
  -8  10   0    3.08    0.47
   8  10   0    2.66    0.45
   8  10   0    2.24    0.27
   8  11   0    0.05    0.19
  -8  11   0   -0.27    0.21
   8  11   0    0.26    0.40
  -8 -11   0   -0.12    0.20
   8 -11   0    0.42    0.22
  -8  11   0   -0.49    0.40
   8 -11   0    0.45    0.21
   8 -12   0    1.00    0.28
  -8  12   0    0.43    0.51
   8  12   0    1.24    0.49
   8  12   0    0.79    0.26
  -8 -12   0    1.20    0.30
  -8  12   0    0.51    0.26
   8 -12   0    1.01    0.29
   9   0   0    0.02    0.12
   9   0   0   -0.03    0.07
  -9   0   0    0.00    0.07
   9   0   0    0.01    0.08
   9   0   0    0.04    0.07
  -9   0   0   -0.01    0.07
  -9   0   0    0.04    0.14
  -9  -1   0    0.46    0.09
  -9   1   0    0.37    0.14
  -9   1   0    0.28    0.04
   9   1   0    0.22    0.10
  -9   1   0    0.54    0.10
  -9   1   0    0.43    0.09
   9   1   0    0.56    0.10
   9   1   0    0.39    0.09
   9  -1   0    0.29    0.09
   9   1   0    0.53    0.15
   9  -1   0    0.61    0.16
  -9   1   0    0.28    0.04
  -9  -1   0    0.22    0.13
  -9  -1   0    0.52    0.09
   9  -1   0    0.19    0.09
   9  -2   0   -0.03    0.07
   9   2   0   -0.07    0.07
   9  -2   0   -0.10    0.09
  -9  -2   0   -0.09    0.06
   9   2   0   -0.04    0.07
  -9  -2   0   -0.08    0.13
  -9   2   0    0.10    0.14
   9  -2   0   -0.02    0.08
   9   2   0   -0.08    0.14
   9  -2   0   -0.17    0.13
  -9   2   0    0.04    0.08
  -9  -2   0   -0.08    0.06
   9   2   0    0.05    0.07
  -9   2   0   -0.19    0.07
  -9   2   0   -0.06    0.04
  -9   3   0    9.32    0.33
   9  -3   0    9.05    0.46
  -9  -3   0    8.93    0.32
   9   3   0    9.47    0.32
  -9  -3   0    9.45    0.29
   9  -3   0    8.69    0.33
  -9   3   0    9.00    0.28
   9   3   0    9.06    0.30
  -9   3   0    9.34    0.33
   9  -3   0    9.04    0.28
   9  -3   0    9.42    0.33
   9   3   0    9.68    0.45
   9  -3   0    8.77    0.31
   9   3   0    9.25    0.35
  -9   3   0    9.51    0.45
   9   3   0    8.74    0.23
  -9  -4   0   -0.11    0.08
  -9   4   0   -0.15    0.09
   9   4   0    0.03    0.05
   9  -4   0    0.08    0.08
   9   4   0   -0.16    0.08
  -9   4   0   -0.06    0.15
   9   4   0    0.00    0.09
  -9   4   0    0.01    0.07
   9   4   0    0.06    0.18
  -9  -4   0   -0.03    0.07
   9  -4   0    0.12    0.18
   9  -4   0    0.05    0.08
  -9   4   0   -0.02    0.09
   9  -4   0   -0.01    0.07
   9  -4   0   -0.03    0.10
   9   4   0    0.01    0.07
   9  -5   0   10.38    0.58
  -9   5   0   10.92    0.38
  -9   5   0   10.91    0.36
   9   5   0   10.83    0.53
   9  -5   0   10.92    0.36
   9   5   0   10.85    0.38
  -9   5   0   10.71    0.39
   9  -5   0   10.47    0.33
  -9  -5   0   11.05    0.39
   9  -5   0   10.74    0.34
   9   5   0   10.67    0.40
   9   5   0   10.85    0.32
   9   5   0   10.50    0.32
   9  -5   0   10.13    0.38
  -9   5   0    9.86    0.49
   9  -5   0   10.60    0.38
   9   6   0   -0.06    0.09
   9   6   0    0.03    0.11
   9   6   0    0.15    0.11
   9  -6   0   -0.03    0.12
   9   6   0   -0.03    0.07
  -9   6   0   -0.11    0.11
   9   6   0   -0.04    0.20
   9  -6   0   -0.05    0.10
   9   6   0   -0.05    0.08
   9  -6   0   -0.10    0.11
  -9   6   0   -0.07    0.10
  -9  -6   0   -0.08    0.10
  -9   6   0   -0.08    0.12
   9  -6   0    0.03    0.07
   9   6   0   -0.07    0.21
  -9  -6   0    0.01    0.08
   9  -6   0    0.12    0.26
   9  -6   0    0.05    0.07
  -9   6   0    0.08    0.20
   9   7   0    8.04    0.37
   9   7   0    8.27    0.27
   9  -7   0    8.25    0.26
   9   7   0    7.97    0.32
  -9   7   0    8.78    0.54
   9  -7   0    8.08    0.36
   9   7   0    8.36    0.35
   9   7   0    8.94    0.55
  -9   7   0    8.08    0.37
  -9  -7   0    8.88    0.38
  -9   7   0    7.83    0.37
   9  -7   0    8.66    0.36
   9   7   0    8.47    0.51
   9  -7   0    8.68    0.37
  -9   7   0    7.45    0.33
  -9  -7   0    8.22    0.32
   9   7   0    8.30    0.27
   9  -7   0    8.51    0.61
  -9  -8   0   -0.15    0.12
   9  -8   0   -0.02    0.16
  -9   8   0   -0.21    0.15
   9   8   0   -0.35    0.23
   9  -8   0   -0.13    0.13
   9   8   0   -0.11    0.09
   9   8   0   -0.01    0.08
   9  -8   0    0.06    0.15
  -9  -8   0    0.06    0.16
   9   8   0   -0.10    0.14
  -9   8   0   -0.09    0.17
   9  -8   0   -0.24    0.35
   9   8   0    0.03    0.14
  -9   8   0    0.10    0.27
   9  -9   0    1.03    0.19
  -9   9   0    1.19    0.20
   9   9   0    1.03    0.21
  -9  -9   0    1.07    0.19
   9  -9   0    1.31    0.21
   9   9   0    1.11    0.14
   9   9   0    1.07    0.20
   9   9   0    1.18    0.12
   9   9   0    0.87    0.34
  -9   9   0    1.84    0.36
   9 -10   0   -0.26    0.17
  -9  10   0   -0.05    0.19
  -9 -10   0    0.11    0.19
   9 -10   0    0.15    0.19
   9  10   0   -0.31    0.24
   9  10   0    0.01    0.17
  -9  10   0    0.45    0.38
   9  10   0   -0.44    0.33
   9 -11   0    1.35    0.27
   9  11   0    1.43    0.25
  -9  11   0    1.77    0.50
  -9  11   0    1.13    0.27
   9  11   0    0.52    0.45
   9 -11   0    1.50    0.26
  -9 -11   0    1.14    0.27
  10   0   0    3.17    0.20
  10   0   0    3.50    0.30
  10   0   0    3.23    0.19
  10   0   0    2.94    0.21
 -10   0   0    3.15    0.19
 -10   0   0    3.24    0.19
 -10   0   0    2.92    0.28
  10  -1   0   -0.01    0.08
 -10  -1   0   -0.06    0.07
  10  -1   0   -0.08    0.08
  10   1   0   -0.05    0.08
  10  -1   0   -0.14    0.14
 -10   1   0   -0.05    0.15
 -10   1   0   -0.05    0.08
  10  -1   0   -0.02    0.09
  10   1   0   -0.06    0.09
  10   1   0   -0.03    0.08
 -10   1   0   -0.05    0.09
 -10  -1   0   -0.07    0.08
  10   1   0   -0.01    0.15
 -10  -1   0   -0.10    0.15
  10   2   0   45.92    1.15
 -10  -2   0   43.44    1.14
  10   2   0   46.68    1.34
  10  -2   0   46.23    1.15
  10  -2   0   46.93    1.34
 -10  -2   0   46.69    1.11
 -10  -2   0   44.07    1.33
 -10   2   0   44.17    1.09
  10  -2   0   46.02    1.17
 -10   2   0   45.35    1.32
  10   2   0   44.82    1.19
  10   2   0   45.42    1.11
  10  -2   0   47.68    1.16
 -10   2   0   46.64    1.14
 -10   2   0   45.31    1.15
  10   3   0   -0.05    0.09
  10   3   0    0.14    0.17
 -10   3   0   -0.06    0.09
  10   3   0    0.00    0.09
 -10  -3   0   -0.02    0.09
  10  -3   0    0.03    0.07
 -10   3   0    0.05    0.09
 -10   3   0   -0.13    0.16
  10  -3   0   -0.41    0.18
 -10   3   0    0.03    0.06
  10  -3   0   -0.09    0.10
  10  -3   0   -0.11    0.09
 -10  -3   0    0.02    0.08
  10   3   0    0.03    0.08
  10   4   0    8.71    0.37
  10   4   0    8.56    0.34
 -10   4   0    8.70    0.34
  10  -4   0    8.44    0.30
 -10   4   0    8.77    0.30
  10   4   0    8.99    0.49
  10  -4   0    8.96    0.34
 -10   4   0    8.66    0.35
  10   4   0    8.86    0.30
 -10   4   0    9.06    0.48
  10   4   0    8.10    0.24
 -10  -4   0    8.81    0.30
 -10  -4   0    8.98    0.35
  10  -4   0    8.64    0.32
  10  -4   0    8.90    0.53
  10  -4   0    8.39    0.34
  10  -5   0    0.02    0.08
  10  -5   0    0.04    0.11
 -10   5   0    0.02    0.19
  10  -5   0   -0.02    0.09
  10  -5   0    0.23    0.10
  10   5   0   -0.26    0.12
 -10   5   0   -0.04    0.11
 -10   5   0   -0.08    0.09
  10  -5   0   -0.18    0.27
  10   5   0   -0.01    0.07
 -10  -5   0   -0.03    0.11
 -10   5   0    0.10    0.11
  10   5   0   -0.14    0.10
  10  -5   0    0.07    0.11
  10   5   0   -0.08    0.08
  10   5   0   -0.07    0.21
  10   6   0    1.55    0.16
  10   6   0    1.79    0.23
 -10   6   0    1.38    0.17
 -10   6   0    1.84    0.23
 -10   6   0    1.52    0.17
  10  -6   0    1.89    0.38
  10  -6   0    1.63    0.20
  10  -6   0    1.79    0.19
  10  -6   0    1.27    0.17
 -10  -6   0    1.31    0.17
  10  -6   0    1.61    0.16
  10   6   0    1.79    0.20
 -10   6   0    1.89    0.29
  10   6   0    1.43    0.31
  10  -6   0    1.72    0.21
  10   6   0    1.68    0.16
 -10  -7   0    0.23    0.14
 -10   7   0    0.07    0.25
  10   7   0    0.15    0.24
  10  -7   0    0.13    0.08
  10  -7   0    0.24    0.14
  10   7   0   -0.01    0.12
  10  -7   0   -0.01    0.12
  10   7   0    0.12    0.14
  10   7   0   -0.18    0.13
  10   7   0    0.03    0.09
  10  -7   0    0.22    0.15
 -10   7   0   -0.06    0.14
  10  -7   0   -0.55    0.35
  10   7   0    0.02    0.08
  10  -7   0    0.04    0.09
 -10   7   0   -0.13    0.15
  10  -8   0    0.13    0.15
  10   8   0   -0.10    0.15
  10   8   0    0.21    0.25
  10   8   0    0.09    0.09
 -10  -8   0   -0.04    0.17
 -10   8   0    0.58    0.30
 -10   8   0    0.13    0.16
  10  -8   0    0.00    0.07
  10  -8   0   -0.04    0.16
  10  -8   0   -0.02    0.06
 -10   8   0   -0.31    0.20
  10   8   0   -0.05    0.15
  10   8   0    0.06    0.10
  10   9   0   -0.20    0.17
  10   9   0   -0.11    0.09
 -10   9   0   -0.20    0.33
  10   9   0   -0.21    0.29
 -10   9   0   -0.05    0.17
  10   9   0    0.09    0.10
  10   9   0   -0.03    0.19
  10  -9   0   -0.17    0.16
  10  -9   0    0.08    0.17
  10  10   0    1.00    0.23
  10  10   0    1.53    0.37
  10 -10   0    0.70    0.22
 -10  10   0    1.16    0.44
  10 -10   0    1.56    0.26
  10  10   0    0.80    0.28
 -10  10   0    1.06    0.25
  10  11   0   -0.35    0.42
  10 -11   0   -0.06    0.24
 -10  11   0    0.08    0.46
  10 -11   0    0.14    0.26
  10  11   0    0.29    0.23
 -10  11   0   -0.14    0.25
 -11   0   0    0.20    0.17
 -11   0   0   -0.06    0.09
  11   0   0    0.05    0.10
  11   0   0    0.06    0.10
  11   0   0    0.17    0.17
  11   0   0    0.03    0.11
 -11   0   0   -0.05    0.08
  11  -1   0   20.18    0.61
 -11  -1   0   20.37    0.75
  11  -1   0   19.83    0.59
  11   1   0   19.66    0.61
  11  -1   0   20.78    0.75
  11   1   0   20.03    0.57
  11   1   0   21.45    0.75
  11  -1   0   19.13    0.59
  11   1   0   20.12    0.59
 -11   1   0   20.35    0.58
 -11   1   0   19.80    0.58
 -11   1   0   19.86    0.74
 -11  -1   0   20.85    0.59
 -11  -1   0   20.35    0.57
 -11   2   0   -0.14    0.10
  11  -2   0   -0.07    0.19
 -11  -2   0    0.07    0.09
  11   2   0    0.12    0.19
  11   2   0    0.04    0.10
 -11   2   0    0.06    0.17
 -11   2   0   -0.05    0.05
  11   2   0   -0.04    0.10
  11  -2   0    0.00    0.10
  11  -2   0   -0.01    0.11
 -11  -2   0   -0.22    0.17
 -11   2   0   -0.08    0.09
  11  -2   0   -0.17    0.09
  11   2   0    0.02    0.10
 -11  -2   0   -0.02    0.10
 -11  -3   0    5.74    0.25
 -11   3   0    5.86    0.39
 -11  -3   0    5.66    0.26
  11  -3   0    5.32    0.29
  11   3   0    5.67    0.26
 -11   3   0    4.91    0.20
  11  -3   0    5.07    0.26
  11  -3   0    5.37    0.28
  11   3   0    5.87    0.27
  11   3   0    5.31    0.38
  11  -3   0    5.55    0.44
 -11   3   0    5.61    0.28
 -11   3   0    5.15    0.26
  11   3   0    5.68    0.30
  11  -4   0   -0.16    0.11
 -11   4   0    0.15    0.20
 -11   4   0    0.01    0.08
  11  -4   0   -0.15    0.09
 -11   4   0    0.07    0.12
 -11  -4   0   -0.04    0.10
 -11  -4   0    0.06    0.11
  11  -4   0   -0.06    0.26
  11  -4   0   -0.13    0.10
  11   4   0   -0.02    0.10
  11   4   0    0.08    0.09
 -11   4   0   -0.01    0.12
  11   4   0    0.11    0.12
  11   4   0    0.23    0.24
  11  -4   0    0.00    0.09
  11  -5   0   15.41    0.77
 -11  -5   0   15.99    0.53
  11   5   0   15.30    0.52
 -11   5   0   15.14    0.53
  11  -5   0   15.62    0.48
  11  -5   0   15.78    0.48
  11   5   0   15.73    0.42
  11  -5   0   16.46    0.53
 -11   5   0   16.07    0.69
  11   5   0   16.07    0.56
  11  -5   0   15.98    0.53
  11   5   0   15.55    0.46
 -11   5   0   15.41    0.48
 -11   5   0   15.64    0.52
  11  -5   0   15.84    0.48
 -11   6   0    0.12    0.20
  11  -6   0   -0.12    0.15
  11  -6   0   -0.06    0.11
  11   6   0   -0.06    0.09
  11  -6   0   -0.11    0.11
 -11  -6   0    0.01    0.13
  11   6   0    0.05    0.10
  11  -6   0    0.88    0.39
  11   6   0   -0.01    0.14
  11  -6   0    0.06    0.13
  11  -6   0    0.07    0.09
 -11   6   0   -0.01    0.13
 -11   6   0    0.12    0.13
  11   6   0    0.08    0.14
  11  -7   0    9.14    0.44
  11   7   0    9.39    0.32
 -11   7   0    9.40    0.60
  11   7   0    7.65    0.32
 -11  -7   0    8.78    0.40
  11  -7   0    9.94    0.75
  11   7   0    8.89    0.34
  11  -7   0    8.87    0.33
  11   7   0    9.46    0.43
  11   7   0   10.14    0.63
  11  -7   0    9.25    0.41
  11  -7   0    9.43    0.32
  11  -7   0    9.32    0.40
 -11   7   0    9.72    0.41
 -11   7   0    8.95    0.41
 -11   8   0   -0.15    0.28
 -11   8   0   -0.16    0.16
  11   8   0    0.12    0.10
  11   8   0   -0.29    0.15
  11  -8   0   -0.06    0.10
 -11   8   0    0.26    0.22
 -11  -8   0    0.00    0.15
  11  -8   0   -0.19    0.15
  11   8   0   -0.15    0.30
  11   8   0   -0.05    0.11
  11  -8   0    0.06    0.16
  11   8   0   -0.02    0.16
  11  -9   0    1.05    0.22
  11   9   0    0.66    0.37
  11  -9   0    0.67    0.21
 -11  -9   0    0.92    0.23
 -11   9   0    0.57    0.22
 -11   9   0    1.35    0.41
  11   9   0    1.08    0.23
  11   9   0    0.44    0.21
  11   9   0    0.77    0.12
  11  10   0    0.20    0.38
  11  10   0   -0.08    0.21
  11 -10   0    0.12    0.23
 -11  10   0   -0.07    0.22
 -11  10   0    0.38    0.46
 -12   0   0   30.05    0.81
 -12   0   0   30.73    1.03
  12   0   0   29.46    0.82
 -12   0   0   30.64    0.83
  12   0   0   29.70    1.00
  12   0   0   30.93    0.86
  12   0   0   30.15    0.82
  12  -1   0    0.01    0.22
  12  -1   0    0.10    0.11
 -12   1   0   -0.06    0.11
  12   1   0   -0.10    0.11
 -12  -1   0   -0.34    0.18
  12   1   0    0.07    0.11
 -12  -1   0   -0.06    0.10
  12   1   0    0.03    0.11
 -12   1   0   -0.14    0.19
 -12  -1   0   -0.14    0.11
  12   1   0    0.49    0.22
  12  -1   0    0.01    0.11
 -12   1   0   -0.01    0.10
  12  -1   0    0.04    0.12
 -12   2   0   13.09    0.34
 -12  -2   0   13.96    0.44
 -12   2   0   13.08    0.61
 -12   2   0   13.71    0.35
  12  -2   0   13.90    0.47
  12   2   0   14.47    0.63
 -12   2   0   13.89    0.46
  12   2   0   13.50    0.44
  12  -2   0   13.92    0.47
  12  -2   0   13.39    0.47
 -12  -2   0   14.13    0.65
 -12   2   0   14.03    0.46
  12   2   0   13.34    0.49
 -12  -2   0   13.97    0.46
  12  -2   0   13.76    0.65
  12   2   0   13.41    0.46
 -12   3   0    0.00    0.07
  12  -3   0   -0.57    0.25
  12  -3   0    0.01    0.11
 -12   3   0   -0.16    0.10
  12   3   0   -0.03    0.11
  12   3   0   -0.05    0.22
 -12   3   0   -0.30    0.11
  12   3   0   -0.06    0.12
  12  -3   0   -0.03    0.13
 -12   3   0    0.13    0.21
  12   3   0    0.12    0.12
  12  -3   0    0.04    0.11
 -12  -3   0   -0.10    0.11
 -12  -3   0    0.07    0.11
  12  -4   0    2.12    0.25
 -12   4   0    1.43    0.18
 -12  -4   0    1.64    0.17
  12  -4   0    1.87    0.38
 -12   4   0    1.83    0.32
 -12  -4   0    2.08    0.23
  12  -4   0    1.74    0.20
  12   4   0    1.43    0.28
  12  -4   0    1.66    0.21
 -12   4   0    2.15    0.23
  12   4   0    1.51    0.20
 -12   4   0    2.07    0.24
  12   4   0    1.73    0.23
  12  -4   0    1.80    0.24
  12   4   0    1.85    0.20
  12   5   0   -0.01    0.11
  12   5   0    0.05    0.05
 -12   5   0   -0.06    0.13
 -12   5   0   -0.08    0.12
  12  -5   0   -0.22    0.12
  12  -5   0    0.06    0.13
 -12   5   0    0.17    0.24
  12  -5   0    0.01    0.11
  12  -5   0    0.03    0.15
 -12  -5   0   -0.06    0.13
  12  -5   0    0.19    0.37
  12   5   0    0.04    0.12
  12   5   0    0.07    0.15
  12   5   0    0.06    0.05
 -12   6   0    3.24    0.28
  12   6   0    3.85    0.32
  12  -6   0    3.52    0.24
  12  -6   0    3.20    0.33
  12  -6   0    3.97    0.31
  12   6   0    3.66    0.19
 -12  -6   0    3.99    0.31
 -12   6   0    4.24    0.31
 -12   6   0    4.02    0.47
  12   6   0    3.89    0.24
  12  -6   0    3.57    0.27
  12  -7   0    0.06    0.11
  12  -7   0   -0.11    0.14
  12   7   0    0.04    0.13
  12   7   0    0.05    0.13
  12  -7   0   -0.08    0.15
 -12   7   0   -0.33    0.29
 -12   7   0    0.11    0.17
  12   7   0   -0.04    0.12
 -12   7   0   -0.13    0.15
  12  -7   0    0.13    0.16
 -12  -7   0    0.06    0.16
  12   7   0    0.33    0.28
  12   7   0    0.07    0.16
  12  -8   0    0.23    0.19
  12   8   0    0.24    0.17
 -12  -8   0   -0.10    0.19
  12  -8   0    0.13    0.11
  12   8   0   -0.03    0.18
 -12   8   0    0.59    0.20
  12   8   0    0.19    0.14
  12  -8   0    0.02    0.18
 -12   8   0    0.30    0.23
  12   8   0    0.37    0.13
  12   8   0    0.64    0.35
 -12   8   0    0.22    0.31
 -12   9   0    0.07    0.21
 -12  -9   0   -0.24    0.20
  12  -9   0   -0.16    0.20
 -12   9   0   -0.08    0.37
  12   9   0   -0.30    0.19
  12  -9   0   -0.36    0.21
  12   9   0   -0.60    0.39
  12  10   0    0.05    0.45
  12  10   0   -0.23    0.25
  12 -10   0    0.05    0.25
 -12  10   0   -0.40    0.42
  12 -10   0   -0.12    0.22
 -12  10   0    0.16    0.26
  13   0   0   -0.15    0.12
  13   0   0   -0.11    0.13
 -13   0   0   -0.13    0.11
 -13   0   0   -0.03    0.21
 -13   0   0   -0.04    0.11
  13   0   0   -0.11    0.13
  13   0   0    0.03    0.25
 -13   1   0    0.69    0.16
  13  -1   0    1.13    0.30
  13  -1   0    0.66    0.15
  13   1   0    0.69    0.16
  13  -1   0    0.70    0.15
  13   1   0    0.57    0.15
  13  -1   0    0.53    0.14
 -13  -1   0    0.60    0.25
 -13   1   0    0.93    0.15
 -13  -1   0    0.38    0.14
  13   1   0    0.14    0.25
 -13  -1   0    0.50    0.13
  13   1   0    0.50    0.15
 -13   1   0    0.80    0.25
  13  -2   0   -0.16    0.14
 -13  -2   0   -0.05    0.13
 -13   2   0   -0.23    0.11
 -13  -2   0   -0.16    0.22
  13   2   0   -0.23    0.13
  13  -2   0   -0.30    0.14
  13  -2   0   -0.25    0.27
  13  -2   0   -0.10    0.12
  13   2   0   -0.04    0.12
  13   2   0    0.22    0.25
 -13   2   0   -0.13    0.22
  13   2   0    0.03    0.12
 -13   2   0   -0.01    0.13
 -13  -2   0   -0.03    0.12
  13   3   0    1.65    0.19
 -13   3   0    1.69    0.14
  13  -3   0    1.53    0.20
  13   3   0    1.58    0.21
  13  -3   0    0.99    0.33
 -13   3   0    1.78    0.33
 -13   3   0    2.04    0.23
 -13  -3   0    1.99    0.23
 -13   3   0    1.32    0.12
  13  -3   0    1.39    0.17
  13   3   0    1.50    0.18
  13  -3   0    1.51    0.20
  13   4   0   -0.08    0.13
  13   4   0    0.22    0.16
  13  -4   0    0.04    0.15
 -13   4   0    0.02    0.10
  13  -4   0   -0.01    0.12
 -13   4   0   -0.05    0.14
 -13   4   0    0.54    0.26
  13  -4   0    0.03    0.14
  13  -4   0   -0.47    0.36
  13   4   0   -0.03    0.12
  13  -4   0    0.01    0.14
 -13  -4   0   -0.11    0.13
 -13  -4   0   -0.12    0.13
 -13   5   0   10.86    0.46
  13  -5   0   11.46    0.47
  13   5   0   11.80    0.49
  13   5   0   10.95    0.40
 -13   5   0   11.30    0.66
  13  -5   0   10.59    0.44
 -13   5   0   10.97    0.40
 -13  -5   0   11.59    0.47
  13  -5   0   10.94    0.42
  13  -5   0   10.86    0.48
 -13   6   0   -0.04    0.16
  13  -6   0    0.00    0.16
  13   6   0    0.09    0.15
  13  -6   0    0.00    0.13
 -13  -6   0   -0.16    0.14
  13   6   0    0.04    0.07
 -13   6   0   -0.01    0.28
  13  -6   0    0.30    0.15
 -13   6   0    0.04    0.16
  13   6   0    0.05    0.06
  13   6   0   -0.02    0.12
  13  -7   0    1.30    0.23
 -13   7   0    0.98    0.22
  13  -7   0    0.62    0.18
  13   7   0    0.74    0.14
 -13  -7   0    0.75    0.21
 -13   7   0    0.80    0.22
  13   7   0    0.93    0.18
  13   7   0    0.77    0.11
  13   7   0    0.90    0.16
 -13   7   0    1.41    0.36
  13   7   0    1.27    0.33
  13   7   0    0.85    0.21
  13  -7   0    0.95    0.15
  13   8   0    0.09    0.14
 -13  -8   0   -0.12    0.19
  13  -8   0   -0.14    0.19
 -13   8   0   -0.25    0.20
  13   8   0   -0.30    0.18
  13  -8   0   -0.14    0.13
  13   8   0    0.76    0.37
 -13   8   0    0.09    0.38
  13   9   0    0.32    0.41
 -13   9   0    0.89    0.26
 -13  -9   0    0.30    0.24
  13   9   0    0.12    0.24
  13  -9   0    0.77    0.24
 -13   9   0    0.94    0.44
  14   0   0    3.56    0.29
 -14   0   0    3.28    0.29
 -14   0   0    2.95    0.40
 -14   0   0    3.21    0.27
  14   0   0    2.50    0.27
  14   0   0    3.62    0.30
  14   1   0   -0.03    0.14
 -14  -1   0   -0.22    0.12
  14  -1   0    0.11    0.15
 -14   1   0    0.03    0.23
 -14   1   0   -0.30    0.12
  14  -1   0    0.00    0.15
  14  -1   0   -0.21    0.13
 -14  -1   0   -0.19    0.15
  14   1   0   -0.16    0.13
  14   1   0   -0.20    0.12
 -14  -1   0    0.05    0.26
  14   2   0   13.41    0.54
 -14  -2   0   14.56    0.50
 -14  -2   0   14.09    0.51
  14   2   0   13.34    0.51
  14  -2   0   14.01    0.52
  14  -2   0   14.12    0.52
  14  -2   0   14.22    0.51
  14   2   0   14.16    0.49
 -14  -2   0   12.53    0.69
 -14   2   0   14.12    0.50
 -14   2   0   14.68    0.71
  14   3   0    0.12    0.15
 -14   3   0    0.06    0.28
  14  -3   0   -0.09    0.18
  14  -3   0   -0.07    0.13
  14   3   0   -0.01    0.17
  14   3   0    0.07    0.14
 -14  -3   0    0.19    0.17
  14  -3   0   -0.10    0.13
 -14  -3   0    0.01    0.14
 -14   3   0   -0.10    0.07
 -14   3   0    0.00    0.06
 -14   3   0   -0.08    0.15
 -14   4   0    7.02    0.39
 -14   4   0    7.39    0.54
  14  -4   0    6.82    0.41
  14  -4   0    7.15    0.42
  14  -4   0    7.30    0.39
 -14   4   0    6.72    0.28
  14  -4   0    7.25    0.36
  14   4   0    6.64    0.35
 -14  -4   0    7.26    0.38
 -14  -4   0    6.70    0.37
  14   4   0    7.21    0.39
  14   5   0    0.02    0.15
  14  -5   0   -0.14    0.18
  14  -5   0   -0.19    0.13
 -14   5   0    0.60    0.30
  14  -5   0   -0.01    0.16
  14   5   0   -0.03    0.15
 -14   5   0   -0.10    0.14
 -14   5   0   -0.18    0.16
 -14  -5   0   -0.08    0.17
  14  -6   0    0.65    0.21
 -14   6   0    1.02    0.21
  14  -6   0    0.71    0.17
 -14   6   0    0.81    0.22
 -14  -6   0    0.74    0.21
  14   6   0    0.79    0.17
  14  -6   0    0.90    0.21
 -14   6   0    0.72    0.34
  14   6   0    0.83    0.21
 -14   7   0    0.30    0.22
  14   7   0    0.14    0.16
  14  -7   0    0.24    0.15
  14   7   0    0.68    0.38
  14   7   0   -0.11    0.19
  14  -7   0   -0.27    0.18
 -14   7   0    0.09    0.32
 -14  -7   0    0.34    0.22
 -14  -8   0    0.05    0.24
  14   8   0   -0.05    0.38
  14   8   0   -0.04    0.21
 -14   8   0    0.09    0.24
  14  -8   0   -0.24    0.21
 -14   8   0    0.14    0.43
  15   0   0    0.03    0.19
 -15   0   0   -0.27    0.14
 -15   0   0   -0.03    0.27
  15   0   0   -0.23    0.15
  15   0   0    0.12    0.15
  15   1   0    0.55    0.18
 -15   1   0    0.28    0.17
 -15  -1   0    0.24    0.15
  15   1   0    0.31    0.16
  15  -1   0    0.33    0.21
  15  -1   0    0.21    0.15
 -15   1   0   -0.12    0.27
  15  -1   0    0.41    0.18
 -15  -1   0    0.58    0.28
 -15   2   0    0.05    0.16
  15  -2   0    0.06    0.24
  15   2   0   -0.10    0.15
 -15  -2   0    0.34    0.22
 -15  -2   0   -0.02    0.16
  15   2   0    0.00    0.15
 -15   2   0   -0.13    0.31
  15  -2   0   -0.09    0.16
  15  -2   0    0.09    0.15
 -15  -2   0   -0.24    0.27
  15  -3   0    1.44    0.20
  15   3   0    1.50    0.21
 -15  -3   0    1.67    0.24
 -15   3   0    2.08    0.41
 -15  -3   0    2.30    0.29
  15   3   0    1.64    0.22
  15  -3   0    1.49    0.22
 -15   3   0    1.53    0.21
  15  -4   0    0.25    0.24
 -15  -4   0    0.00    0.21
  15  -4   0   -0.24    0.15
 -15   4   0   -0.06    0.17
 -15   4   0   -0.05    0.31
  15  -4   0    0.22    0.17
 -15  -4   0    0.11    0.18
 -15   4   0    0.01    0.09
  15   4   0    0.08    0.17
  15   4   0   -0.10    0.14
  15  -5   0    7.10    0.38
  15  -5   0    6.32    0.48
  15   5   0    6.00    0.39
  15   5   0    6.79    0.38
 -15   5   0    7.34    0.42
 -15   5   0    7.16    0.64
 -15  -5   0    6.43    0.41
  15  -5   0    6.48    0.38
  15   6   0   -0.17    0.19
 -15   6   0    0.66    0.37
  15  -6   0    0.12    0.20
 -15  -6   0   -0.14    0.20
  15   6   0    0.10    0.18
 -15   6   0    0.01    0.20
  15  -6   0    0.06    0.17
 -15   7   0    0.45    0.25
 -15  -7   0    0.74    0.25
  15   7   0    1.37    0.41
  15  -7   0    0.52    0.19
  15   7   0    0.43    0.19
  15   7   0    0.25    0.21
 -15   7   0    0.23    0.43
 -16   0   0    0.52    0.20
  16   0   0    0.38    0.18
  16   0   0    0.37    0.20
 -16   0   0    0.44    0.32
 -16   1   0    0.08    0.33
 -16   1   0    0.05    0.17
  16  -1   0   -0.23    0.17
  16   1   0    0.02    0.17
 -16  -1   0    0.00    0.17
 -16  -1   0   -0.02    0.31
  16  -1   0    0.00    0.17
  16   1   0   -0.42    0.18
 -16  -2   0    5.63    0.61
 -16   2   0    6.03    0.39
  16  -2   0    5.17    0.39
  16  -2   0    5.09    0.38
  16   2   0    4.55    0.37
  16   2   0    4.96    0.36
 -16  -2   0    4.84    0.37
 -16   2   0    6.38    0.60
 -16   3   0   -0.04    0.36
  16   3   0    0.20    0.19
  16   3   0   -0.20    0.15
 -16  -3   0   -0.10    0.18
 -16   3   0   -0.10    0.20
  16  -3   0    0.16    0.19
  16  -3   0   -0.11    0.18
 -16  -4   0    1.47    0.25
 -16  -4   0    1.30    0.29
  16   4   0    0.84    0.21
 -16   4   0    1.75    0.27
  16   4   0    1.58    0.24
  16  -4   0    1.75    0.25
  16  -4   0    1.44    0.23
 -16   4   0    0.96    0.40
 -16   5   0    0.05    0.21
  16  -5   0    0.05    0.20
 -16   5   0   -0.25    0.42
  16   5   0   -0.02    0.18
  16  -5   0   -0.16    0.19
  16   5   0    0.08    0.20
 -16  -5   0   -0.07    0.22
  16   6   0    0.77    0.23
  16  -6   0    1.01    0.24
 -16  -6   0    0.53    0.26
 -16   6   0    1.10    0.48
 -16   6   0    0.65    0.25
  16  -6   0    0.20    0.21
 -17   0   0    0.21    0.21
  17   0   0   -0.31    0.20
  17   0   0   -0.15    0.20
 -17   0   0   -0.68    0.35
  17   1   0    0.06    0.19
  17  -1   0    0.64    0.23
 -17   1   0    0.61    0.22
 -17  -1   0   -0.14    0.37
 -17  -1   0    0.12    0.19
  17  -1   0    0.43    0.22
  17   1   0    0.53    0.24
 -17   1   0   -0.09    0.37
 -17  -2   0   -0.05    0.40
 -17   2   0    0.00    0.21
  17   2   0   -0.23    0.19
  17   2   0   -0.18    0.21
  17  -2   0   -0.26    0.20
 -17  -2   0   -0.02    0.20
  17  -2   0    0.00    0.21
 -17   2   0   -0.12    0.37
  17   3   0    0.85    0.22
 -17  -3   0    1.02    0.27
  17  -3   0    0.47    0.22
  17   3   0    1.22    0.26
 -17   3   0    1.25    0.25
  17  -3   0    0.78    0.25
 -17   3   0    0.98    0.43
 -17   4   0    0.54    0.42
  17  -4   0    0.11    0.22
  17   4   0    0.16    0.20
 -17  -4   0    0.02    0.23
  17   4   0   -0.17    0.23
 -17   4   0    0.18    0.26
  17  -4   0    0.01    0.21
  17  -5   0    1.80    0.28
  17   5   0    2.04    0.29
 -17  -5   0    2.39    0.32
  17   5   0    1.83    0.26
 -17   5   0    2.25    0.33
 -17   5   0    2.17    0.56
  17  -5   0    2.24    0.30
 -18   0   0   -0.21    0.22
  18   0   0   -0.09    0.22
  18   0   0   -0.08    0.23
 -18   0   0   -0.24    0.42
  18   1   0   -0.13    0.23
 -18   1   0   -0.12    0.43
 -18  -1   0    0.14    0.24
  18   1   0    0.15    0.24
  18  -1   0   -0.33    0.22
 -18   1   0   -0.41    0.23
 -18  -1   0    0.44    0.44
  18  -1   0    0.13    0.24
  18  -2   0    1.34    0.28
 -18  -2   0    2.06    0.30
 -18   2   0    1.23    0.47
  18   2   0    1.34    0.29
  18  -2   0    1.36    0.28
 -18   2   0    1.57    0.29
  18   2   0    1.07    0.25
   0   2   1   10.81    0.28
   0   2   1   11.06    0.27
   0   2   1   10.04    0.28
   0   2  -1   10.90    0.27
   0  -2   1   11.60    0.29
   0  -2  -1   10.78    0.31
   0   2  -1   10.88    0.28
   0  -2   1   11.01    0.27
   0   2   1   10.64    0.26
   0   2  -1   10.76    0.25
   0   2  -1   11.11    0.28
   0   2  -1   10.65    0.33
   0  -2  -1   10.64    0.28
   0   2   1   10.30    0.31
   0  -2   1   10.50    0.25
   0  -2  -1   10.38    0.26
   0  -2   1   10.64    0.33
   0   3   1    0.01    0.02
   0   3   1   -0.01    0.04
   0   3  -1    0.01    0.02
   0  -3   1   -0.04    0.04
   0   3  -1    0.03    0.02
   0  -3   1    0.00    0.02
   0  -3  -1    0.02    0.05
   0   3   1    0.00    0.02
   0  -3  -1   -0.03    0.04
   0   3   1    0.00    0.04
   0  -3  -1   -0.01    0.03
   0  -3   1    0.05    0.02
   0   3   1    0.02    0.03
   0   3  -1    0.02    0.04
   0  -3   1    0.05    0.07
   0   3  -1    0.07    0.08
   0   3  -1   -0.04    0.04
   0  -4  -1    0.25    0.08
   0   4  -1    0.19    0.03
   0   4  -1    0.40    0.11
   0   4   1    0.18    0.03
   0  -4   1    0.28    0.04
   0   4   1    0.15    0.04
   0   4   1    0.11    0.06
   0   4   1    0.20    0.03
   0  -4   1    0.20    0.03
   0   4  -1    0.17    0.06
   0   4   1    0.27    0.09
   0  -4   1    0.25    0.09
   0  -4  -1    0.20    0.05
   0  -4  -1    0.07    0.05
   0   4   1    0.13    0.05
   0   4  -1    0.11    0.05
   0   4  -1    0.18    0.04
   0  -4   1    0.12    0.06
   0  -5  -1   -0.08    0.06
   0   5   1    0.03    0.03
   0  -5   1   -0.04    0.09
   0   5  -1    0.02    0.04
   0   5   1   -0.02    0.06
   0   5   1   -0.03    0.04
   0   5   1    0.02    0.06
   0   5  -1   -0.02    0.04
   0   5   1    0.04    0.10
   0   5  -1    0.00    0.06
   0  -5   1   -0.04    0.07
   0  -5  -1   -0.13    0.08
   0   5  -1    0.03    0.11
   0  -5   1    0.05    0.03
   0   5  -1   -0.08    0.05
   0  -5  -1    0.00    0.05
   0   5   1   -0.03    0.03
   0  -6  -1    2.02    0.17
   0   6   1    2.34    0.16
   0  -6   1    2.31    0.17
   0  -6   1    2.53    0.13
   0   6  -1    2.04    0.11
   0  -6   1    2.31    0.10
   0   6   1    2.55    0.13
   0   6   1    2.46    0.10
   0   6  -1    2.43    0.25
   0   6  -1    2.60    0.12
   0   6   1    2.45    0.10
   0   6   1    2.66    0.17
   0   6  -1    2.19    0.16
   0  -6  -1    2.63    0.23
   0  -6   1    2.55    0.24
   0   6   1    2.84    0.26
   0   6  -1    2.43    0.15
   0  -6  -1    2.26    0.14
   0   7   1   -0.18    0.15
   0   7   1    0.13    0.10
   0   7  -1   -0.07    0.18
   0  -7   1   -0.15    0.15
   0   7   1   -0.01    0.07
   0   7   1   -0.05    0.07
   0  -7  -1   -0.04    0.09
   0  -7  -1   -0.09    0.06
   0   7  -1    0.03    0.06
   0   7  -1    0.01    0.05
   0   7   1   -0.03    0.04
   0   7   1    0.05    0.04
   0  -7  -1   -0.04    0.14
   0  -7   1    0.06    0.09
   0   7  -1   -0.04    0.07
   0   7  -1   -0.14    0.07
   0  -7   1    0.04    0.06
   0   7  -1   -0.02    0.08
   0   7   1   -0.03    0.09
   0   8  -1   20.28    0.53
   0   8   1   19.21    0.60
   0   8  -1   20.12    0.60
   0   8  -1   19.86    0.78
   0   8   1   19.56    0.60
   0   8  -1   19.57    0.51
   0  -8   1   20.75    0.62
   0   8   1   20.22    0.50
   0  -8  -1   19.83    0.54
   0  -8   1   20.32    0.53
   0  -8  -1   20.12    0.62
   0   8  -1   21.20    0.61
   0   8   1   19.87    0.76
   0  -8  -1   19.60    0.73
   0   8   1   19.73    0.49
   0   8  -1   19.72    0.61
   0   8   1   19.52    0.54
   0  -8   1   20.93    0.76
   0   8   1   20.98    0.61
   0  -9  -1   -0.10    0.10
   0   9  -1   -0.02    0.11
   0   9   1    0.04    0.04
   0   9   1    0.14    0.11
   0   9   1   -0.15    0.12
   0   9  -1   -0.02    0.11
   0   9  -1    0.08    0.09
   0   9  -1    0.02    0.24
   0   9  -1   -0.02    0.12
   0   9   1    0.08    0.05
   0  -9   1    0.04    0.08
   0  -9  -1    0.11    0.13
   0   9   1    0.01    0.10
   0   9  -1    0.01    0.06
   0  -9   1   -0.12    0.22
   0  -9   1    0.02    0.12
   0   9   1   -0.03    0.12
   0  -9  -1   -0.08    0.23
   0   9   1   -0.26    0.22
   0 -10   1    0.93    0.33
   0  10   1    0.73    0.30
   0 -10  -1    0.81    0.32
   0  10   1    0.70    0.16
   0  10  -1    0.83    0.16
   0  10  -1    0.71    0.09
   0 -10  -1    0.75    0.14
   0  10  -1    0.67    0.13
   0 -10   1    0.86    0.19
   0  10   1    0.71    0.14
   0  10  -1    1.11    0.34
   0 -10  -1    0.78    0.17
   0 -10   1    0.73    0.12
   0  10  -1    0.60    0.06
   0 -11   1   -0.41    0.15
   0  11  -1   -0.34    0.15
   0  11  -1   -0.10    0.33
   0 -11   1    0.01    0.12
   0  11  -1   -0.15    0.14
   0  11   1   -0.12    0.16
   0 -11  -1    0.00    0.13
   0  11   1   -0.14    0.14
   0  11   1   -0.23    0.31
   0 -11  -1    0.14    0.16
   0 -12   1    0.40    0.21
   0 -12  -1    0.54    0.21
   0  12  -1    0.43    0.41
   0  12   1    0.14    0.21
   0  12   1    0.03    0.38
   0 -12   1    0.09    0.15
   0  12   1    0.12    0.16
   0 -12  -1    0.45    0.17
   0  12  -1    0.12    0.18
   0  12  -1    0.14    0.18
   0 -13   1    0.03    0.22
   0 -13  -1   -0.16    0.20
   0  13   1   -0.41    0.20
   0  13  -1   -0.34    0.48
   0 -13  -1    0.05    0.23
   0  13  -1   -0.10    0.20
   0  13   1   -0.91    0.44
   0 -13   1   -0.11    0.18
  -1  -2   1   81.75    1.88
   1  -2  -1   81.54    1.86
  -1  -2   1   84.21    1.98
   1  -2  -1   78.75    1.81
   1   2   1   83.95    1.97
  -1   2  -1   78.70    1.85
   1  -2  -1   78.06    1.87
   1  -2  -1   82.60    1.88
  -1  -2   1   78.19    1.80
  -1   2  -1   79.77    1.80
   1   2   1   80.18    1.80
   1   2   1   82.34    1.88
  -1   2  -1   78.72    1.90
  -1   2  -1   83.06    1.88
  -1  -2   1   79.61    1.88
  -1  -2   1   80.42    1.86
   1   2   1   79.75    1.86
   1  -2  -1   82.27    1.96
   1   2  -1   79.28    1.80
   1  -2   1   79.11    1.88
  -1  -2  -1   83.18    1.88
   1   2  -1   80.55    1.86
   1   2  -1   83.04    1.88
  -1  -2  -1   79.01    1.80
   1   2  -1   79.67    1.88
  -1   2   1   80.87    1.86
   1   2  -1   81.57    1.98
  -1   2   1   79.25    1.87
   1  -2   1   79.09    1.98
  -1   2   1   79.77    1.81
   1  -2   1   81.20    1.80
  -1   2   1   78.59    1.96
   1  -2   1   82.23    1.88
  -1   2   1   81.53    1.88
  -1   3  -1    1.24    0.08
   1   3   1    1.18    0.07
  -1  -3   1    1.29    0.14
  -1   3  -1    1.13    0.08
  -1   3  -1    1.26    0.07
   1   3   1    1.29    0.07
  -1   3  -1    1.47    0.14
  -1   3  -1    1.29    0.06
   1   3   1    1.21    0.08
  -1  -3   1    1.27    0.05
  -1  -3   1    1.25    0.08
  -1  -3   1    1.15    0.08
   1  -3  -1    1.20    0.09
   1  -3  -1    1.30    0.08
   1   3   1    1.13    0.08
  -1  -3   1    1.20    0.07
   1  -3  -1    1.34    0.12
  -1  -3  -1    1.24    0.07
  -1   3   1    1.31    0.09
   1  -3   1    1.30    0.05
   1  -3   1    1.17    0.13
  -1  -3  -1    1.06    0.08
  -1  -3  -1    1.13    0.12
   1  -3   1    1.10    0.09
  -1   3   1    1.34    0.08
   1   3  -1    1.26    0.07
   1   3  -1    1.49    0.09
   1   3  -1    1.19    0.08
  -1   3   1    1.30    0.04
   1   3  -1    1.27    0.05
  -1   3   1    1.34    0.04
   1   3  -1    1.48    0.14
  -1   3   1    1.24    0.13
   1  -3   1    1.21    0.07
   1  -4  -1   11.69    0.32
   1   4   1   12.01    0.34
  -1   4  -1   12.12    0.35
   1   4   1   11.98    0.34
   1   4   1   12.16    0.31
  -1   4  -1   12.10    0.30
  -1  -4   1   12.56    0.32
  -1   4  -1   11.98    0.43
  -1  -4   1   12.06    0.29
  -1   4  -1   11.70    0.34
   1  -4  -1   12.01    0.40
   1  -4  -1   11.67    0.35
  -1  -4   1   12.51    0.42
  -1   4  -1   11.98    0.31
   1   4   1   11.45    0.40
  -1  -4   1   12.19    0.35
   1   4   1   11.97    0.31
  -1  -4  -1   11.91    0.40
  -1   4   1   12.16    0.28
   1  -4   1   12.36    0.30
   1   4  -1   11.85    0.34
  -1   4   1   11.68    0.32
   1   4  -1   12.17    0.32
  -1   4   1   12.12    0.28
   1   4  -1   12.40    0.34
   1   4  -1   12.19    0.29
  -1   4   1   12.00    0.41
   1  -4   1   11.14    0.34
  -1  -4  -1   11.43    0.34
  -1   4   1   12.13    0.35
  -1   4   1   11.89    0.35
   1  -4   1   12.26    0.42
   1   4  -1   11.59    0.42
   1   5   1   13.56    0.39
   1  -5  -1   13.13    0.40
   1  -5  -1   13.92    0.47
  -1  -5   1   13.49    0.34
   1   5   1   13.30    0.35
  -1   5  -1   13.06    0.39
  -1  -5   1   13.11    0.39
  -1   5  -1   13.06    0.39
  -1   5  -1   13.19    0.35
   1   5   1   12.42    0.46
   1   5   1   13.42    0.35
  -1  -5   1   13.88    0.35
   1   5   1   13.59    0.39
   1  -5  -1   13.90    0.37
  -1  -5   1   13.79    0.48
  -1   5  -1   13.60    0.50
  -1   5  -1   13.32    0.33
  -1   5   1   13.37    0.40
   1   5  -1   13.18    0.49
   1   5  -1   13.48    0.39
  -1  -5  -1   13.56    0.47
   1  -5   1   13.05    0.40
   1   5  -1   13.66    0.34
  -1  -5  -1   12.49    0.39
  -1   5   1   13.59    0.40
  -1   5   1   13.22    0.48
   1  -5   1   13.53    0.48
   1  -5   1   13.29    0.35
  -1   5   1   13.50    0.32
  -1   5   1   13.26    0.36
   1  -5   1   13.62    0.33
  -1   5   1   13.51    0.32
   1   5  -1   13.01    0.39
  -1  -5  -1   12.83    0.35
  -1  -6   1    3.26    0.13
   1   6   1    3.05    0.25
  -1  -6   1    3.03    0.18
  -1  -6   1    2.98    0.13
  -1   6  -1    3.07    0.17
  -1   6  -1    3.25    0.19
  -1  -6   1    3.31    0.25
   1  -6  -1    3.01    0.18
  -1   6  -1    3.41    0.18
   1   6   1    3.45    0.17
  -1   6  -1    3.28    0.28
   1   6   1    3.34    0.18
  -1   6  -1    3.16    0.11
   1  -6  -1    3.02    0.24
   1   6   1    3.07    0.14
   1  -6  -1    3.11    0.16
  -1   6  -1    3.21    0.14
   1  -6   1    3.21    0.10
  -1  -6  -1    3.03    0.18
   1  -6   1    3.08    0.18
   1   6  -1    3.12    0.17
   1   6  -1    3.10    0.17
  -1   6   1    3.23    0.18
   1   6  -1    3.34    0.13
   1   6  -1    3.18    0.27
  -1   6   1    3.28    0.15
   1  -6   1    3.09    0.15
  -1   6   1    3.28    0.27
  -1  -6  -1    2.92    0.24
  -1  -6  -1    2.92    0.14
   1   6  -1    3.11    0.14
  -1   6   1    2.84    0.18
   1  -6   1    3.58    0.27
  -1   7  -1    0.07    0.09
  -1  -7   1    0.01    0.09
   1   7   1    0.11    0.10
   1  -7  -1   -0.02    0.07
   1   7   1    0.02    0.15
   1   7   1    0.02    0.08
  -1   7  -1   -0.01    0.03
   1  -7  -1   -0.04    0.09
  -1  -7   1    0.08    0.15
  -1  -7   1   -0.07    0.05
   1  -7  -1   -0.14    0.13
   1   7   1   -0.07    0.05
  -1  -7   1   -0.02    0.05
  -1   7  -1    0.03    0.07
  -1   7  -1    0.36    0.20
   1   7   1    0.04    0.06
  -1   7  -1   -0.15    0.08
  -1   7  -1    0.05    0.08
   1   7   1   -0.13    0.07
  -1   7   1    0.12    0.15
   1   7  -1   -0.03    0.05
  -1   7   1    0.00    0.07
  -1   7   1    0.05    0.09
   1   7  -1   -0.06    0.08
  -1  -7  -1    0.04    0.07
   1   7  -1    0.07    0.08
   1   7  -1    0.03    0.06
  -1  -7  -1   -0.09    0.09
   1  -7   1    0.12    0.15
   1  -7   1   -0.07    0.09
   1  -7   1   -0.05    0.07
  -1   7   1    0.02    0.09
   1   7  -1    0.17    0.17
  -1  -7  -1   -0.09    0.14
  -1   8  -1    0.31    0.04
  -1   8  -1    0.27    0.22
  -1   8  -1    0.41    0.12
   1   8   1    0.25    0.06
  -1   8  -1    0.28    0.12
   1   8   1    0.17    0.12
   1  -8  -1    0.53    0.14
   1  -8  -1    0.28    0.10
  -1  -8   1    0.29    0.08
   1  -8  -1    0.03    0.19
  -1   8  -1    0.47    0.12
  -1  -8   1    0.06    0.18
  -1  -8   1    0.48    0.13
   1   8   1    0.23    0.08
   1   8   1    0.18    0.21
  -1   8  -1    0.23    0.09
   1   8   1    0.14    0.11
   1   8   1    0.47    0.11
   1   8   1    0.46    0.07
   1  -8   1    0.42    0.13
   1  -8   1   -0.09    0.18
   1   8  -1    0.22    0.08
   1   8  -1    0.25    0.21
   1   8  -1    0.42    0.10
  -1   8   1    0.40    0.13
  -1   8   1    0.10    0.21
  -1  -8  -1    0.32    0.12
  -1   8   1    0.35    0.10
  -1  -8  -1    0.28    0.09
   1   8  -1    0.38    0.07
  -1  -8  -1    0.14    0.18
  -1   8   1    0.28    0.11
  -1   8   1    0.60    0.12
   1   8  -1    0.30    0.10
   1  -8   1    0.29    0.09
   1  -9  -1   10.78    0.55
   1   9   1    9.76    0.40
  -1   9  -1    9.75    0.40
  -1   9  -1    9.77    0.34
   1   9   1    9.75    0.29
   1  -9  -1   10.42    0.42
   1   9   1    9.47    0.54
   1   9   1    9.91    0.33
   1  -9  -1   10.02    0.35
  -1  -9   1   10.17    0.32
  -1  -9   1   10.08    0.57
  -1  -9   1    9.95    0.41
   1   9   1   10.02    0.39
  -1   9  -1    9.42    0.58
   1   9   1   10.52    0.40
   1   9   1   10.07    0.30
  -1   9  -1    9.72    0.39
  -1   9  -1   10.22    0.41
  -1  -9  -1    9.94    0.33
  -1   9   1    9.17    0.54
   1   9  -1    9.62    0.59
   1   9  -1   10.28    0.39
  -1   9   1   10.09    0.40
  -1   9   1   10.22    0.36
   1  -9   1   10.40    0.34
  -1   9   1   10.37    0.42
   1   9  -1   10.17    0.32
   1  -9   1   10.28    0.58
   1   9  -1    9.47    0.39
  -1  -9  -1    9.95    0.40
  -1  -9  -1    8.47    0.53
   1   9  -1   10.71    0.41
   1  -9   1   10.49    0.41
  -1   9   1   10.02    0.40
   1   9  -1    9.70    0.31
  -1 -10   1    0.14    0.30
  -1 -10   1    0.18    0.15
  -1  10  -1    0.04    0.26
   1 -10  -1    0.12    0.14
  -1  10  -1    0.00    0.14
  -1  10  -1   -0.15    0.12
   1  10   1   -0.14    0.13
  -1 -10   1   -0.08    0.09
   1  10   1    0.01    0.07
   1 -10  -1   -0.14    0.30
   1 -10  -1   -0.09    0.11
   1  10   1   -0.23    0.26
   1  10   1    0.05    0.12
   1 -10   1   -0.09    0.10
   1 -10   1    0.52    0.30
  -1  10   1   -0.12    0.13
  -1 -10  -1   -0.05    0.10
   1  10  -1    0.13    0.13
  -1 -10  -1    0.21    0.15
  -1  10   1   -0.20    0.14
  -1  10   1    0.15    0.27
   1  10  -1    0.02    0.08
   1  10  -1   -0.40    0.25
   1 -10   1   -0.07    0.14
   1  10  -1    0.08    0.11
   1 -11  -1    1.74    0.24
   1  11   1    1.13    0.36
   1  11   1    1.65    0.20
   1  11   1    1.42    0.12
   1  11   1    1.54    0.12
  -1  11  -1    1.49    0.23
  -1 -11   1    1.91    0.21
   1  11   1    1.86    0.24
  -1 -11   1    1.57    0.24
  -1  11  -1    1.71    0.20
   1 -11  -1    1.76    0.19
  -1  11  -1    1.93    0.40
  -1 -11  -1    1.69    0.18
  -1 -11  -1    1.59    0.23
   1 -11   1    1.90    0.24
   1  11  -1    1.24    0.35
  -1  11   1    2.25    0.41
  -1  11   1    1.82    0.24
   1  11  -1    1.74    0.17
   1  11  -1    1.88    0.15
  -1  11   1    1.78    0.21
   1 -11   1    1.71    0.24
   1  11  -1    1.63    0.22
  -1  12  -1   -0.03    0.20
   1  12   1    0.24    0.17
  -1 -12   1   -0.19    0.13
  -1  12  -1   -0.04    0.18
  -1  12  -1    0.83    0.41
   1 -12  -1    0.13    0.17
   1  12   1    0.11    0.19
   1  12   1   -0.05    0.40
   1 -12  -1    0.50    0.20
  -1 -12   1    0.21    0.19
   1 -12   1    0.05    0.16
  -1 -12  -1    0.22    0.18
   1  12  -1    0.11    0.39
  -1 -12  -1   -0.04    0.15
  -1  12   1    0.52    0.40
   1  12  -1    0.19    0.17
   1 -12   1    0.06    0.19
  -1  12   1    0.14    0.21
   1  12  -1    0.17    0.18
  -1  12   1   -0.19    0.17
   1  13   1    0.30    0.50
  -1  13  -1    0.12    0.51
  -1  13  -1    0.45    0.24
   1  13   1    0.32    0.20
   1 -13  -1    0.33    0.21
  -1 -13   1    0.83    0.25
   1 -13  -1    0.79    0.24
  -1  13   1   -0.21    0.45
   1 -13   1    0.41    0.22
   1  13  -1   -0.92    0.47
   1  13  -1    0.46    0.20
  -1 -13  -1    0.53    0.20
   1 -13   1    0.28    0.20
  -1  13   1    0.21    0.22
  -1 -13  -1    0.27    0.23
   2   0  -1   -0.05    0.02
  -2   0  -1   -0.06    0.01
  -2   0   1   -0.07    0.01
   2   0   1    0.00    0.02
   2   0  -1   -0.05    0.01
  -2   0   1   -0.07    0.01
  -2   0   1   -0.04    0.02
  -2   0  -1   -0.07    0.03
   2   0   1   -0.06    0.01
  -2   0   1   -0.03    0.01
   2   0   1   -0.05    0.01
   2   0   1   -0.05    0.03
   2   0  -1   -0.02    0.02
   2   0  -1   -0.06    0.02
  -2   0  -1   -0.04    0.01
  -2   0  -1   -0.06    0.01
  -2   0   1    0.01    0.03
   2   0  -1   -0.04    0.02
   2   1   1   63.74    1.50
  -2   1  -1   65.69    1.48
  -2  -1   1   65.10    1.42
  -2   1  -1   59.76    1.57
  -2  -1   1   63.20    1.50
  -2  -1   1   63.59    1.50
   2  -1  -1   67.11    1.48
   2  -1  -1   64.87    1.48
   2   1   1   62.44    1.47
   2  -1  -1   64.81    1.49
   2  -1  -1   65.09    1.55
   2   1   1   63.25    1.43
  -2   1  -1   61.46    1.44
   2   1   1   65.43    1.57
  -2   1  -1   62.36    1.48
   2  -1  -1   65.80    1.44
  -2  -1   1   64.18    1.48
   2  -1   1   63.52    1.44
  -2   1   1   63.37    1.55
   2   1  -1   65.16    1.43
  -2   1   1   62.00    1.44
   2   1  -1   67.10    1.50
  -2  -1  -1   65.69    1.57
   2  -1   1   62.18    1.48
   2   1  -1   63.00    1.48
  -2  -1  -1   63.67    1.43
  -2   1   1   64.48    1.49
  -2   1   1   64.53    1.48
   2  -1   1   61.85    1.57
   2   1  -1   64.03    1.47
  -2   1   1   65.69    1.48
   2  -1   1   62.25    1.47
   2  -1   1   61.78    1.49
  -2  -1  -1   63.83    1.47
   2  -2  -1  223.53    5.33
  -2   2  -1  240.37    5.34
  -2   2  -1  226.58    5.45
   2   2   1  253.68    5.62
  -2   2  -1  238.43    5.53
  -2   2  -1  233.90    5.48
   2   2   1  229.01    5.27
  -2  -2   1  242.38    5.56
   2   2   1  231.07    5.46
  -2  -2   1  238.72    5.52
   2   2   1  238.71    5.52
   2  -2  -1  229.98    5.60
   2  -2  -1  235.72    5.49
   2  -2  -1  230.15    5.45
   2   2   1  234.39    5.46
  -2   2  -1  234.55    5.63
   2  -2  -1  235.63    5.45
  -2   2   1  234.61    5.45
   2  -2   1  231.68    5.48
   2   2  -1  238.41    5.22
   2  -2   1  234.83    5.46
  -2   2   1  225.05    5.34
  -2   2   1  225.91    5.68
   2   2  -1  247.83    5.53
  -2  -2  -1  236.62    5.48
   2  -2   1  231.06    5.52
   2  -2   1  224.85    5.63
  -2  -2  -1  234.44    5.41
  -2   2   1  225.47    5.50
   2  -2   1  233.46    5.32
   2   2  -1  238.60    5.57
  -2   2   1  242.03    5.54
   2   2  -1  242.48    5.46
   2   3   1    8.04    0.23
  -2  -3   1    8.04    0.23
   2  -3  -1    8.12    0.29
  -2   3  -1    8.30    0.24
   2  -3  -1    8.39    0.25
   2   3   1    8.29    0.22
  -2   3  -1    8.46    0.33
   2   3   1    8.33    0.24
  -2   3  -1    8.29    0.23
  -2   3  -1    8.20    0.21
   2   3   1    8.04    0.30
   2  -3  -1    8.24    0.25
  -2  -3   1    8.24    0.25
   2   3   1    8.35    0.24
  -2  -3   1    7.42    0.24
   2  -3  -1    8.08    0.23
  -2   3  -1    7.90    0.24
  -2   3   1    8.39    0.25
   2   3  -1    8.31    0.24
  -2   3   1    8.62    0.25
   2  -3   1    8.31    0.21
   2   3  -1    8.13    0.31
   2  -3   1    8.26    0.25
   2   3  -1    7.90    0.24
  -2   3   1    8.56    0.24
   2   3  -1    8.42    0.20
  -2  -4   1    4.47    0.12
  -2  -4   1    4.34    0.17
  -2   4  -1    4.51    0.17
   2  -4  -1    4.25    0.16
   2   4   1    4.66    0.17
  -2  -4   1    4.56    0.16
   2   4   1    4.63    0.18
  -2   4  -1    4.59    0.16
   2  -4  -1    4.60    0.23
   2   4   1    4.35    0.14
   2  -4  -1    4.63    0.18
  -2   4  -1    4.24    0.25
   2  -4  -1    4.39    0.18
  -2  -4   1    4.89    0.24
  -2  -4   1    4.38    0.17
   2   4   1    4.95    0.24
  -2   4  -1    4.51    0.17
  -2   4  -1    4.51    0.12
   2  -4   1    4.66    0.24
  -2   4   1    4.34    0.24
  -2  -4  -1    4.48    0.17
   2   4  -1    4.51    0.17
  -2  -4  -1    4.44    0.14
   2  -4   1    4.73    0.12
   2   4  -1    4.48    0.17
   2  -4   1    4.52    0.18
   2   4  -1    4.28    0.23
  -2   4   1    4.54    0.16
   2  -4   1    4.60    0.16
   2   4  -1    4.52    0.16
   2   4  -1    4.57    0.12
  -2   4   1    4.45    0.18
   2   5   1    3.96    0.15
   2   5   1    4.08    0.17
  -2  -5   1    3.48    0.24
  -2   5  -1    3.98    0.27
   2   5   1    3.75    0.25
  -2   5  -1    3.99    0.18
  -2   5  -1    3.94    0.16
  -2  -5   1    4.16    0.15
   2   5   1    3.93    0.14
   2  -5  -1    3.88    0.16
  -2   5  -1    3.09    0.17
   2  -5  -1    3.88    0.18
   2  -5  -1    4.12    0.24
  -2  -5   1    3.81    0.12
  -2   5  -1    4.04    0.10
  -2  -5   1    3.90    0.18
   2  -5   1    3.97    0.18
  -2   5   1    3.28    0.17
   2  -5   1    3.93    0.16
   2   5  -1    4.03    0.15
  -2  -5  -1    3.89    0.14
   2   5  -1    3.85    0.17
   2   5  -1    4.12    0.12
   2  -5   1    3.89    0.24
  -2   5   1    3.90    0.25
  -2   5   1    3.66    0.18
  -2   5   1    4.04    0.16
   2   5  -1    3.14    0.17
   2  -5   1    3.88    0.10
   2   5  -1    3.82    0.25
  -2  -5  -1    3.91    0.18
   2   6   1   35.45    0.90
  -2   6  -1   34.74    0.84
  -2  -6   1   35.23    0.86
  -2   6  -1   33.33    1.04
  -2  -6   1   33.81    1.02
   2   6   1   32.93    1.01
  -2  -6   1   35.57    0.90
  -2   6  -1   35.49    0.91
  -2   6  -1   34.58    0.89
  -2  -6   1   34.68    0.81
   2   6   1   35.84    0.90
   2   6   1   34.86    0.82
   2  -6  -1   34.56    0.91
   2  -6  -1   35.00    0.85
   2  -6  -1   33.73    1.00
   2   6   1   34.79    0.86
   2   6  -1   34.81    1.03
  -2   6   1   33.77    0.89
  -2  -6  -1   34.68    0.83
   2  -6   1   35.22    1.03
  -2   6   1   35.75    0.91
   2   6  -1   35.15    0.89
  -2  -6  -1   34.39    0.90
  -2   6   1   35.26    0.85
   2   6  -1   35.13    0.86
   2  -6   1   34.38    0.84
   2  -6   1   34.56    0.91
   2   6  -1   33.65    0.80
  -2   6   1   33.70    1.02
   2   6  -1   34.26    0.89
  -2   7  -1   -0.10    0.09
   2  -7  -1   -0.04    0.08
   2   7   1    0.00    0.08
  -2  -7   1    0.11    0.15
   2   7   1    0.13    0.17
  -2  -7   1    0.04    0.05
   2   7   1    0.08    0.06
   2  -7  -1    0.12    0.14
   2   7   1    0.00    0.06
   2  -7  -1    0.03    0.09
  -2  -7   1   -0.02    0.09
   2   7   1   -0.01    0.09
  -2  -7   1    0.02    0.06
  -2   7  -1   -0.18    0.16
  -2   7  -1   -0.09    0.08
  -2   7  -1    0.10    0.08
  -2  -7  -1   -0.01    0.06
   2  -7   1   -0.07    0.15
   2   7  -1   -0.14    0.08
   2   7  -1    0.01    0.05
  -2   7   1    0.11    0.08
   2   7  -1    0.05    0.15
  -2   7   1   -0.06    0.09
  -2   7   1    0.30    0.18
   2  -7   1   -0.01    0.09
   2  -7   1    0.00    0.07
  -2  -7  -1    0.03    0.09
  -2   7   1    0.06    0.09
   2   7  -1   -0.03    0.08
   2   7  -1    0.12    0.07
  -2  -8   1   30.66    0.74
  -2   8  -1   30.94    0.85
  -2   8  -1   30.67    0.85
  -2   8  -1   30.86    0.78
   2   8   1   30.70    0.76
   2   8   1   28.70    0.99
   2   8   1   30.20    0.84
  -2  -8   1   30.25    1.00
  -2  -8   1   31.39    0.86
  -2   8  -1   30.63    1.05
   2   8   1   28.87    0.84
   2   8   1   30.87    0.78
  -2   8  -1   31.32    0.84
   2  -8  -1   30.50    0.98
   2  -8  -1   30.68    0.86
   2   8   1   30.29    0.77
   2  -8  -1   30.72    0.79
  -2   8   1   31.14    1.03
  -2  -8  -1   30.90    0.76
   2   8  -1   30.47    0.78
   2   8  -1   30.80    0.74
  -2   8   1   32.21    0.86
   2  -8   1   29.70    0.85
   2   8  -1   30.53    1.03
   2  -8   1   30.61    0.78
  -2  -8  -1   30.83    0.86
  -2   8   1   31.10    0.79
   2   8  -1   31.74    0.85
  -2   8   1   31.17    0.86
   2  -8   1   30.08    1.00
   2   9   1    0.37    0.08
   2   9   1    0.21    0.08
   2   9   1    0.32    0.13
  -2   9  -1    0.39    0.14
  -2  -9   1    0.19    0.08
   2   9   1    0.18    0.12
  -2  -9   1    0.34    0.24
   2  -9  -1    0.17    0.11
  -2   9  -1    0.23    0.12
  -2   9  -1    0.15    0.13
   2   9   1    0.14    0.09
  -2   9  -1    0.31    0.13
   2  -9  -1    0.14    0.24
   2   9   1    0.04    0.12
   2  -9  -1    0.27    0.13
  -2  -9   1    0.20    0.13
   2   9   1    0.42    0.25
  -2   9  -1    0.31    0.26
   2   9  -1    0.24    0.09
  -2  -9  -1    0.04    0.09
  -2  -9  -1    0.31    0.13
   2   9  -1    0.40    0.14
  -2   9   1    0.46    0.24
   2  -9   1    0.37    0.14
   2  -9   1   -0.11    0.23
  -2   9   1    0.40    0.14
   2  -9   1    0.24    0.11
   2   9  -1    0.22    0.23
  -2   9   1    0.01    0.14
  -2   9   1    0.25    0.13
   2   9  -1    0.07    0.12
   2   9  -1    0.22    0.09
   2  10   1    0.47    0.10
  -2  10  -1    0.43    0.15
  -2  10  -1    0.77    0.32
   2 -10  -1    0.39    0.16
   2  10   1    0.28    0.09
   2 -10  -1    0.20    0.13
  -2  10  -1    0.39    0.14
   2 -10  -1    0.75    0.32
   2  10   1    0.63    0.27
  -2 -10   1    0.49    0.17
   2  10   1    0.36    0.15
   2  10   1    0.43    0.12
  -2 -10   1    0.33    0.10
   2 -10   1    0.48    0.16
  -2  10   1    0.51    0.30
  -2 -10  -1    0.26    0.11
   2  10  -1    0.52    0.15
   2 -10   1    0.40    0.31
   2  10  -1    0.34    0.30
  -2  10   1    0.30    0.14
  -2  10   1    0.33    0.14
   2  10  -1    0.50    0.11
   2 -10   1    0.60    0.13
  -2 -10  -1    0.59    0.16
   2  10  -1    0.38    0.10
   2  11   1    0.39    0.15
  -2  11  -1    0.30    0.18
   2  11   1    0.25    0.10
   2  11   1    0.36    0.17
  -2 -11   1    0.37    0.18
   2 -11  -1    0.35    0.17
   2  11   1   -0.05    0.33
  -2  11  -1    0.48    0.18
   2  11   1    0.47    0.10
  -2  11  -1   -0.10    0.33
   2 -11  -1    0.34    0.15
   2  11  -1    0.38    0.13
   2  11  -1    0.06    0.33
   2  11  -1    0.40    0.12
   2 -11   1    0.42    0.15
  -2  11   1    0.42    0.19
   2  11  -1    0.31    0.15
  -2 -11  -1    0.49    0.14
   2 -11   1    0.32    0.18
  -2  11   1    0.20    0.32
  -2 -11  -1    0.41    0.18
   2  11  -1    0.34    0.11
  -2  11   1    0.14    0.16
   2 -12  -1    0.14    0.19
  -2  12  -1   -0.10    0.21
  -2  12  -1   -0.98    0.38
  -2  12  -1    0.10    0.18
   2 -12  -1   -0.14    0.16
   2  12   1    0.04    0.16
   2  12   1    0.07    0.18
   2  12   1   -0.66    0.34
  -2 -12   1    0.15    0.21
   2 -12   1    0.05    0.16
   2 -12   1   -0.10    0.18
   2  12  -1    0.29    0.17
  -2  12   1   -0.43    0.22
   2  12  -1   -0.04    0.11
  -2  12   1   -0.58    0.40
  -2 -12  -1    0.28    0.20
  -2  12   1    0.06    0.17
   2  12  -1   -0.26    0.37
  -2 -13   1    0.23    0.23
   2  13   1    0.44    0.21
   2 -13  -1   -0.01    0.22
   2 -13  -1    0.06    0.22
  -2  13  -1   -0.66    0.46
   2  13   1   -0.36    0.48
  -2  13  -1    0.12    0.21
   2 -13   1    0.31    0.23
  -2  13   1   -0.32    0.22
   2  13  -1   -0.20    0.20
   2  13  -1   -0.44    0.41
  -2 -13  -1    0.19    0.24
   2 -13   1   -0.19    0.20
  -2  13   1   -0.10    0.51
  -3   0   1   -0.05    0.03
   3   0  -1   -0.12    0.03
   3   0   1   -0.15    0.02
  -3   0  -1   -0.09    0.01
  -3   0  -1   -0.12    0.02
  -3   0   1   -0.14    0.03
  -3   0  -1   -0.11    0.03
   3   0   1   -0.12    0.05
   3   0   1   -0.11    0.03
   3   0  -1   -0.11    0.03
   3   0  -1   -0.15    0.02
  -3   0  -1   -0.13    0.05
   3   0  -1   -0.13    0.04
  -3   0   1   -0.12    0.01
  -3   0   1   -0.11    0.03
   3   0   1   -0.12    0.01
  -3   0   1   -0.10    0.04
   3  -1  -1   90.51    2.10
  -3  -1   1   90.18    2.23
   3  -1  -1   92.37    2.22
  -3  -1   1   92.78    2.10
  -3  -1   1   91.85    2.06
   3   1   1   91.68    2.23
  -3  -1   1   92.33    2.13
  -3  -1   1   91.28    2.12
   3   1   1   89.26    2.14
   3   1   1   92.48    2.04
  -3   1  -1   89.43    2.05
  -3   1  -1   91.53    2.24
   3   1   1   92.06    2.12
  -3   1  -1   89.50    2.09
   3  -1  -1   91.39    2.12
   3  -1  -1   91.73    2.05
   3   1   1   92.55    2.09
  -3   1  -1   90.70    2.11
   3   1  -1   89.12    2.12
  -3   1   1   93.69    2.05
  -3   1   1   96.71    2.22
  -3   1   1   89.57    2.10
   3   1  -1   87.00    2.14
   3   1  -1   94.52    2.10
   3   1  -1   90.51    2.06
  -3   1   1   92.05    2.12
   3  -1   1   90.94    2.09
   3  -1   1   91.11    2.05
   3  -1   1   90.42    2.14
  -3  -1  -1   90.23    2.23
  -3  -1  -1   90.11    2.04
  -3   1   1   89.54    2.11
   3   1  -1   93.03    2.23
  -3  -1  -1   92.47    2.09
   3  -1   1   84.20    2.23
  -3  -2   1    1.93    0.09
   3  -2  -1    1.76    0.07
   3   2   1    1.91    0.13
  -3   2  -1    1.73    0.09
  -3  -2   1    1.79    0.06
   3  -2  -1    1.73    0.09
   3  -2  -1    1.64    0.10
   3   2   1    1.80    0.07
  -3  -2   1    1.94    0.10
  -3  -2   1    1.80    0.08
  -3   2  -1    1.82    0.09
  -3   2  -1    1.74    0.08
   3   2   1    1.82    0.08
   3   2   1    1.81    0.07
   3  -2  -1    1.76    0.09
   3   2  -1    1.68    0.09
   3  -2   1    2.00    0.16
  -3   2   1    1.77    0.13
   3  -2   1    1.65    0.07
  -3   2   1    1.72    0.10
  -3   2   1    1.73    0.09
   3  -2   1    1.75    0.09
  -3  -2  -1    1.74    0.07
   3  -2   1    1.71    0.08
   3  -2   1    1.80    0.09
  -3   2   1    1.70    0.08
   3   2  -1    1.87    0.07
  -3   2   1    1.70    0.07
   3   2  -1    1.78    0.06
   3   2  -1    1.78    0.09
   3   3   1    1.11    0.08
   3   3   1    1.03    0.06
  -3   3  -1    1.19    0.09
  -3   3  -1    1.27    0.15
  -3   3  -1    1.14    0.09
  -3  -3   1    1.18    0.08
   3   3   1    1.08    0.09
   3  -3  -1    1.18    0.05
   3  -3  -1    1.19    0.14
   3  -3  -1    0.98    0.09
   3   3   1    1.06    0.14
   3   3   1    1.18    0.08
  -3  -3   1    1.17    0.09
   3  -3  -1    1.08    0.09
  -3   3  -1    1.08    0.08
   3  -3  -1    1.12    0.09
   3   3   1    1.10    0.07
   3   3  -1    1.24    0.10
   3  -3   1    1.08    0.09
  -3   3   1    1.03    0.14
   3  -3   1    1.15    0.06
   3  -3   1    1.01    0.14
   3   3  -1    1.10    0.09
   3   3  -1    1.17    0.05
  -3   3   1    1.08    0.10
   3  -3   1    1.11    0.09
  -3  -3  -1    1.16    0.09
   3   3  -1    1.29    0.14
   3  -3   1    1.15    0.08
  -3   3   1    1.13    0.08
   3   3  -1    1.09    0.08
   3   3  -1    1.09    0.05
  -3   3   1    1.26    0.09
   3   4   1    3.84    0.16
   3   4   1    3.81    0.13
  -3   4  -1    4.17    0.17
  -3  -4   1    3.61    0.16
  -3   4  -1    4.03    0.16
   3  -4  -1    3.92    0.16
   3   4   1    3.71    0.16
   3  -4  -1    3.89    0.17
  -3  -4   1    4.03    0.15
   3  -4  -1    3.97    0.22
   3   4   1    3.77    0.15
   3  -4  -1    3.95    0.17
   3   4   1    4.01    0.24
  -3   4  -1    3.95    0.15
  -3   4  -1    3.98    0.25
  -3  -4   1    3.95    0.16
   3  -4   1    3.97    0.11
  -3  -4  -1    3.57    0.15
   3  -4   1    3.84    0.23
   3   4  -1    3.87    0.17
   3  -4   1    3.87    0.17
   3   4  -1    3.62    0.23
  -3   4   1    3.78    0.24
   3   4  -1    3.80    0.15
  -3  -4  -1    3.95    0.17
   3   4  -1    4.02    0.16
   3   4  -1    3.88    0.11
   3  -4   1    4.00    0.16
  -3   4   1    4.10    0.16
  -3   4   1    4.03    0.17
   3   4  -1    3.75    0.11
   3  -4   1    3.89    0.16
  -3   4   1    4.00    0.17
  -3  -5   1    9.00    0.30
  -3  -5   1    9.26    0.28
   3   5   1    9.43    0.25
  -3   5  -1    8.69    0.30
   3   5   1    9.08    0.29
  -3   5  -1    8.83    0.41
  -3   5  -1    8.85    0.30
   3  -5  -1    9.00    0.31
   3  -5  -1    8.83    0.37
  -3  -5   1    9.07    0.30
   3   5   1    8.87    0.28
  -3   5  -1    9.26    0.28
   3   5   1    8.74    0.38
   3   5   1    9.30    0.29
   3  -5  -1    9.48    0.30
   3  -5  -1    9.00    0.29
   3   5  -1    9.04    0.28
   3   5  -1    9.08    0.30
   3  -5   1    8.58    0.30
  -3   5   1    9.19    0.40
   3  -5   1    8.92    0.28
   3   5  -1    8.79    0.29
  -3   5   1    9.52    0.31
   3  -5   1    9.18    0.22
  -3   5   1    9.23    0.28
   3   5  -1    9.66    0.23
  -3  -5  -1    9.09    0.30
   3  -5   1    8.58    0.38
   3   5  -1    9.25    0.40
  -3   5   1    8.88    0.30
   3   6   1    1.69    0.22
  -3   6  -1    1.37    0.23
  -3   6  -1    1.45    0.16
   3  -6  -1    1.36    0.14
   3   6   1    1.45    0.12
   3   6   1    1.53    0.11
   3  -6  -1    1.32    0.15
  -3   6  -1    1.33    0.13
   3   6   1    1.52    0.13
  -3  -6   1    1.30    0.14
  -3   6  -1    1.58    0.13
  -3  -6   1    1.47    0.12
   3   6   1    1.14    0.13
   3  -6  -1    1.80    0.22
   3   6  -1    1.49    0.08
   3   6  -1    1.30    0.14
  -3   6   1    1.83    0.15
  -3   6   1    1.46    0.23
   3  -6   1    1.56    0.14
  -3  -6  -1    1.30    0.14
   3   6  -1    1.73    0.23
   3  -6   1    1.60    0.22
   3  -6   1    1.47    0.14
  -3   6   1    1.39    0.16
   3   6  -1    1.53    0.13
   3   6  -1    1.35    0.13
  -3   6   1    1.47    0.13
  -3  -7   1    0.28    0.11
  -3  -7   1    0.21    0.07
   3   7   1    0.37    0.07
   3  -7  -1    0.24    0.12
  -3   7  -1    0.29    0.09
   3  -7  -1    0.29    0.18
   3   7   1    0.20    0.08
  -3   7  -1    0.22    0.10
  -3   7  -1    0.29    0.20
   3   7   1    0.28    0.18
   3  -7  -1    0.36    0.10
  -3   7  -1    0.33    0.11
   3   7   1    0.20    0.09
   3   7   1    0.05    0.09
  -3   7   1    0.32    0.11
   3   7  -1    0.24    0.18
   3   7  -1    0.32    0.10
   3   7  -1    0.28    0.05
   3   7  -1    0.17    0.10
  -3   7   1    0.34    0.10
  -3   7   1    0.16    0.10
   3   7  -1    0.31    0.08
  -3  -7  -1    0.13    0.10
   3  -7   1    0.19    0.09
  -3   7   1    0.26    0.20
   3  -7   1    0.33    0.12
   3  -7   1    0.29    0.17
   3  -8  -1    0.25    0.19
  -3   8  -1    0.01    0.23
  -3   8  -1    0.74    0.13
   3  -8  -1    0.81    0.14
   3  -8  -1    0.44    0.12
  -3  -8   1    0.72    0.14
   3   8   1    0.80    0.22
  -3   8  -1    0.48    0.11
  -3   8  -1    0.35    0.14
   3   8   1    0.80    0.14
   3   8   1    0.66    0.10
   3   8   1    0.51    0.09
   3   8   1    0.49    0.13
  -3   8   1    0.26    0.24
   3  -8   1    0.24    0.24
   3  -8   1    0.64    0.13
   3  -8   1    0.57    0.11
   3   8  -1    0.70    0.10
   3   8  -1    0.65    0.12
  -3  -8  -1    0.59    0.13
  -3   8   1    0.46    0.12
   3   8  -1    0.65    0.14
  -3   8   1    0.38    0.14
   3   8  -1    0.12    0.20
  -3   8   1    0.70    0.12
   3   8  -1    0.68    0.08
  -3   9  -1    5.69    0.30
   3  -9  -1    5.65    0.28
   3  -9  -1    5.64    0.32
  -3   9  -1    5.94    0.31
   3   9   1    5.23    0.43
  -3  -9   1    5.10    0.29
  -3   9  -1    5.41    0.28
   3  -9  -1    4.66    0.44
   3   9   1    4.70    0.28
  -3   9  -1    5.80    0.32
   3   9   1    5.44    0.24
   3   9   1    5.38    0.23
   3   9   1    5.30    0.29
   3   9   1    5.37    0.24
  -3   9  -1    5.63    0.51
   3   9  -1    5.85    0.30
   3   9  -1    5.35    0.29
  -3   9   1    5.54    0.32
   3  -9   1    4.93    0.44
  -3   9   1    4.80    0.45
   3  -9   1    5.81    0.32
  -3   9   1    5.93    0.31
  -3  -9  -1    5.69    0.31
   3   9  -1    5.16    0.25
   3   9  -1    5.42    0.21
   3   9  -1    5.52    0.46
   3  -9   1    5.10    0.26
  -3   9   1    5.27    0.28
   3  10   1    0.09    0.27
  -3  10  -1    0.03    0.14
   3  10   1   -0.28    0.17
   3  10   1    0.05    0.10
   3  10   1   -0.06    0.10
   3 -10  -1   -0.02    0.13
  -3 -10   1    0.01    0.15
  -3  10  -1   -0.11    0.14
   3 -10  -1   -0.05    0.12
   3  10   1    0.00    0.12
  -3  10  -1    0.21    0.28
   3  10   1   -0.12    0.10
   3 -10  -1   -0.22    0.28
   3 -10   1    0.07    0.13
   3  10  -1    0.04    0.09
   3 -10   1   -0.62    0.30
   3  10  -1    0.07    0.10
   3 -10   1   -0.17    0.13
   3  10  -1   -0.03    0.28
  -3  10   1   -0.21    0.14
  -3 -10  -1    0.07    0.16
   3  10  -1   -0.11    0.16
  -3  10   1   -0.43    0.27
  -3  10   1   -0.07    0.15
  -3  11  -1    1.32    0.37
   3 -11  -1    1.38    0.22
  -3  11  -1    1.07    0.21
  -3  11  -1    1.29    0.20
   3  11   1    1.04    0.15
   3  11   1    1.64    0.39
   3 -11  -1    1.45    0.19
   3  11   1    0.91    0.14
  -3 -11   1    1.23    0.22
   3  11   1    1.33    0.17
   3  11   1    1.18    0.19
   3  11  -1    1.29    0.15
  -3  11   1    1.19    0.22
   3  11  -1    1.31    0.14
  -3 -11  -1    1.10    0.21
   3 -11   1    1.45    0.19
  -3  11   1    1.38    0.22
   3  11  -1    1.04    0.19
   3 -11   1    1.22    0.21
  -3  11   1    1.39    0.39
   3  11  -1    1.05    0.38
   3 -12  -1    0.22    0.19
   3  12   1   -0.03    0.17
  -3  12  -1    0.04    0.18
  -3  12  -1    0.00    0.23
   3  12   1   -0.16    0.39
  -3 -12   1    0.38    0.22
   3  12   1    0.11    0.13
  -3  12  -1   -0.30    0.41
   3 -12  -1    0.30    0.18
   3 -12   1   -0.09    0.19
  -3  12   1   -0.05    0.25
   3 -12   1   -0.04    0.17
  -3 -12  -1    0.06    0.20
   3  12  -1    0.36    0.19
  -3  12   1   -0.33    0.40
  -3  12   1    0.13    0.17
   3  12  -1    0.08    0.13
   3  12  -1   -0.27    0.38
   3 -13  -1    0.80    0.25
   3 -13  -1    0.72    0.25
  -3  13  -1    0.70    0.27
   3  13   1    0.72    0.21
   3  13   1   -0.14    0.47
  -3 -13   1    1.28    0.26
  -3  13  -1    1.74    0.55
   3  13  -1    1.00    0.51
   3 -13   1    0.95    0.24
  -3 -13  -1    0.76    0.28
  -3  13   1    1.07    0.23
  -3  13   1    0.86    0.50
   3  13  -1    0.90    0.24
   3 -13   1    1.31    0.25
   4   0  -1   -0.08    0.05
  -4   0  -1   -0.02    0.03
  -4   0  -1   -0.04    0.03
  -4   0  -1    0.03    0.07
   4   0   1   -0.06    0.06
  -4   0   1   -0.12    0.03
   4   0   1   -0.11    0.04
   4   0   1   -0.01    0.01
  -4   0  -1    0.00    0.01
   4   0  -1    0.03    0.04
   4   0   1    0.03    0.03
  -4   0   1   -0.03    0.02
  -4   0   1   -0.05    0.03
   4  -1  -1    2.81    0.11
   4  -1  -1    2.76    0.15
   4  -1  -1    2.75    0.12
  -4   1  -1    2.79    0.09
  -4  -1   1    2.65    0.11
   4   1   1    2.59    0.16
   4   1   1    2.63    0.10
   4   1   1    2.70    0.12
  -4  -1   1    2.79    0.12
   4   1   1    2.72    0.08
  -4   1  -1    2.80    0.12
   4  -1  -1    2.94    0.12
  -4  -1   1    2.67    0.08
  -4   1  -1    2.78    0.11
  -4  -1   1    2.74    0.10
  -4  -1   1    2.56    0.16
  -4   1  -1    2.71    0.17
   4   1   1    2.78    0.08
  -4   1   1    2.80    0.11
  -4   1   1    2.67    0.11
  -4  -1  -1    2.89    0.11
  -4   1   1    2.78    0.12
   4   1  -1    2.81    0.10
  -4  -1  -1    2.49    0.15
   4  -1   1    2.79    0.12
   4  -1   1    2.82    0.09
   4  -1   1    2.84    0.11
   4   1  -1    2.76    0.12
  -4   1   1    2.79    0.09
   4  -1   1    2.63    0.16
  -4  -1  -1    2.74    0.11
   4   1  -1    2.65    0.11
   4   1  -1    2.76    0.08
   4   1  -1    2.72    0.16
   4  -2  -1  134.28    3.14
  -4   2  -1  135.38    3.33
   4  -2  -1  136.55    3.32
   4  -2  -1  135.14    3.15
   4  -2  -1  134.19    3.17
  -4  -2   1  137.13    3.03
   4   2   1  136.79    3.16
   4   2   1  140.89    3.19
  -4  -2   1  143.40    3.19
  -4   2  -1  142.06    3.06
   4   2   1  139.10    3.13
  -4   2  -1  134.32    3.15
   4   2   1  134.01    3.04
  -4  -2   1  135.20    3.20
   4  -2  -1  135.93    3.06
   4   2   1  140.77    3.33
  -4  -2   1  130.16    3.13
   4  -2   1  135.21    3.15
   4  -2   1  137.35    3.06
   4   2  -1  134.27    3.03
  -4   2   1  133.03    3.15
  -4   2   1  135.81    3.16
  -4   2   1  135.65    3.31
   4   2  -1  140.87    3.14
   4  -2   1  138.79    3.13
  -4   2   1  143.06    3.06
  -4  -2  -1  138.48    3.33
  -4  -2  -1  132.56    3.13
   4  -2   1  133.39    3.16
  -4  -2  -1  134.71    3.04
   4   2  -1  133.36    3.18
   4   2  -1  136.63    3.33
   4  -2   1  133.86    3.16
   4   2  -1  134.50    3.14
   4  -2   1  129.90    3.33
  -4   2   1  134.73    3.14
   4  -3  -1   15.89    0.42
   4   3   1   15.43    0.49
  -4   3  -1   15.50    0.51
  -4   3  -1   15.74    0.41
   4  -3  -1   15.55    0.49
   4   3   1   15.63    0.40
   4  -3  -1   15.57    0.38
   4   3   1   14.78    0.41
   4   3   1   15.50    0.42
  -4   3  -1   15.27    0.40
  -4   3  -1   15.60    0.41
  -4  -3   1   15.16    0.42
   4  -3  -1   15.57    0.41
   4  -3  -1   15.43    0.41
  -4  -3   1   15.56    0.42
  -4   3   1   15.12    0.41
   4  -3   1   15.25    0.39
   4  -3   1   15.72    0.39
   4  -3   1   14.86    0.41
  -4   3   1   15.04    0.48
   4   3  -1   14.52    0.42
   4  -3   1   15.21    0.41
   4  -3   1   15.60    0.41
   4  -3   1   15.86    0.52
   4   3  -1   15.52    0.36
   4   3  -1   15.41    0.40
   4   3  -1   15.61    0.42
  -4  -3  -1   14.78    0.41
  -4   3   1   14.69    0.42
  -4   3   1   15.05    0.41
  -4  -4   1   23.37    0.59
   4  -4  -1   23.31    0.55
  -4   4  -1   23.20    0.73
  -4   4  -1   22.99    0.60
   4  -4  -1   22.13    0.59
   4   4   1   22.61    0.70
  -4  -4   1   22.72    0.61
  -4   4  -1   23.44    0.61
   4   4   1   23.66    0.59
   4  -4  -1   23.60    0.70
   4  -4  -1   22.41    0.61
   4   4   1   22.95    0.55
  -4   4  -1   22.34    0.58
   4  -4  -1   22.86    0.61
   4   4   1   23.02    0.60
   4   4   1   23.48    0.61
  -4  -4   1   23.40    0.61
   4  -4   1   23.18    0.56
   4   4  -1   23.27    0.53
   4   4  -1   23.31    0.53
   4   4  -1   22.94    0.61
   4  -4   1   22.91    0.59
   4  -4   1   22.92    0.56
  -4   4   1   22.35    0.61
  -4  -4  -1   23.61    0.61
   4   4  -1   22.70    0.71
  -4   4   1   23.63    0.59
   4   4  -1   23.66    0.61
   4  -4   1   22.84    0.61
  -4  -4  -1   23.27    0.59
   4   4  -1   22.69    0.59
   4  -4   1   23.61    0.72
   4  -4   1   23.65    0.60
  -4   4   1   22.82    0.61
  -4   4   1   21.91    0.69
  -4  -5   1    1.34    0.12
  -4   5  -1    1.54    0.21
   4  -5  -1    1.62    0.21
   4   5   1    1.32    0.09
  -4   5  -1    1.25    0.12
   4  -5  -1    1.28    0.13
   4   5   1    1.20    0.18
   4  -5  -1    1.29    0.12
   4   5   1    1.34    0.11
   4   5   1    1.35    0.11
   4   5   1    1.40    0.09
  -4   5  -1    1.32    0.11
   4  -5  -1    1.48    0.12
  -4  -5   1    1.13    0.12
   4   5   1    1.33    0.12
  -4   5  -1    0.95    0.12
  -4  -5   1    1.27    0.12
   4  -5   1    1.37    0.07
   4  -5   1    1.35    0.06
   4  -5   1    1.21    0.13
   4   5  -1    1.29    0.13
   4   5  -1    1.30    0.07
   4  -5   1    1.32    0.19
   4   5  -1    1.20    0.11
  -4   5   1    1.25    0.12
  -4   5   1    1.40    0.12
  -4   5   1    1.40    0.14
  -4  -5  -1    1.25    0.12
  -4   5   1    1.63    0.20
   4   5  -1    1.23    0.19
   4   5  -1    1.36    0.07
   4  -5   1    1.15    0.12
  -4  -5  -1    1.14    0.12
   4   5  -1    1.27    0.12
   4  -5   1    1.08    0.11
   4  -6  -1   18.16    0.63
  -4   6  -1   17.15    0.67
   4  -6  -1   17.02    0.50
   4  -6  -1   17.87    0.52
   4   6   1   17.57    0.45
   4   6   1   17.49    0.63
  -4   6  -1   17.80    0.52
   4   6   1   18.27    0.51
   4  -6  -1   17.24    0.52
  -4  -6   1   18.03    0.50
  -4   6  -1   17.68    0.52
  -4   6  -1   18.22    0.49
   4   6   1   18.49    0.52
   4   6   1   17.47    0.50
  -4  -6   1   17.60    0.52
  -4  -6   1   18.06    0.51
   4   6  -1   17.65    0.50
  -4   6   1   17.75    0.53
   4   6  -1   17.39    0.43
   4  -6   1   17.82    0.53
  -4   6   1   17.35    0.64
  -4  -6  -1   18.11    0.52
   4  -6   1   17.39    0.49
   4   6  -1   18.30    0.52
   4   6  -1   17.68    0.51
   4   6  -1   17.75    0.43
   4   6  -1   18.07    0.65
   4  -6   1   18.45    0.65
  -4   6   1   18.42    0.50
  -4   6   1   17.74    0.52
   4   7   1    0.09    0.16
   4  -7  -1   -0.08    0.09
   4   7   1   -0.07    0.08
   4   7   1   -0.03    0.07
   4   7   1   -0.11    0.06
  -4   7  -1   -0.15    0.10
  -4   7  -1   -0.06    0.09
   4  -7  -1   -0.03    0.15
  -4   7  -1   -0.01    0.09
  -4   7  -1    0.14    0.20
  -4  -7   1   -0.11    0.07
   4   7   1    0.07    0.09
  -4  -7   1   -0.04    0.09
   4  -7  -1   -0.06    0.09
   4   7  -1   -0.01    0.09
  -4   7   1   -0.03    0.09
  -4  -7  -1   -0.03    0.09
   4   7  -1    0.04    0.08
  -4   7   1   -0.06    0.09
   4   7  -1   -0.23    0.15
   4  -7   1    0.01    0.17
   4  -7   1   -0.01    0.09
   4   7  -1   -0.04    0.04
  -4   7   1   -0.02    0.10
   4  -7   1    0.07    0.10
   4   7  -1   -0.09    0.09
   4   7  -1   -0.06    0.04
  -4   7   1    0.14    0.20
   4   8   1   36.93    0.89
   4   8   1   38.25    0.96
  -4   8  -1   35.89    1.20
   4  -8  -1   36.66    0.95
  -4  -8   1   36.49    0.99
   4  -8  -1   37.34    1.16
  -4   8  -1   36.24    0.99
  -4   8  -1   38.62    1.01
   4  -8  -1   38.99    1.02
   4   8   1   39.04    1.00
   4   8   1   35.65    1.16
   4   8   1   37.36    0.99
  -4   8  -1   37.35    0.94
   4   8  -1   37.51    0.99
   4  -8   1   35.59    0.94
  -4   8   1   36.06    1.00
  -4   8   1   35.82    1.18
   4  -8   1   37.64    1.01
   4  -8   1   36.36    1.16
  -4   8   1   36.22    1.00
   4   8  -1   36.73    0.96
  -4   8   1   37.91    0.95
   4   8  -1   35.34    0.99
   4   8  -1   35.81    1.18
  -4  -8  -1   37.88    1.00
   4   8  -1   36.95    0.86
  -4  -9   1    0.84    0.16
  -4   9  -1    0.99    0.15
   4   9   1    0.77    0.11
   4   9   1    0.72    0.16
   4  -9  -1    0.54    0.29
   4  -9  -1    0.99    0.18
   4   9   1    0.39    0.12
  -4   9  -1    0.86    0.29
   4  -9  -1    0.66    0.14
   4   9   1    0.91    0.12
  -4   9  -1    0.99    0.17
   4   9   1    0.78    0.26
  -4   9  -1    0.81    0.17
   4  -9   1    0.89    0.18
  -4   9   1    1.19    0.29
   4   9  -1    0.72    0.13
  -4   9   1    0.95    0.15
   4  -9   1    0.55    0.30
  -4  -9  -1    0.86    0.16
   4   9  -1    0.60    0.25
   4   9  -1    0.56    0.14
   4   9  -1    0.75    0.09
  -4   9   1    0.83    0.16
   4   9  -1    0.73    0.16
   4  -9   1    0.74    0.14
  -4   9   1    0.57    0.14
   4  10   1   -0.16    0.16
  -4  10  -1   -0.44    0.29
   4  10   1   -0.04    0.10
   4 -10  -1    0.00    0.13
   4 -10  -1   -0.14    0.33
   4 -10  -1    0.24    0.15
   4  10   1    0.03    0.27
   4  10   1   -0.10    0.12
  -4  10  -1    0.05    0.16
   4  10   1   -0.03    0.10
  -4  10  -1    0.03    0.15
  -4 -10   1   -0.13    0.15
   4 -10   1   -0.11    0.13
   4  10  -1    0.07    0.27
   4  10  -1    0.13    0.07
   4  10  -1    0.06    0.08
   4  10  -1   -0.12    0.15
   4 -10   1   -0.08    0.14
  -4  10   1    0.08    0.16
  -4  10   1   -0.35    0.29
   4  10  -1    0.17    0.12
  -4  10   1   -0.09    0.14
  -4 -10  -1   -0.02    0.15
   4 -11  -1    0.05    0.16
  -4  11  -1   -0.15    0.19
  -4 -11   1    0.03    0.19
  -4  11  -1    0.06    0.18
   4  11   1    0.11    0.13
   4  11   1    0.05    0.13
  -4  11  -1    0.04    0.37
   4  11   1   -0.07    0.16
   4  11   1    0.03    0.14
   4 -11  -1   -0.03    0.17
   4  11   1    0.27    0.34
  -4 -11  -1    0.23    0.18
   4  11  -1    0.08    0.10
  -4  11   1    0.41    0.37
   4  11  -1   -0.42    0.29
  -4  11   1   -0.39    0.20
  -4  11   1    0.09    0.16
   4 -11   1    0.04    0.17
   4  11  -1    0.17    0.08
   4  11  -1    0.21    0.14
   4 -11   1    0.25    0.17
   4  12   1   -0.10    0.14
   4  12   1    0.18    0.18
  -4  12  -1   -0.09    0.26
  -4  12  -1   -0.22    0.40
   4 -12  -1   -0.29    0.18
   4  12   1    0.61    0.42
   4 -12  -1    0.42    0.19
  -4  12  -1   -0.20    0.18
  -4 -12   1    0.29    0.22
  -4 -12  -1   -0.02    0.21
   4  12  -1   -0.07    0.15
   4  12  -1    0.11    0.10
   4  12  -1    0.04    0.15
  -4  12   1    0.38    0.20
   4 -12   1    0.25    0.19
   4  12  -1   -0.47    0.38
  -4  12   1   -0.58    0.36
   4 -12   1    0.45    0.21
  -4  13  -1   -0.96    0.52
   4 -13  -1    0.08    0.23
  -4 -13   1   -0.02    0.25
   4 -13  -1    0.01    0.24
   4  13   1   -0.08    0.21
  -4  13  -1    0.26    0.24
   4  13   1   -0.48    0.52
   4 -13   1   -0.24    0.23
  -4  13   1   -0.12    0.23
   4 -13   1    0.57    0.24
  -4  13   1   -0.13    0.50
  -4 -13  -1   -0.03    0.26
   4  13  -1    0.32    0.22
   4  13  -1   -0.49    0.50
  -5   0   1    0.19    0.09
   5   0   1   -0.05    0.04
   5   0   1   -0.03    0.04
  -5   0  -1   -0.04    0.01
   5   0   1   -0.06    0.05
  -5   0   1   -0.02    0.04
   5   0   1   -0.06    0.07
   5   0  -1   -0.13    0.06
   5   0  -1    0.01    0.04
  -5   0  -1   -0.05    0.07
  -5   0   1   -0.02    0.05
   5   0  -1   -0.06    0.04
   5   0  -1   -0.08    0.04
  -5   0   1   -0.02    0.02
  -5   0  -1    0.01    0.04
  -5   0   1   -0.03    0.03
  -5   0   1   -0.02    0.02
   5   0   1   -0.04    0.01
   5   1   1   38.41    0.91
   5   1   1   38.44    0.93
  -5  -1   1   39.12    0.91
   5   1   1   39.00    0.97
   5   1   1   38.55    1.05
  -5  -1   1   38.77    0.94
   5  -1  -1   39.21    0.94
   5  -1  -1   39.29    0.95
  -5  -1   1   38.84    0.96
   5  -1  -1   39.20    1.03
   5   1   1   39.48    0.90
  -5   1  -1   40.66    0.93
  -5   1  -1   38.47    1.05
  -5  -1   1   40.00    0.91
  -5  -1   1   38.34    1.04
  -5   1  -1   40.18    0.92
   5  -1  -1   39.38    0.92
   5   1   1   38.73    0.90
   5   1  -1   39.56    1.04
   5   1  -1   39.19    0.97
   5   1  -1   39.56    0.94
   5  -1   1   39.15    0.95
   5  -1   1   39.45    1.05
   5  -1   1   38.48    0.92
  -5  -1  -1   38.49    1.05
  -5  -1  -1   38.28    0.91
  -5   1   1   39.14    0.92
  -5   1   1   38.47    0.92
   5   1  -1   39.04    0.91
  -5   1   1   39.39    0.95
  -5   1   1   38.76    0.95
   5  -1   1   38.93    0.93
  -5  -1  -1   39.27    0.93
  -5   1   1   37.36    1.03
   5  -1   1   39.36    0.92
  -5  -2   1   38.72    0.92
   5  -2  -1   37.49    0.93
  -5   2  -1   39.94    0.93
   5   2   1   39.18    0.91
  -5  -2   1   39.71    0.89
   5   2   1   39.03    1.05
   5   2   1   39.28    0.91
  -5  -2   1   39.34    0.95
  -5   2  -1   38.74    0.93
  -5   2  -1   37.55    1.05
   5   2   1   39.83    0.97
  -5   2  -1   38.14    0.93
   5  -2  -1   38.72    1.04
  -5  -2   1   39.97    0.97
   5   2   1   38.96    0.94
   5  -2  -1   38.92    0.95
  -5  -2  -1   39.43    0.90
   5  -2   1   39.40    0.94
  -5  -2  -1   38.30    0.94
   5   2  -1   39.20    0.91
  -5   2   1   39.06    0.94
   5   2  -1   38.58    0.96
   5  -2   1   38.86    0.94
  -5   2   1   40.43    0.93
   5  -2   1   38.99    0.93
  -5   2   1   38.50    0.95
   5   2  -1   38.50    0.94
   5  -2   1   37.44    0.94
   5   2  -1   39.89    0.90
  -5   2   1   36.87    1.03
  -5   2   1   38.72    0.93
  -5  -2  -1   35.65    1.04
   5  -2   1   39.47    1.06
   5   2  -1   38.20    1.05
   5   3   1   23.89    0.62
   5   3   1   25.53    0.64
  -5   3  -1   26.11    0.76
  -5  -3   1   24.67    0.65
  -5   3  -1   25.53    0.64
   5  -3  -1   25.01    0.64
   5   3   1   24.31    0.74
   5  -3  -1   24.58    0.65
  -5   3  -1   25.59    0.63
   5   3   1   25.62    0.61
   5  -3  -1   25.59    0.75
   5  -3  -1   25.41    0.62
  -5   3  -1   25.51    0.64
  -5  -3   1   24.41    0.66
  -5  -3   1   24.94    0.59
   5  -3  -1   25.17    0.64
   5   3   1   24.80    0.66
   5  -3   1   25.67    0.63
  -5   3   1   24.57    0.63
   5   3  -1   25.40    0.59
   5   3  -1   24.21    0.66
   5   3  -1   25.46    0.75
  -5  -3  -1   23.59    0.62
   5  -3   1   25.89    0.64
  -5   3   1   26.06    0.64
   5   3  -1   25.32    0.62
   5  -3   1   25.15    0.77
  -5   3   1   24.88    0.73
  -5   3   1   25.49    0.65
  -5  -3  -1   25.21    0.64
   5  -3   1   25.54    0.64
   5   3  -1   25.67    0.65
   5  -3   1   26.17    0.64
   5  -4  -1    0.23    0.07
   5   4   1    0.27    0.05
  -5   4  -1    0.11    0.06
  -5  -4   1    0.26    0.07
  -5  -4   1    0.30    0.06
   5  -4  -1    0.26    0.07
  -5  -4   1    0.41    0.08
   5   4   1    0.26    0.07
   5   4   1    0.26    0.08
  -5   4  -1    0.11    0.06
   5  -4  -1    0.27    0.04
  -5   4  -1    0.24    0.07
   5  -4  -1    0.17    0.07
   5   4   1    0.30    0.11
  -5   4  -1    0.27    0.14
   5  -4  -1    0.44    0.13
   5   4   1    0.28    0.06
   5   4  -1    0.33    0.04
   5   4  -1    0.27    0.08
   5   4  -1    0.31    0.07
   5   4  -1    0.32    0.12
  -5  -4  -1    0.32    0.08
  -5   4   1    0.20    0.07
   5   4  -1    0.30    0.06
  -5   4   1    0.21    0.08
   5  -4   1    0.28    0.07
   5  -4   1    0.20    0.06
   5   4  -1    0.32    0.13
   5  -4   1    0.21    0.04
   5  -4   1    0.13    0.07
   5  -4   1    0.21    0.04
  -5   4   1    0.28    0.13
  -5   4   1    0.22    0.07
  -5  -4  -1    0.24    0.06
   5  -4   1    0.45    0.14
   5  -5  -1   15.63    0.38
   5   5   1   15.49    0.56
   5   5   1   15.63    0.40
  -5   5  -1   16.32    0.47
   5   5   1   15.18    0.45
  -5   5  -1   15.88    0.45
  -5   5  -1   15.44    0.59
   5   5   1   15.63    0.46
   5   5   1   15.74    0.44
   5  -5  -1   15.72    0.46
   5   5   1   15.74    0.40
  -5  -5   1   15.50    0.46
   5  -5  -1   15.79    0.38
  -5  -5   1   15.41    0.44
   5  -5  -1   15.63    0.46
   5   5   1   15.48    0.57
   5  -5  -1   16.20    0.46
  -5  -5   1   15.60    0.46
  -5   5  -1   15.93    0.46
   5  -5   1   15.86    0.39
   5   5  -1   15.44    0.57
  -5   5   1   15.91    0.46
   5   5  -1   15.37    0.38
  -5   5   1   16.41    0.45
  -5   5   1   15.71    0.47
   5  -5   1   15.78    0.45
   5  -5   1   15.14    0.46
   5   5  -1   15.80    0.38
   5  -5   1   16.37    0.60
  -5  -5  -1   15.31    0.44
   5  -5   1   15.88    0.40
  -5   5   1   15.94    0.56
   5   5  -1   15.66    0.44
   5  -5   1   16.03    0.46
  -5  -5  -1   15.48    0.46
   5   5  -1   15.51    0.46
   5   5  -1   16.03    0.46
  -5   6  -1    0.03    0.08
   5   6   1    0.03    0.05
  -5   6  -1    0.14    0.10
   5  -6  -1    0.12    0.09
  -5  -6   1    0.19    0.09
   5   6   1    0.08    0.08
   5   6   1   -0.02    0.15
  -5   6  -1    0.11    0.08
   5   6   1    0.31    0.09
   5  -6  -1    0.10    0.09
   5   6   1    0.02    0.08
   5  -6  -1    0.19    0.07
   5   6   1    0.13    0.14
  -5   6  -1   -0.11    0.16
  -5  -6   1    0.08    0.08
  -5  -6   1    0.10    0.07
   5   6   1    0.15    0.06
   5  -6  -1    0.15    0.16
   5   6  -1    0.12    0.15
   5   6  -1    0.04    0.08
   5   6  -1    0.16    0.08
  -5   6   1    0.30    0.17
   5  -6   1    0.17    0.03
   5  -6   1    0.08    0.09
   5   6  -1    0.10    0.08
   5  -6   1    0.17    0.18
  -5   6   1    0.12    0.11
  -5   6   1    0.23    0.08
   5  -6   1    0.12    0.03
   5   6  -1    0.10    0.04
  -5   6   1    0.14    0.09
   5  -6   1    0.30    0.10
  -5  -6  -1    0.19    0.09
   5   6  -1    0.11    0.04
   5  -7  -1    0.61    0.19
   5   7   1    0.25    0.09
   5   7   1    0.06    0.10
   5  -7  -1    0.36    0.09
  -5  -7   1    0.20    0.11
   5  -7  -1    0.13    0.12
   5   7   1    0.27    0.07
  -5  -7   1    0.25    0.11
   5   7   1    0.32    0.19
  -5   7  -1    0.41    0.12
  -5  -7   1   -0.01    0.09
   5   7   1    0.36    0.07
   5   7   1    0.12    0.10
   5  -7  -1    0.26    0.11
  -5   7  -1    0.47    0.22
  -5   7  -1    0.29    0.11
  -5   7  -1    0.19    0.09
   5   7  -1    0.47    0.20
   5  -7   1    0.24    0.21
  -5   7   1    0.39    0.10
   5   7  -1    0.05    0.10
   5   7  -1    0.24    0.05
   5   7  -1    0.30    0.05
   5   7  -1    0.19    0.10
  -5  -7  -1    0.05    0.11
   5   7  -1    0.05    0.10
   5  -7   1    0.20    0.11
  -5   7   1    0.32    0.13
  -5   7   1    0.12    0.10
   5  -7   1    0.14    0.11
  -5   7   1    0.40    0.20
   5  -8  -1    5.43    0.29
   5   8   1    5.20    0.25
   5   8   1    4.62    0.20
   5   8   1    4.61    0.25
  -5   8  -1    5.28    0.29
   5   8   1    4.56    0.26
   5  -8  -1    4.60    0.41
  -5  -8   1    4.66    0.27
  -5   8  -1    4.55    0.43
  -5   8  -1    4.97    0.28
  -5   8  -1    5.06    0.25
   5   8   1    5.46    0.43
   5  -8  -1    4.73    0.26
   5   8   1    4.73    0.20
   5   8  -1    4.58    0.16
   5  -8   1    4.29    0.41
  -5   8   1    5.43    0.28
  -5   8   1    4.92    0.43
  -5  -8  -1    4.74    0.27
   5  -8   1    4.49    0.27
   5   8  -1    4.72    0.16
  -5   8   1    4.91    0.26
   5   8  -1    4.46    0.25
   5   8  -1    4.84    0.25
   5   8  -1    4.64    0.41
   5   8  -1    4.92    0.27
   5  -8   1    4.61    0.26
  -5   8   1    4.49    0.28
  -5   9  -1   -0.09    0.13
  -5   9  -1    0.00    0.14
   5  -9  -1   -0.22    0.26
   5   9   1   -0.08    0.22
   5   9   1    0.05    0.08
   5   9   1    0.05    0.08
   5   9   1   -0.11    0.11
   5  -9  -1    0.09    0.13
  -5   9  -1    0.09    0.27
   5   9   1    0.02    0.11
   5  -9  -1    0.09    0.13
  -5  -9   1    0.02    0.14
  -5   9  -1    0.00    0.13
   5   9   1   -0.19    0.13
   5   9  -1    0.19    0.11
  -5   9   1   -0.06    0.13
   5   9  -1    0.08    0.06
  -5   9   1   -0.05    0.13
   5  -9   1    0.00    0.13
  -5   9   1   -0.05    0.13
  -5   9   1    0.08    0.25
   5  -9   1   -0.05    0.12
  -5  -9  -1    0.05    0.13
   5   9  -1   -0.05    0.14
   5   9  -1   -0.16    0.13
   5  -9   1    0.01    0.27
   5   9  -1    0.07    0.23
   5  10   1    0.13    0.29
   5 -10  -1   -0.06    0.14
  -5  10  -1    0.22    0.16
   5  10   1   -0.19    0.18
   5  10   1   -0.03    0.10
   5 -10  -1   -0.15    0.15
   5 -10  -1    0.01    0.35
   5  10   1   -0.05    0.12
  -5  10  -1   -0.09    0.16
  -5  10  -1   -0.02    0.29
   5  10   1    0.09    0.14
   5  10   1    0.04    0.09
  -5 -10   1    0.16    0.16
   5  10  -1   -0.15    0.28
   5  10  -1    0.09    0.13
  -5 -10  -1    0.08    0.15
   5 -10   1    0.09    0.15
   5 -10   1    0.24    0.16
  -5  10   1   -0.36    0.16
  -5  10   1   -0.04    0.15
   5  10  -1    0.09    0.07
  -5  10   1    0.25    0.30
   5  10  -1    0.07    0.18
   5  11   1    1.47    0.18
  -5 -11   1    1.46    0.23
   5  11   1    1.35    0.38
   5  11   1    1.38    0.16
   5  11   1    1.38    0.20
   5 -11  -1    1.65    0.23
   5  11   1    1.75    0.19
   5 -11  -1    1.69    0.25
  -5  11  -1    1.24    0.41
  -5  11  -1    1.57    0.24
   5  11   1    1.60    0.21
  -5  11  -1    1.32    0.24
   5 -11   1    1.26    0.20
  -5  11   1    1.58    0.41
   5  11  -1    1.75    0.41
  -5  11   1    1.53    0.23
  -5 -11  -1    1.54    0.23
   5  11  -1    1.35    0.13
   5  11  -1    1.17    0.18
   5 -11   1    1.63    0.25
  -5 -12   1    0.31    0.24
   5  12   1   -0.55    0.40
   5 -12  -1    0.24    0.21
  -5  12  -1   -0.01    0.22
   5  12   1    0.02    0.13
   5 -12  -1    0.11    0.20
   5  12   1   -0.18    0.17
   5  12   1   -0.21    0.18
  -5  12  -1    0.14    0.41
  -5 -12  -1    0.07    0.24
  -5  12   1    0.37    0.42
   5 -12   1    0.40    0.22
   5 -12   1    0.12    0.21
  -5  12   1    0.14    0.22
   5  12  -1    0.34    0.18
   5  12  -1    0.62    0.42
  -5  13  -1    1.33    0.54
   5 -13  -1    0.11    0.27
   5  13   1    1.46    0.57
   5  13   1    0.79    0.23
   5 -13  -1    0.16    0.25
  -5 -13   1    0.19    0.27
  -5  13  -1    0.11    0.25
   5 -13   1    0.45    0.27
   5  13  -1    0.10    0.23
  -5  13   1    0.88    0.54
   5  13  -1   -1.11    0.51
  -5 -13  -1   -0.16    0.28
  -5  13   1   -0.04    0.24
   5 -13   1    0.54    0.26
  -6   0   1    0.13    0.09
   6   0   1   -0.08    0.05
   6   0  -1    0.08    0.05
  -6   0   1    0.08    0.05
   6   0  -1    0.12    0.08
   6   0   1    0.06    0.05
   6   0   1    0.09    0.04
   6   0  -1    0.02    0.05
   6   0  -1   -0.03    0.05
  -6   0   1   -0.06    0.05
  -6   0  -1    0.00    0.04
  -6   0   1    0.08    0.05
  -6   0  -1    0.08    0.09
   6   0   1    0.11    0.09
  -6   0  -1    0.04    0.05
   6   1   1    0.56    0.07
   6   1   1    0.47    0.06
  -6   1  -1    0.60    0.08
  -6  -1   1    0.64    0.13
  -6   1  -1    0.51    0.07
   6  -1  -1    0.42    0.07
  -6  -1   1    0.53    0.07
   6   1   1    0.57    0.12
   6  -1  -1    0.52    0.07
  -6  -1   1    0.47    0.07
   6  -1  -1    0.53    0.10
  -6   1  -1    0.43    0.05
   6  -1  -1    0.56    0.07
  -6   1  -1    0.55    0.12
   6   1   1    0.44    0.08
  -6  -1   1    0.45    0.07
   6  -1   1    0.50    0.08
  -6  -1  -1    0.37    0.12
   6  -1   1    0.62    0.08
  -6   1   1    0.58    0.11
   6  -1   1    0.50    0.05
  -6   1   1    0.52    0.07
  -6  -1  -1    0.36    0.06
   6  -1   1    0.43    0.07
  -6  -1  -1    0.47    0.06
   6   1  -1    0.55    0.07
   6  -1   1    0.58    0.12
  -6   1   1    0.46    0.07
   6   1  -1    0.57    0.07
  -6   1   1    0.59    0.07
  -6   1   1    0.48    0.05
   6   1  -1    0.42    0.07
   6   1  -1    0.40    0.10
  -6  -2   1    6.96    0.24
   6  -2  -1    6.81    0.30
   6   2   1    6.54    0.21
   6   2   1    6.94    0.25
  -6   2  -1    6.45    0.31
   6   2   1    6.75    0.18
  -6   2  -1    6.23    0.22
   6  -2  -1    6.45    0.22
   6  -2  -1    6.84    0.23
   6  -2  -1    6.63    0.24
  -6   2  -1    6.65    0.20
  -6  -2   1    6.61    0.18
  -6  -2   1    6.91    0.25
   6   2   1    7.13    0.32
  -6   2  -1    6.57    0.23
   6   2   1    7.01    0.22
  -6  -2   1    6.72    0.30
  -6  -2   1    7.02    0.20
   6   2  -1    6.99    0.30
  -6  -2  -1    6.86    0.21
  -6  -2  -1    6.75    0.31
   6  -2   1    6.56    0.31
  -6   2   1    6.90    0.23
   6   2  -1    6.54    0.24
  -6   2   1    6.66    0.29
  -6   2   1    6.40    0.20
   6   2  -1    6.92    0.18
   6  -2   1    6.86    0.22
  -6  -2  -1    6.54    0.22
   6  -2   1    6.53    0.23
   6  -2   1    6.17    0.22
   6   2  -1    6.91    0.23
   6   2  -1    6.89    0.21
  -6   2   1    6.90    0.24
  -6   2   1    6.46    0.22
   6   3   1    7.88    0.34
   6   3   1    6.97    0.22
  -6   3  -1    7.38    0.23
   6  -3  -1    7.33    0.23
  -6   3  -1    7.44    0.25
   6   3   1    7.16    0.26
  -6  -3   1    7.18    0.21
   6  -3  -1    7.13    0.25
   6  -3  -1    7.34    0.33
  -6   3  -1    6.97    0.33
   6  -3  -1    7.10    0.22
   6  -3  -1    7.48    0.25
   6   3   1    7.10    0.21
  -6   3  -1    7.02    0.24
  -6  -3   1    6.96    0.25
  -6  -3   1    7.03    0.21
   6   3   1    7.43    0.24
   6  -3   1    7.02    0.25
   6  -3   1    7.20    0.23
   6   3  -1    7.12    0.33
  -6   3   1    7.48    0.23
  -6   3   1    7.07    0.31
   6  -3   1    7.06    0.23
  -6  -3  -1    6.83    0.24
  -6   3   1    7.25    0.25
   6   3  -1    7.04    0.26
  -6  -3  -1    7.13    0.22
   6   3  -1    7.17    0.21
   6  -3   1    7.22    0.34
  -6   3   1    7.15    0.25
   6  -3   1    7.31    0.23
   6  -3   1    7.21    0.24
  -6   4  -1   12.12    0.36
  -6   4  -1   11.56    0.48
  -6  -4   1   11.92    0.34
   6  -4  -1   11.66    0.37
   6  -4  -1   11.68    0.47
  -6   4  -1   11.85    0.36
  -6  -4   1   12.26    0.37
  -6  -4   1   11.83    0.37
   6   4   1   11.36    0.35
   6   4   1   12.00    0.33
  -6   4  -1   11.84    0.35
   6   4   1   11.65    0.32
   6  -4  -1   11.66    0.36
   6   4   1   11.56    0.37
   6  -4  -1   12.06    0.37
   6   4   1   12.01    0.46
   6  -4   1   11.62    0.48
  -6   4   1   12.30    0.37
   6  -4   1   12.00    0.33
  -6   4   1   11.78    0.38
  -6  -4  -1   11.35    0.36
   6   4  -1   11.87    0.36
   6   4  -1   11.59    0.33
  -6   4   1   12.14    0.36
   6  -4   1   11.84    0.33
   6   4  -1   12.54    0.48
   6  -4   1   12.25    0.36
   6   4  -1   11.90    0.38
   6  -4   1   11.75    0.36
   6  -4   1   11.50    0.36
  -6   4   1   12.21    0.46
  -6  -4  -1   12.08    0.34
  -6   5  -1    1.35    0.16
  -6  -5   1    1.45    0.15
   6   5   1    1.69    0.11
   6  -5  -1    1.86    0.24
  -6  -5   1    1.34    0.15
   6   5   1    1.75    0.11
  -6   5  -1    1.40    0.14
   6  -5  -1    1.58    0.09
   6   5   1    1.62    0.14
   6   5   1    1.85    0.23
   6   5   1    1.62    0.12
   6  -5  -1    1.50    0.15
  -6   5  -1    1.76    0.14
   6  -5  -1    1.65    0.14
  -6  -5   1    1.61    0.13
  -6   5  -1    1.57    0.23
   6  -5  -1    1.47    0.09
   6  -5  -1    1.70    0.16
   6   5   1    1.56    0.15
   6   5  -1    1.51    0.09
  -6  -5  -1    1.52    0.15
   6   5  -1    1.41    0.12
   6   5  -1    1.40    0.21
  -6   5   1    1.55    0.14
   6  -5   1    1.44    0.10
  -6   5   1    1.68    0.22
   6  -5   1    1.42    0.23
  -6   5   1    1.31    0.15
   6  -5   1    1.75    0.16
   6  -5   1    1.70    0.15
  -6   5   1    1.46    0.14
  -6  -5  -1    1.74    0.13
   6   5  -1    1.55    0.14
   6  -5   1    1.46    0.15
   6   5  -1    1.68    0.09
   6  -5   1    1.50    0.10
   6   5  -1    1.62    0.24
   6   5  -1    1.71    0.16
  -6   6  -1   16.88    0.68
  -6  -6   1   17.61    0.54
   6  -6  -1   17.60    0.42
  -6   6  -1   17.27    0.52
  -6   6  -1   18.59    0.52
   6   6   1   17.52    0.64
  -6  -6   1   17.89    0.51
   6   6   1   17.88    0.46
   6  -6  -1   18.10    0.53
   6   6   1   17.01    0.66
   6   6   1   18.03    0.53
   6  -6  -1   17.70    0.66
   6  -6  -1   17.43    0.53
  -6   6  -1   17.30    0.53
  -6  -6   1   17.63    0.52
   6  -6  -1   17.29    0.42
   6   6   1   17.57    0.50
   6   6   1   18.25    0.52
   6   6   1   17.76    0.46
   6  -6  -1   17.01    0.51
  -6  -6  -1   17.83    0.51
   6  -6   1   17.43    0.52
   6  -6   1   17.07    0.44
  -6   6   1   17.33    0.54
   6  -6   1   18.21    0.53
   6   6  -1   17.78    0.43
   6   6  -1   17.72    0.51
   6   6  -1   17.42    0.43
   6  -6   1   17.52    0.52
   6   6  -1   17.72    0.52
   6   6  -1   17.94    0.53
  -6  -6  -1   17.45    0.53
   6   6  -1   17.26    0.66
   6   6  -1   16.81    0.66
  -6   6   1   17.59    0.52
   6  -6   1   18.87    0.70
  -6   6   1   17.98    0.66
   6  -6   1   17.78    0.44
  -6   6   1   18.17    0.52
   6  -7  -1    0.37    0.12
   6   7   1    0.46    0.18
   6   7   1    0.23    0.11
   6   7   1    0.16    0.20
  -6  -7   1    0.21    0.12
   6  -7  -1    0.31    0.12
  -6   7  -1    0.23    0.12
   6   7   1    0.14    0.07
   6  -7  -1    0.29    0.23
   6   7   1    0.30    0.11
  -6  -7   1    0.26    0.11
   6   7   1    0.23    0.10
   6  -7  -1    0.07    0.11
   6   7   1    0.15    0.08
  -6   7  -1    0.33    0.22
  -6   7  -1    0.07    0.12
  -6   7  -1    0.27    0.11
  -6  -7   1    0.32    0.10
   6  -7   1    0.22    0.12
   6  -7   1    0.31    0.12
  -6   7   1    0.15    0.19
   6   7  -1    0.34    0.11
   6   7  -1    0.24    0.05
   6   7  -1    0.16    0.21
   6  -7   1    0.06    0.23
   6   7  -1    0.27    0.10
   6   7  -1    0.30    0.05
  -6   7   1    0.11    0.12
  -6   7   1    0.34    0.11
  -6   7   1    0.38    0.11
   6   7  -1    0.36    0.12
  -6  -7  -1    0.24    0.10
   6   8   1    5.03    0.40
  -6   8  -1    5.29    0.46
   6  -8  -1    4.92    0.28
   6   8   1    5.05    0.21
   6   8   1    5.06    0.27
  -6   8  -1    4.73    0.28
   6  -8  -1    4.70    0.44
  -6  -8   1    4.83    0.27
   6   8   1    4.73    0.40
  -6   8  -1    4.73    0.29
   6  -8  -1    4.65    0.28
  -6   8  -1    4.49    0.27
   6   8   1    4.63    0.27
   6   8   1    4.84    0.20
   6   8   1    4.79    0.27
   6  -8   1    5.03    0.28
   6   8  -1    5.19    0.42
  -6  -8  -1    4.80    0.27
   6   8  -1    4.70    0.16
   6   8  -1    4.78    0.16
  -6   8   1    4.85    0.29
  -6   8   1    4.89    0.44
   6   8  -1    5.03    0.28
  -6   8   1    5.03    0.28
   6  -8   1    4.50    0.27
   6  -8   1    4.38    0.45
  -6   8   1    5.11    0.28
   6   8  -1    5.08    0.28
   6   8  -1    4.99    0.27
   6  -9  -1    0.17    0.29
  -6  -9   1    0.17    0.15
   6   9   1    0.18    0.13
  -6   9  -1    0.20    0.16
  -6   9  -1    0.24    0.29
   6   9   1    0.21    0.16
   6   9   1    0.18    0.25
   6  -9  -1    0.11    0.14
   6   9   1    0.31    0.10
   6   9   1    0.25    0.28
   6   9   1    0.20    0.09
   6  -9  -1    0.26    0.16
  -6   9  -1    0.13    0.16
  -6   9  -1    0.32    0.15
   6  -9   1    0.29    0.14
  -6   9   1    0.05    0.15
  -6  -9  -1    0.26    0.16
   6   9  -1    0.27    0.06
   6  -9   1    0.16    0.15
   6   9  -1    0.33    0.17
   6   9  -1    0.32    0.13
  -6   9   1   -0.13    0.15
   6   9  -1    0.25    0.06
   6   9  -1   -0.13    0.26
  -6   9   1    0.00    0.26
  -6   9   1    0.61    0.18
   6  -9   1    0.38    0.31
  -6  10  -1    1.07    0.22
   6  10   1    0.69    0.22
   6 -10  -1    1.16    0.20
  -6  10  -1    1.49    0.35
   6 -10  -1    1.64    0.23
   6  10   1    1.45    0.17
   6  10   1    0.98    0.18
  -6 -10   1    1.26    0.21
   6  10   1    1.55    0.33
   6  10   1    1.50    0.18
   6 -10  -1    1.28    0.44
   6  10   1    1.02    0.17
  -6  10  -1    1.44    0.22
   6  10  -1    0.94    0.22
   6 -10   1    1.14    0.19
   6  10  -1    1.26    0.09
   6  10  -1    1.27    0.09
  -6  10   1    1.02    0.21
  -6  10   1    1.50    0.34
   6  10  -1    1.45    0.36
   6 -10   1    1.37    0.22
  -6  10   1    1.33    0.22
   6  10  -1    1.16    0.18
  -6 -10  -1    1.59    0.22
   6  11   1    0.48    0.16
  -6  11  -1    0.93    0.36
   6  11   1    0.59    0.34
   6 -11  -1    0.17    0.20
  -6  11  -1    0.13    0.19
   6  11   1    0.31    0.13
   6 -11  -1    0.61    0.21
  -6 -11   1    0.43    0.20
   6  11   1    0.06    0.20
   6  11   1    0.15    0.11
   6  11  -1    0.07    0.16
  -6 -11  -1    0.00    0.20
   6 -11   1    0.21    0.20
   6  11  -1    0.00    0.32
   6 -11   1    0.28    0.19
  -6  11   1    0.53    0.21
  -6  11   1    0.29    0.35
   6 -12  -1   -0.04    0.21
  -6 -12   1    0.45    0.25
  -6  12  -1   -0.22    0.22
   6  12   1    0.38    0.20
   6  12   1   -0.69    0.42
  -6  12  -1    0.54    0.48
   6 -12  -1   -0.06    0.22
   6  12   1    0.08    0.19
  -6  12   1   -0.01    0.21
   6  12  -1    0.36    0.43
  -6  12   1    0.72    0.46
   6 -12   1   -0.06    0.22
  -6 -12  -1    0.18    0.25
   6 -12   1    0.47    0.22
   6  12  -1   -0.16    0.19
   7   0  -1   -0.03    0.06
   7   0  -1   -0.05    0.09
  -7   0   1    0.09    0.10
   7   0   1    0.06    0.06
   7   0  -1    0.00    0.06
  -7   0   1   -0.07    0.05
  -7   0  -1   -0.10    0.04
  -7   0  -1    0.00    0.05
   7   0   1    0.01    0.10
  -7   0   1   -0.03    0.05
   7   0   1   -0.02    0.05
  -7   0  -1   -0.06    0.10
   7   0   1   -0.02    0.06
   7   0  -1   -0.11    0.05
  -7   0   1   -0.02    0.05
  -7  -1   1   87.40    2.22
  -7   1  -1   86.64    2.03
   7   1   1   86.16    2.09
  -7  -1   1   85.05    2.04
  -7   1  -1   87.99    2.23
   7  -1  -1   87.19    2.05
   7  -1  -1   87.10    2.07
   7  -1  -1   83.97    2.20
   7   1   1   90.85    2.04
  -7   1  -1   85.30    2.00
  -7   1  -1   87.63    2.01
   7  -1  -1   88.45    2.00
  -7  -1   1   86.04    1.98
   7   1   1   85.01    1.99
   7   1   1   85.95    2.22
   7  -1   1   78.81    2.21
   7   1  -1   87.66    1.98
   7  -1   1   89.82    2.08
   7   1  -1   89.99    2.05
  -7   1   1   84.64    2.04
   7  -1   1   87.47    2.01
  -7   1   1   89.23    2.07
  -7   1   1   90.48    2.00
  -7  -1  -1   87.01    1.99
  -7  -1  -1   85.30    2.03
   7   1  -1   88.06    2.22
  -7   1   1   88.69    2.01
   7  -1   1   88.63    2.04
  -7   1   1   88.63    2.01
   7  -1   1   85.01    2.00
  -7  -1  -1   85.16    2.22
   7   1  -1   85.49    2.09
  -7   1   1   85.02    2.20
   7  -2  -1   21.81    0.67
   7   2   1   21.76    0.50
  -7  -2   1   21.37    0.57
  -7   2  -1   20.96    0.53
   7   2   1   21.54    0.67
  -7   2  -1   20.98    0.68
  -7   2  -1   21.51    0.56
   7  -2  -1   20.84    0.56
   7   2   1   21.48    0.54
  -7  -2   1   21.30    0.52
  -7  -2   1   21.30    0.50
   7  -2  -1   21.54    0.56
  -7  -2   1   21.03    0.58
  -7  -2   1   20.43    0.67
   7   2   1   21.44    0.50
  -7   2  -1   20.78    0.55
   7   2   1   21.49    0.59
   7   2   1   21.90    0.56
   7  -2  -1   20.82    0.56
  -7  -2  -1   20.42    0.55
   7  -2   1   21.60    0.56
  -7   2   1   20.98    0.53
   7   2  -1   21.06    0.53
  -7   2   1   20.59    0.66
   7   2  -1   21.08    0.50
   7  -2   1   20.80    0.67
  -7  -2  -1   20.66    0.67
   7   2  -1   20.88    0.67
   7  -2   1   21.05    0.56
  -7   2   1   20.15    0.56
   7   2  -1   20.08    0.58
   7  -2   1   20.30    0.56
  -7   2   1   21.01    0.56
  -7  -2  -1   21.16    0.53
  -7   2   1   20.92    0.56
   7  -3  -1    2.35    0.24
   7  -3  -1    2.76    0.14
  -7   3  -1    2.58    0.13
   7   3   1    2.51    0.13
   7   3   1    2.44    0.16
  -7  -3   1    2.44    0.11
  -7  -3   1    2.61    0.12
  -7   3  -1    2.41    0.22
   7   3   1    2.47    0.10
  -7   3  -1    2.71    0.17
  -7  -3   1    2.53    0.16
  -7  -3   1    2.61    0.16
   7   3   1    3.05    0.25
   7  -3  -1    2.39    0.13
  -7   3  -1    2.60    0.15
   7  -3  -1    2.70    0.16
   7  -3  -1    2.52    0.17
   7   3   1    2.29    0.14
   7  -3   1    2.43    0.15
   7   3  -1    2.71    0.15
   7  -3   1    2.44    0.14
   7   3  -1    2.78    0.24
   7  -3   1    2.65    0.14
   7   3  -1    2.56    0.16
   7   3  -1    2.39    0.12
  -7   3   1    2.45    0.15
  -7   3   1    2.48    0.15
   7  -3   1    2.80    0.25
   7  -3   1    2.60    0.13
   7  -3   1    2.54    0.16
  -7  -3  -1    2.47    0.14
  -7   3   1    2.34    0.21
   7   3  -1    2.67    0.11
  -7   3   1    2.60    0.13
  -7  -3  -1    2.53    0.13
   7   4   1    1.47    0.20
   7   4   1    1.42    0.13
   7   4   1    1.18    0.11
   7  -4  -1    1.21    0.11
  -7   4  -1    1.23    0.14
   7  -4  -1    1.32    0.15
  -7   4  -1    1.15    0.12
  -7   4  -1    1.21    0.20
   7  -4  -1    1.70    0.23
  -7   4  -1    1.28    0.12
   7  -4  -1    1.27    0.13
  -7  -4   1    1.24    0.10
   7   4   1    1.10    0.15
   7   4   1    1.28    0.10
   7  -4  -1    1.27    0.13
  -7  -4   1    1.16    0.14
  -7  -4   1    1.33    0.14
  -7   4   1    1.33    0.20
   7  -4   1    1.34    0.13
   7  -4   1    1.13    0.20
   7   4  -1    1.40    0.10
  -7  -4  -1    1.41    0.14
   7  -4   1    1.20    0.15
   7   4  -1    1.21    0.10
   7   4  -1    1.37    0.13
   7  -4   1    1.15    0.11
   7  -4   1    1.34    0.13
   7   4  -1    1.12    0.14
  -7   4   1    1.31    0.14
  -7   4   1    1.07    0.12
   7  -4   1    1.32    0.11
  -7   4   1    1.19    0.15
   7   4  -1    1.40    0.19
   7   5   1    0.15    0.06
  -7  -5   1    0.09    0.07
  -7   5  -1    0.18    0.09
  -7  -5   1    0.15    0.09
  -7  -5   1    0.11    0.07
   7  -5  -1    0.17    0.06
   7  -5  -1    0.12    0.09
   7  -5  -1    0.42    0.20
   7   5   1    0.07    0.08
   7   5   1    0.11    0.15
   7   5   1    0.10    0.08
  -7   5  -1    0.11    0.18
   7   5   1   -0.01    0.07
  -7   5  -1    0.04    0.08
  -7   5  -1    0.24    0.08
   7  -5  -1    0.10    0.05
   7  -5  -1    0.17    0.08
   7  -5  -1    0.11    0.08
   7  -5   1    0.14    0.06
  -7  -5  -1    0.05    0.10
  -7   5   1    0.17    0.10
   7  -5   1    0.06    0.08
   7   5  -1    0.16    0.16
   7  -5   1    0.18    0.09
  -7   5   1    0.05    0.08
   7  -5   1    0.10    0.05
   7   5  -1    0.02    0.07
   7   5  -1    0.30    0.17
   7   5  -1    0.17    0.06
  -7  -5  -1    0.04    0.07
   7  -5   1    0.43    0.20
  -7   5   1    0.07    0.16
  -7   5   1    0.06    0.08
   7   5  -1    0.02    0.09
   7  -5   1    0.15    0.10
   7   5  -1    0.04    0.07
   7  -6  -1    0.05    0.05
   7   6   1    0.10    0.07
  -7   6  -1    0.17    0.11
   7   6   1   -0.02    0.08
   7  -6  -1    0.14    0.05
  -7  -6   1   -0.02    0.07
   7   6   1    0.09    0.07
  -7   6  -1   -0.05    0.18
   7   6   1    0.19    0.09
  -7   6  -1   -0.03    0.10
   7  -6  -1    0.02    0.08
   7   6   1    0.39    0.18
   7  -6  -1    0.02    0.11
   7  -6  -1   -0.01    0.09
   7   6   1    0.11    0.09
  -7   6  -1   -0.01    0.08
  -7  -6   1    0.27    0.11
  -7  -6   1    0.07    0.09
   7  -6  -1    0.27    0.18
   7   6   1    0.17    0.17
   7   6  -1    0.14    0.17
  -7   6   1    0.04    0.17
  -7  -6  -1    0.11    0.10
   7  -6   1    0.12    0.10
   7   6  -1    0.03    0.10
   7   6  -1    0.07    0.08
   7  -6   1    0.06    0.10
   7  -6   1   -0.05    0.09
  -7   6   1    0.10    0.10
  -7  -6  -1    0.06    0.08
   7   6  -1    0.08    0.05
   7   6  -1    0.11    0.08
   7  -6   1    0.10    0.22
   7  -6   1    0.01    0.05
  -7   6   1    0.02    0.11
   7   6  -1   -0.14    0.17
  -7   6   1   -0.04    0.08
  -7   7  -1    0.29    0.11
   7  -7  -1    0.26    0.11
   7  -7  -1    0.30    0.13
  -7   7  -1    0.20    0.12
   7   7   1    0.33    0.11
   7   7   1    0.17    0.11
   7  -7  -1   -0.10    0.21
   7   7   1    0.41    0.20
  -7  -7   1    0.22    0.12
  -7   7  -1    0.28    0.22
   7  -7  -1    0.32    0.13
   7   7   1    0.11    0.11
   7   7   1    0.36    0.08
  -7  -7   1    0.07    0.10
  -7   7  -1    0.21    0.12
   7   7   1    0.53    0.20
   7   7   1    0.36    0.09
   7  -7   1    0.17    0.12
   7  -7   1    0.29    0.13
   7   7  -1    0.18    0.10
   7  -7   1    0.23    0.25
  -7   7   1    0.19    0.13
  -7   7   1    0.16    0.13
  -7   7   1    0.28    0.12
   7   7  -1    0.29    0.11
   7  -7   1    0.23    0.13
  -7   7   1    0.32    0.23
   7  -7   1    0.24    0.05
   7   7  -1    0.21    0.21
  -7  -7  -1    0.33    0.12
   7   7  -1    0.43    0.20
   7  -7   1    0.20    0.04
   7   7  -1    0.14    0.11
   7   7  -1    0.25    0.06
  -7  -7  -1    0.30    0.11
   7  -8  -1    5.16    0.48
  -7   8  -1    5.74    0.48
   7   8   1    5.53    0.41
   7  -8  -1    4.79    0.29
   7  -8  -1    5.31    0.30
   7   8   1    5.18    0.22
  -7   8  -1    5.57    0.32
   7   8   1    5.32    0.45
   7   8   1    5.52    0.22
  -7   8  -1    4.96    0.32
  -7   8  -1    5.24    0.28
   7  -8  -1    5.63    0.31
   7   8   1    5.08    0.28
  -7  -8   1    5.55    0.29
  -7  -8   1    5.17    0.29
   7   8   1    5.53    0.30
   7   8   1    4.90    0.29
   7   8  -1    5.20    0.29
   7   8  -1    5.55    0.28
   7   8  -1    5.50    0.44
   7   8  -1    5.10    0.30
   7   8  -1    5.25    0.17
  -7   8   1    5.01    0.29
   7  -8   1    5.52    0.30
  -7   8   1    5.14    0.33
   7   8  -1    4.86    0.46
  -7  -8  -1    5.51    0.28
   7  -8   1    5.48    0.49
   7   8  -1    5.29    0.17
   7  -8   1    5.30    0.31
  -7   8   1    6.01    0.47
  -7   8   1    5.07    0.31
   7   9   1   13.05    0.67
  -7   9  -1   13.53    0.56
   7   9   1   12.03    0.37
   7   9   1   11.99    0.48
  -7  -9   1   12.39    0.47
  -7   9  -1   13.02    0.71
  -7   9  -1   11.15    0.46
   7   9   1   12.52    0.47
   7  -9  -1   12.93    0.50
   7   9   1   12.31    0.36
   7  -9  -1   12.05    0.71
   7  -9  -1   12.33    0.47
  -7   9  -1   13.11    0.50
  -7   9   1   13.60    0.70
   7  -9   1   11.30    0.73
   7  -9   1   12.21    0.47
  -7  -9  -1   12.43    0.47
   7   9  -1   11.87    0.46
   7   9  -1   11.66    0.30
   7   9  -1   10.43    0.66
   7  -9   1   12.30    0.47
   7   9  -1   11.66    0.30
  -7   9   1   10.91    0.47
   7   9  -1   11.93    0.47
  -7   9   1   12.59    0.49
   7  10   1    0.28    0.10
   7  10   1   -0.10    0.21
   7  10   1   -0.08    0.30
  -7 -10   1    0.08    0.17
   7  10   1   -0.17    0.15
   7  10   1   -0.05    0.10
  -7  10  -1   -0.06    0.17
  -7  10  -1    0.72    0.35
   7 -10  -1    0.45    0.18
   7 -10  -1    0.04    0.16
   7  10  -1   -0.01    0.15
   7 -10   1   -0.30    0.15
   7  10  -1    0.01    0.31
  -7  10   1   -0.03    0.16
   7  10  -1   -0.16    0.20
  -7  10   1    0.22    0.32
   7 -10   1    0.09    0.17
  -7 -10  -1    0.10    0.17
  -7  11  -1    1.76    0.43
  -7 -11   1    1.76    0.26
   7  11   1    1.30    0.26
   7  11   1    1.79    0.42
   7  11   1    1.83    0.19
  -7  11  -1    1.32    0.26
   7  11   1    1.54    0.21
   7 -11  -1    2.28    0.28
   7 -11  -1    1.51    0.25
   7  11  -1    1.18    0.38
   7  11  -1    1.33    0.22
   7 -11   1    1.91    0.27
   7 -11   1    1.50    0.24
  -7  11   1    1.47    0.26
  -7  11   1    1.93    0.47
  -7 -11  -1    1.35    0.25
  -7  12  -1    0.55    0.49
  -7  12  -1   -0.01    0.25
   7 -12  -1    0.20    0.25
   7  12   1   -0.52    0.40
  -7 -12   1    0.17    0.24
   7  12   1    0.00    0.21
   7 -12  -1    0.15    0.23
   7  12  -1   -0.10    0.21
   7 -12   1    0.64    0.25
  -7 -12  -1   -0.19    0.23
   7  12  -1   -0.49    0.43
  -7  12   1    1.15    0.47
   7 -12   1    0.13    0.23
  -7  12   1    0.05    0.22
   8   0  -1   -0.04    0.07
   8   0  -1    0.04    0.07
  -8   0   1   -0.01    0.05
  -8   0  -1   -0.03    0.06
   8   0  -1    0.06    0.10
   8   0  -1    0.03    0.06
   8   0   1    0.03    0.06
  -8   0  -1   -0.04    0.12
  -8   0   1   -0.04    0.11
  -8   0   1    0.00    0.07
   8   0   1   -0.06    0.07
   8   0   1    0.06    0.07
  -8   0  -1    0.04    0.06
  -8   0   1    0.01    0.06
   8   0   1   -0.16    0.10
   8   1   1    1.41    0.14
  -8  -1   1    1.62    0.19
  -8   1  -1    1.43    0.07
   8  -1  -1    1.36    0.13
   8   1   1    1.58    0.20
  -8   1  -1    1.56    0.13
  -8   1  -1    1.75    0.20
   8  -1  -1    1.73    0.13
  -8   1  -1    1.60    0.12
   8   1   1    1.64    0.12
   8  -1  -1    1.62    0.20
   8  -1  -1    1.32    0.13
  -8  -1   1    1.41    0.11
  -8  -1   1    1.36    0.13
  -8  -1   1    1.58    0.14
   8   1   1    1.29    0.12
   8  -1   1    1.37    0.07
  -8  -1  -1    1.18    0.18
  -8   1   1    1.42    0.07
   8  -1   1    1.38    0.14
   8   1  -1    1.54    0.19
  -8   1   1    1.40    0.13
  -8   1   1    1.41    0.12
  -8   1   1    1.56    0.19
   8  -1   1    1.56    0.12
  -8   1   1    1.38    0.07
   8   1  -1    1.52    0.12
  -8  -1  -1    1.29    0.12
  -8   1   1    1.13    0.12
   8   1  -1    1.43    0.12
   8   1  -1    1.35    0.14
   8  -1   1    1.54    0.14
   8  -1   1    1.53    0.19
   8  -2  -1    2.39    0.16
   8   2   1    2.50    0.17
  -8   2  -1    2.60    0.17
   8  -2  -1    2.67    0.16
   8   2   1    2.49    0.15
  -8  -2   1    2.90    0.16
  -8  -2   1    2.77    0.13
   8   2   1    2.59    0.24
  -8  -2   1    2.43    0.18
   8  -2  -1    2.34    0.23
  -8   2  -1    2.70    0.12
  -8   2  -1    2.84    0.25
  -8   2  -1    2.54    0.16
   8  -2  -1    2.45    0.17
   8   2   1    2.87    0.15
  -8  -2   1    2.67    0.25
   8  -2   1    2.31    0.16
  -8   2   1    2.69    0.16
   8   2  -1    2.79    0.24
   8  -2   1    2.64    0.24
  -8  -2  -1    2.73    0.15
   8   2  -1    2.63    0.14
   8   2  -1    2.52    0.18
   8  -2   1    2.69    0.17
  -8  -2  -1    2.53    0.15
  -8   2   1    2.48    0.12
  -8   2   1    2.64    0.24
  -8  -2  -1    2.96    0.26
   8  -2   1    2.85    0.16
   8   2  -1    2.87    0.16
  -8   2   1    2.55    0.16
   8   3   1    9.80    0.35
  -8   3  -1   10.03    0.33
   8  -3  -1    9.59    0.33
  -8  -3   1   10.06    0.29
   8  -3  -1    9.87    0.31
   8   3   1    9.79    0.44
  -8  -3   1    9.84    0.26
  -8   3  -1    9.93    0.30
  -8  -3   1    9.68    0.33
   8  -3  -1    9.79    0.33
  -8  -3   1    9.68    0.34
   8   3   1   10.02    0.26
  -8   3  -1    9.85    0.43
   8   3   1   10.43    0.33
  -8   3  -1   10.19    0.34
   8  -3  -1   10.05    0.45
   8   3   1   10.12    0.30
   8   3  -1   10.21    0.29
  -8   3   1   10.45    0.34
  -8  -3  -1    9.76    0.44
   8  -3   1    9.83    0.45
   8  -3   1   10.39    0.33
  -8   3   1    9.93    0.42
  -8   3   1    9.64    0.30
   8   3  -1   10.01    0.36
   8  -3   1    9.89    0.34
   8  -3   1   10.22    0.32
   8  -3   1    9.72    0.30
   8  -3   1    9.88    0.32
  -8  -3  -1    9.93    0.33
   8   3  -1   10.13    0.33
   8   3  -1    9.78    0.26
   8   3  -1   10.18    0.44
  -8  -3  -1   10.18    0.30
  -8   3   1    9.74    0.34
   8  -4  -1   11.95    0.37
   8   4   1   12.35    0.39
  -8  -4   1   12.23    0.33
  -8   4  -1   12.22    0.52
  -8  -4   1   12.76    0.41
  -8   4  -1   12.15    0.37
  -8   4  -1   12.58    0.40
   8  -4  -1   12.34    0.40
  -8   4  -1   12.50    0.39
   8  -4  -1   12.30    0.36
   8   4   1   12.31    0.34
   8   4   1   12.22    0.41
   8  -4  -1   12.67    0.54
   8  -4  -1   11.55    0.39
  -8  -4   1   12.53    0.34
   8   4   1   12.75    0.52
  -8  -4   1   12.03    0.40
   8   4   1   11.86    0.35
   8  -4   1   12.09    0.36
   8   4  -1   12.16    0.34
   8  -4   1   12.10    0.40
   8  -4   1   12.18    0.36
   8  -4   1   12.31    0.39
   8   4  -1   12.62    0.52
  -8   4   1   11.73    0.40
   8  -4   1   12.11    0.54
  -8   4   1   12.46    0.50
   8   4  -1   12.33    0.34
   8   4  -1   11.89    0.41
   8  -4   1   11.60    0.37
   8   4  -1   12.48    0.40
  -8   4   1   12.16    0.39
  -8  -4  -1   12.35    0.40
  -8   4   1   12.19    0.37
   8   5   1    0.37    0.09
   8  -5  -1    0.41    0.10
   8   5   1    0.29    0.08
  -8   5  -1    0.31    0.11
  -8   5  -1    0.26    0.10
   8   5   1    0.66    0.19
   8   5   1    0.33    0.08
  -8  -5   1    0.37    0.11
   8  -5  -1    0.23    0.11
   8   5   1    0.41    0.11
   8  -5  -1    0.25    0.07
   8  -5  -1    0.27    0.09
  -8  -5   1    0.23    0.07
  -8   5  -1    0.26    0.19
   8  -5  -1    0.41    0.07
  -8  -5   1    0.18    0.10
   8  -5  -1    0.17    0.20
  -8   5  -1    0.20    0.09
   8   5  -1    0.28    0.07
   8  -5   1    0.20    0.09
   8  -5   1    0.22    0.07
   8   5  -1    0.34    0.11
   8  -5   1    0.32    0.10
  -8   5   1    0.36    0.11
   8  -5   1    0.25    0.11
  -8   5   1    0.28    0.10
   8   5  -1    0.49    0.18
   8   5  -1    0.42    0.08
   8   5  -1    0.34    0.10
   8  -5   1    0.28    0.07
   8  -5   1    0.31    0.24
  -8   5   1    0.25    0.09
  -8  -5  -1    0.35    0.10
  -8   5   1    0.16    0.17
   8   6   1   10.59    0.52
  -8  -6   1   10.63    0.39
   8   6   1   11.09    0.55
  -8   6  -1   10.87    0.38
  -8   6  -1   10.25    0.38
   8  -6  -1   10.82    0.31
   8  -6  -1   10.63    0.56
  -8   6  -1   10.83    0.55
  -8   6  -1   10.37    0.37
   8   6   1   10.46    0.39
   8  -6  -1   10.96    0.31
   8  -6  -1   10.78    0.39
   8   6   1   10.31    0.37
  -8  -6   1   10.61    0.40
   8  -6  -1   10.59    0.38
  -8  -6   1   10.59    0.35
   8   6   1   10.59    0.32
   8   6   1   10.71    0.32
   8  -6  -1   10.95    0.40
  -8   6   1   10.61    0.38
   8  -6   1   10.60    0.31
   8   6  -1   10.04    0.52
   8  -6   1   10.46    0.56
   8  -6   1   11.08    0.38
   8  -6   1   10.29    0.38
   8  -6   1   10.79    0.32
  -8   6   1   10.62    0.52
   8   6  -1   10.50    0.29
  -8   6   1   10.23    0.40
   8   6  -1   10.74    0.54
   8   6  -1   10.66    0.30
  -8  -6  -1   10.93    0.40
   8   6  -1   11.47    0.38
   8  -6   1   10.57    0.38
   8   6  -1    8.76    0.33
  -8  -6  -1   10.67    0.35
   8   6  -1   10.91    0.39
  -8   6   1   10.62    0.37
   8  -7  -1   -0.14    0.25
  -8   7  -1   -0.02    0.12
   8   7   1    0.01    0.08
  -8   7  -1   -0.12    0.23
  -8   7  -1    0.05    0.12
  -8  -7   1    0.14    0.12
   8   7   1    0.01    0.08
   8  -7  -1    0.11    0.12
   8   7   1    0.11    0.20
   8  -7  -1    0.05    0.05
   8   7   1   -0.01    0.11
  -8  -7   1    0.02    0.10
  -8   7  -1   -0.04    0.13
   8   7   1    0.04    0.12
   8   7   1    0.52    0.22
   8  -7  -1    0.04    0.13
   8  -7  -1   -0.06    0.11
   8   7   1   -0.02    0.11
   8  -7  -1    0.04    0.05
  -8   7   1    0.06    0.22
   8   7  -1   -0.01    0.06
   8   7  -1    0.01    0.11
   8  -7   1    0.11    0.13
   8   7  -1   -0.07    0.12
  -8  -7  -1   -0.15    0.11
   8  -7   1    0.24    0.12
  -8  -7  -1    0.08    0.10
   8  -7   1    0.42    0.28
   8   7  -1   -0.11    0.19
   8  -7   1   -0.16    0.11
  -8   7   1   -0.13    0.12
   8  -7   1    0.02    0.06
  -8   7   1    0.10    0.12
   8   7  -1    0.35    0.25
   8  -7   1    0.04    0.06
   8   7  -1    0.14    0.11
  -8   7   1    0.06    0.13
   8  -8  -1    2.94    0.26
  -8   8  -1    2.14    0.27
   8   8   1    2.75    0.17
   8   8   1    2.80    0.38
  -8   8  -1    2.13    0.25
   8   8   1    2.68    0.23
   8  -8  -1    2.54    0.26
   8  -8  -1    3.03    0.25
   8   8   1    2.46    0.18
  -8  -8   1    2.42    0.23
  -8   8  -1    3.24    0.40
   8  -8  -1    3.08    0.44
   8   8   1    2.22    0.24
  -8   8  -1    2.07    0.26
   8   8   1    2.68    0.25
  -8  -8   1    2.16    0.24
  -8   8   1    2.87    0.26
   8   8  -1    2.96    0.37
   8  -8   1    2.59    0.25
  -8   8   1    2.69    0.27
   8   8  -1    2.27    0.25
  -8   8   1    2.59    0.35
   8  -8   1    2.03    0.39
   8   8  -1    2.55    0.13
   8   8  -1    2.24    0.12
   8  -8   1    2.28    0.26
  -8  -8  -1    2.45    0.23
   8   8  -1    2.67    0.25
  -8   8   1    2.15    0.27
   8  -9  -1    1.03    0.41
   8   9   1    1.19    0.12
   8   9   1    0.97    0.20
  -8   9  -1    1.03    0.35
   8  -9  -1    1.10    0.19
  -8  -9   1    1.46    0.19
  -8   9  -1    0.72    0.20
   8   9   1    1.04    0.19
   8   9   1    1.20    0.13
   8   9   1    1.82    0.34
   8  -9  -1    0.86    0.18
   8  -9   1    1.00    0.19
   8   9  -1    0.95    0.17
   8   9  -1    1.23    0.31
   8  -9   1    1.39    0.21
  -8   9   1    0.95    0.19
   8   9  -1    1.27    0.21
  -8   9   1    1.08    0.34
  -8  -9  -1    1.20    0.19
  -8  10  -1    1.64    0.41
   8  10   1    1.31    0.14
   8  10   1    1.43    0.18
   8  10   1    1.39    0.21
  -8  10  -1    1.27    0.23
  -8 -10   1    1.47    0.22
   8  10   1    0.86    0.33
   8 -10  -1    1.45    0.23
   8 -10  -1    1.43    0.24
   8  10   1    1.17    0.27
   8  10  -1    1.31    0.37
   8  10  -1    1.47    0.28
  -8 -10  -1    1.53    0.23
  -8  10   1    1.74    0.41
  -8  10   1    1.24    0.23
   8 -10   1    1.57    0.23
   8 -10   1    1.37    0.23
   8  10  -1    1.47    0.21
  -8  11  -1   -0.25    0.23
   8 -11  -1   -0.18    0.20
   8  11   1   -0.20    0.19
   8  11   1   -0.05    0.36
  -8 -11   1    0.25    0.21
  -8  11  -1   -0.38    0.46
   8  11   1   -0.08    0.11
   8 -11  -1    0.12    0.22
   8  11  -1    0.56    0.39
  -8  11   1   -0.52    0.19
  -8  11   1   -0.56    0.40
   8  11  -1   -0.21    0.19
   8 -11   1    0.46    0.22
   8 -11   1    0.16    0.22
  -8 -12   1    0.13    0.27
   8 -12  -1    0.09    0.27
  -8  12  -1   -0.07    0.27
  -8  12  -1    0.36    0.55
   8  12   1    0.22    0.24
   8 -12  -1    0.28    0.28
   8  12   1    0.65    0.47
  -8  12   1    0.10    0.51
  -8  12   1   -0.40    0.23
   8 -12   1   -0.17    0.24
   8  12  -1   -0.19    0.24
   8  12  -1   -0.98    0.45
   8 -12   1    0.01    0.25
   9   0  -1    0.11    0.13
  -9   0   1    0.01    0.07
   9   0   1   -0.01    0.07
   9   0  -1   -0.06    0.07
  -9   0   1    0.01    0.06
   9   0   1   -0.04    0.12
   9   0  -1    0.12    0.07
  -9   0  -1   -0.04    0.13
   9   0   1    0.02    0.07
  -9   0   1    0.07    0.14
   9   0  -1    0.07    0.08
  -9   0  -1    0.00    0.07
  -9   0  -1   -0.10    0.06
   9   0   1    0.07    0.08
  -9   0   1   -0.07    0.07
  -9   1  -1   42.82    1.03
   9  -1  -1   42.52    1.07
   9  -1  -1   41.02    1.03
  -9  -1   1   40.42    1.07
   9  -1  -1   41.88    1.19
   9   1   1   40.75    1.20
  -9  -1   1   39.99    1.19
  -9   1  -1   42.31    1.04
   9  -1  -1   42.19    1.05
   9   1   1   42.41    1.04
   9   1   1   41.21    1.02
  -9  -1   1   41.82    1.01
   9   1   1   40.10    1.07
  -9  -1   1   42.41    1.05
  -9   1  -1   40.14    1.20
  -9   1  -1   42.85    0.97
   9   1  -1   40.78    1.08
   9  -1   1   43.47    1.04
   9  -1   1   41.32    1.03
   9   1  -1   43.10    1.05
  -9  -1  -1   41.60    1.21
  -9  -1  -1   42.09    1.04
  -9   1   1   42.59    1.03
   9   1  -1   42.01    1.01
  -9   1   1   41.52    0.98
   9  -1   1   42.12    1.21
  -9   1   1   41.14    1.06
  -9   1   1   40.72    1.19
  -9   1   1   40.81    1.04
  -9   1   1   41.77    0.98
  -9  -1  -1   41.72    1.01
   9   1  -1   40.38    1.19
   9  -1   1   41.88    1.07
  -9   2  -1    6.54    0.25
  -9  -2   1    6.59    0.23
   9  -2  -1    6.47    0.26
  -9   2  -1    6.59    0.38
  -9  -2   1    6.58    0.26
   9   2   1    6.53    0.25
  -9   2  -1    6.33    0.25
   9   2   1    6.30    0.36
   9  -2  -1    6.38    0.27
   9  -2  -1    5.89    0.36
   9   2   1    6.32    0.27
   9   2   1    6.77    0.25
   9  -2  -1    6.50    0.26
  -9   2  -1    6.55    0.20
  -9  -2   1    6.21    0.27
  -9  -2   1    6.31    0.36
  -9  -2  -1    6.70    0.24
   9  -2   1    6.99    0.38
   9   2  -1    6.58    0.24
   9   2  -1    7.03    0.27
  -9   2   1    6.58    0.20
  -9   2   1    6.29    0.26
   9  -2   1    6.49    0.27
  -9   2   1    6.51    0.26
   9  -2   1    6.62    0.26
   9   2  -1    6.51    0.35
   9  -2   1    6.76    0.26
   9   2  -1    6.38    0.28
  -9   2   1    6.77    0.35
  -9  -2  -1    6.20    0.25
  -9  -2  -1    6.35    0.37
  -9   3  -1   23.51    0.64
   9   3   1   22.44    0.55
   9  -3  -1   22.90    0.63
   9  -3  -1   22.78    0.64
   9   3   1   22.77    0.55
   9  -3  -1   23.48    0.65
  -9  -3   1   22.32    0.66
   9   3   1   22.65    0.78
   9  -3  -1   24.00    0.79
  -9  -3   1   23.13    0.64
  -9   3  -1   22.37    0.77
   9   3   1   22.94    0.60
  -9   3  -1   23.27    0.63
  -9  -3   1   22.79    0.59
   9   3   1   23.40    0.63
  -9   3  -1   22.97    0.59
   9   3   1   22.43    0.66
  -9   3   1   23.19    0.65
  -9   3   1   22.45    0.63
   9   3  -1   22.63    0.55
   9   3  -1   23.11    0.67
   9  -3   1   22.71    0.63
   9   3  -1   23.01    0.64
  -9   3   1   22.51    0.75
   9  -3   1   23.01    0.60
   9  -3   1   22.78    0.63
  -9  -3  -1   22.84    0.60
   9  -3   1   23.22    0.63
   9  -3   1   23.52    0.64
  -9  -3  -1   23.29    0.64
  -9   3   1   23.16    0.60
  -9  -3  -1   23.60    0.79
   9   3  -1   22.81    0.59
   9   3  -1   23.14    0.78
   9  -3   1   23.72    0.80
   9  -4  -1    4.49    0.21
   9   4   1    4.26    0.22
  -9   4  -1    4.72    0.24
   9  -4  -1    4.73    0.24
   9   4   1    4.44    0.20
  -9   4  -1    4.36    0.33
  -9  -4   1    4.49    0.19
  -9   4  -1    4.74    0.24
   9  -4  -1    4.59    0.21
  -9   4  -1    4.42    0.20
  -9  -4   1    4.52    0.23
   9  -4  -1    4.18    0.25
   9   4   1    4.44    0.16
   9   4   1    4.41    0.35
   9   4   1    4.69    0.26
   9  -4  -1    4.73    0.39
  -9  -4   1    4.43    0.24
   9  -4   1    4.36    0.21
   9   4  -1    4.31    0.25
  -9   4   1    4.58    0.24
   9   4  -1    4.87    0.24
  -9  -4  -1    4.36    0.22
   9  -4   1    4.58    0.21
   9  -4   1    4.19    0.39
   9  -4   1    4.35    0.20
  -9   4   1    4.14    0.31
  -9   4   1    4.36    0.20
  -9   4   1    4.74    0.24
   9   4  -1    4.60    0.35
   9   4  -1    4.66    0.19
   9   4  -1    4.46    0.16
   9  -4   1    4.09    0.25
   9  -4   1    4.29    0.23
   9  -5  -1    2.44    0.16
  -9   5  -1    2.58    0.21
   9   5   1    2.72    0.20
  -9  -5   1    2.71    0.20
   9  -5  -1    2.74    0.17
  -9  -5   1    2.79    0.15
  -9   5  -1    2.90    0.20
  -9   5  -1    2.53    0.30
   9   5   1    2.89    0.23
  -9   5  -1    2.71    0.19
   9   5   1    2.52    0.15
  -9  -5   1    2.56    0.20
   9  -5  -1    3.47    0.42
   9  -5  -1    3.01    0.22
   9  -5  -1    2.79    0.20
   9  -5  -1    2.81    0.23
   9   5   1    2.67    0.31
   9   5   1    2.80    0.17
  -9   5   1    2.59    0.20
   9  -5   1    3.44    0.44
   9  -5   1    2.75    0.22
   9  -5   1    2.75    0.19
   9   5  -1    3.04    0.21
   9  -5   1    2.69    0.17
   9   5  -1    2.62    0.23
  -9   5   1    2.57    0.19
  -9   5   1    2.83    0.32
   9   5  -1    3.46    0.32
   9  -5   1    2.86    0.17
   9   5  -1    2.68    0.15
  -9   5   1    2.77    0.23
   9  -5   1    2.86    0.21
  -9  -5  -1    2.70    0.21
   9   5  -1    2.79    0.16
   9   6   1    0.01    0.20
   9  -6  -1   -0.01    0.11
  -9   6  -1   -0.04    0.11
   9   6   1   -0.03    0.08
  -9  -6   1    0.05    0.08
   9   6   1    0.27    0.11
   9  -6  -1   -0.14    0.25
  -9   6  -1   -0.02    0.11
   9  -6  -1    0.11    0.07
   9  -6  -1    0.00    0.12
   9  -6  -1    0.10    0.07
   9   6   1    0.05    0.11
  -9  -6   1   -0.12    0.11
   9   6   1    0.07    0.08
   9   6   1    0.06    0.09
  -9   6  -1    0.22    0.22
   9  -6  -1   -0.06    0.12
  -9   6  -1    0.10    0.11
   9  -6   1    0.02    0.11
   9  -6   1    0.08    0.11
   9   6  -1    0.06    0.24
   9  -6   1   -0.01    0.07
   9  -6   1    0.09    0.12
   9   6  -1    0.04    0.07
  -9  -6  -1    0.13    0.11
   9   6  -1    0.03    0.09
  -9   6   1   -0.06    0.11
  -9   6   1   -0.10    0.12
   9   6  -1   -0.02    0.07
  -9   6   1    0.24    0.21
   9  -6   1   -0.01    0.08
   9   6  -1    0.17    0.21
  -9   6   1   -0.12    0.10
   9   6  -1   -0.04    0.11
   9  -6   1    0.11    0.27
   9   6  -1    0.05    0.11
  -9   7  -1    0.17    0.14
   9   7   1    0.27    0.13
   9   7   1   -0.01    0.22
  -9  -7   1    0.09    0.10
   9  -7  -1    0.03    0.13
   9   7   1   -0.02    0.11
   9   7   1    0.02    0.08
  -9   7  -1    0.20    0.13
   9   7   1   -0.13    0.12
   9  -7  -1   -0.05    0.07
   9  -7  -1    0.06    0.13
   9   7   1    0.18    0.23
   9  -7  -1    0.03    0.14
  -9   7  -1    0.02    0.14
  -9   7  -1    0.12    0.25
   9  -7  -1    0.22    0.29
  -9  -7   1    0.22    0.14
   9   7   1    0.06    0.09
   9  -7   1    0.15    0.14
  -9   7   1   -0.08    0.11
   9   7  -1   -0.24    0.21
   9  -7   1    0.33    0.31
   9   7  -1    0.08    0.11
   9   7  -1    0.04    0.07
  -9   7   1   -0.02    0.24
  -9  -7  -1   -0.04    0.12
   9  -7   1    0.03    0.07
   9  -7   1    0.02    0.13
   9   7  -1    0.58    0.28
   9  -7   1    0.07    0.08
   9   7  -1   -0.01    0.13
   9   7  -1    0.26    0.12
  -9   7   1    0.04    0.13
   9  -7   1    0.16    0.14
   9   7  -1    0.01    0.07
  -9   7   1   -0.28    0.13
   9   8   1    0.35    0.16
  -9   8  -1    0.42    0.16
  -9   8  -1    0.54    0.18
   9   8   1    0.18    0.14
  -9   8  -1    0.82    0.30
   9  -8  -1   -0.06    0.36
  -9  -8   1    0.25    0.15
   9  -8  -1    0.33    0.15
   9  -8  -1    0.29    0.15
   9   8   1   -0.09    0.25
   9   8   1    0.23    0.11
  -9  -8   1    0.59    0.14
   9   8   1    0.25    0.10
   9   8  -1    0.26    0.08
   9   8  -1    0.41    0.27
   9   8  -1    0.24    0.16
   9  -8   1    0.19    0.16
   9  -8   1    0.33    0.38
   9   8  -1    0.13    0.14
  -9  -8  -1    0.06    0.14
   9  -8   1    0.33    0.15
  -9   8   1    0.12    0.16
  -9   8   1    0.18    0.26
  -9   8   1    0.26    0.18
   9  -8   1    0.23    0.17
   9  -9  -1    0.76    0.19
   9  -9  -1    0.25    0.17
  -9   9  -1    0.43    0.18
  -9  -9   1    0.59    0.17
   9   9   1    0.65    0.11
   9   9   1    0.35    0.17
  -9   9  -1    0.90    0.35
   9   9   1    0.56    0.21
   9   9   1    0.59    0.13
   9   9   1    0.43    0.32
   9  -9   1    0.70    0.18
   9   9  -1    0.76    0.21
   9   9  -1    0.49    0.31
  -9   9   1    0.66    0.18
   9   9  -1    0.56    0.17
   9  -9   1    0.68    0.18
  -9   9   1    0.77    0.36
   9  10   1    0.27    0.31
  -9  10  -1   -0.17    0.20
   9  10   1    0.10    0.10
   9  10   1    0.06    0.24
   9  10   1   -0.07    0.18
   9 -10  -1   -0.12    0.18
  -9  10  -1   -0.27    0.36
  -9 -10   1    0.31    0.19
   9 -10  -1    0.16    0.19
   9 -10   1   -0.10    0.17
  -9  10   1    1.00    0.41
   9 -10   1    0.39    0.21
   9  10  -1   -0.15    0.24
  -9  10   1    0.08    0.20
   9  10  -1    0.06    0.17
   9  10  -1   -0.29    0.34
   9  11   1    0.51    0.43
   9  11   1    0.89    0.23
  -9  11  -1    1.35    0.50
  -9  11  -1    1.05    0.26
   9 -11  -1    1.18    0.26
  -9 -11   1    1.27    0.27
   9 -11  -1    1.56    0.28
   9  11  -1    1.12    0.25
  -9  11   1    0.68    0.48
  -9  11   1    1.12    0.26
   9 -11   1    1.38    0.26
   9 -11   1    0.81    0.24
   9  11  -1    1.12    0.44
  10   0  -1    0.03    0.08
 -10   0  -1   -0.05    0.16
  10   0  -1    0.09    0.09
  10   0  -1   -0.08    0.08
 -10   0   1    0.00    0.08
 -10   0  -1   -0.01    0.08
  10   0   1    0.12    0.14
  10   0   1    0.08    0.09
  10   0   1   -0.01    0.08
 -10   0   1   -0.14    0.15
 -10   0   1   -0.07    0.08
  10   0  -1    0.11    0.15
 -10   0  -1    0.05    0.08
  10   0   1   -0.22    0.08
 -10   1  -1    0.82    0.11
  10  -1  -1    0.71    0.12
  10  -1  -1    0.63    0.12
 -10   1  -1    0.71    0.11
 -10  -1   1    0.76    0.11
 -10  -1   1    0.91    0.20
  10  -1  -1    0.64    0.19
  10   1   1    0.83    0.12
 -10   1  -1    0.92    0.22
  10   1   1    0.71    0.11
  10  -1  -1    0.85    0.12
  10   1   1    0.60    0.12
  10   1   1    0.59    0.18
 -10  -1   1    0.82    0.12
 -10  -1   1    0.58    0.10
  10   1  -1    0.81    0.19
 -10  -1  -1    0.73    0.11
 -10   1   1    0.78    0.05
 -10   1   1    0.76    0.05
  10  -1   1    0.67    0.11
  10   1  -1    0.83    0.12
  10  -1   1    0.70    0.12
 -10   1   1    0.58    0.11
  10   1  -1    0.75    0.12
  10  -1   1    0.59    0.17
 -10  -1  -1    0.81    0.20
  10   1  -1    0.58    0.12
 -10  -1  -1    0.71    0.11
 -10   1   1    0.83    0.19
  10  -1   1    0.82    0.11
 -10   1   1    0.83    0.11
 -10   2  -1    0.45    0.10
 -10  -2   1    0.27    0.10
  10   2   1    0.35    0.10
 -10   2  -1    0.21    0.06
  10   2   1    0.17    0.11
  10   2   1    0.49    0.09
 -10  -2   1    0.24    0.09
 -10  -2   1    0.47    0.18
 -10   2  -1    0.24    0.10
  10  -2  -1    0.29    0.12
  10  -2  -1   -0.02    0.17
  10   2   1    0.60    0.20
  10  -2  -1    0.30    0.10
  10  -2  -1    0.05    0.10
 -10   2  -1    0.58    0.17
 -10  -2   1    0.54    0.11
  10  -2   1    0.37    0.18
 -10  -2  -1    0.36    0.10
  10   2  -1    0.45    0.10
  10  -2   1    0.46    0.12
 -10   2   1    0.45    0.18
  10  -2   1    0.27    0.10
 -10   2   1    0.37    0.10
  10   2  -1    0.14    0.11
 -10   2   1    0.24    0.10
  10  -2   1    0.39    0.11
  10   2  -1    0.22    0.15
 -10  -2  -1    0.43    0.18
  10   2  -1    0.31    0.10
 -10   2   1    0.10    0.06
 -10  -2  -1    0.44    0.10
 -10   3  -1    1.62    0.25
 -10   3  -1    1.61    0.16
  10  -3  -1    1.38    0.17
 -10   3  -1    1.46    0.12
  10  -3  -1    1.66    0.18
  10   3   1    1.49    0.15
  10  -3  -1    1.66    0.27
  10  -3  -1    1.62    0.17
  10   3   1    1.56    0.19
 -10   3  -1    1.44    0.17
  10   3   1    1.24    0.17
 -10  -3   1    1.83    0.15
  10   3   1    1.37    0.24
 -10  -3   1    1.38    0.16
 -10  -3   1    1.70    0.17
  10  -3   1    1.84    0.28
  10   3  -1    1.54    0.23
  10  -3   1    1.45    0.16
 -10   3   1    1.81    0.25
 -10  -3  -1    1.66    0.25
  10  -3   1    1.52    0.18
  10   3  -1    1.68    0.20
  10   3  -1    1.55    0.17
 -10   3   1    1.07    0.13
 -10   3   1    1.54    0.13
  10  -3   1    1.42    0.17
 -10  -3  -1    1.59    0.15
  10  -3   1    1.66    0.12
  10   3  -1    1.71    0.15
  10  -3   1    1.33    0.16
 -10  -3  -1    1.54    0.17
 -10   3   1    1.61    0.18
  10   4   1   12.09    0.32
  10  -4  -1   12.63    0.43
 -10   4  -1   12.06    0.38
  10   4   1   12.49    0.38
  10  -4  -1   12.37    0.40
 -10   4  -1   11.56    0.54
 -10  -4   1   12.69    0.44
 -10   4  -1   12.33    0.43
  10   4   1   12.69    0.42
  10  -4  -1   12.69    0.60
 -10  -4   1   12.54    0.43
 -10  -4   1   12.29    0.36
  10   4   1   13.00    0.58
  10   4   1   12.32    0.44
 -10   4  -1   12.78    0.42
  10  -4  -1   12.37    0.43
  10   4   1   11.94    0.32
 -10  -4  -1   12.64    0.38
 -10   4   1   12.13    0.43
  10  -4   1   13.05    0.62
  10  -4   1   12.33    0.38
 -10   4   1   11.91    0.38
  10   4  -1   12.60    0.45
  10  -4   1   12.33    0.41
  10  -4   1   12.09    0.40
 -10  -4  -1   12.91    0.43
  10   4  -1   12.01    0.37
  10   4  -1   12.62    0.42
  10  -4   1   12.70    0.43
  10  -4   1   12.12    0.40
  10   4  -1   12.05    0.32
 -10   4   1   12.53    0.43
  10   4  -1   12.31    0.56
 -10   4   1   11.61    0.53
 -10   5  -1    0.06    0.12
  10  -5  -1    0.11    0.08
 -10   5  -1    0.10    0.11
  10  -5  -1    0.26    0.12
  10   5   1    0.07    0.11
  10  -5  -1    0.07    0.09
  10  -5  -1   -0.02    0.28
  10   5   1   -0.37    0.20
  10   5   1   -0.12    0.11
  10   5   1    0.06    0.09
 -10   5  -1    0.18    0.11
 -10  -5   1    0.01    0.12
  10   5   1    0.10    0.07
 -10  -5   1    0.20    0.07
  10  -5  -1    0.20    0.11
 -10   5  -1    0.02    0.21
  10  -5   1    0.21    0.11
  10   5  -1    0.07    0.22
  10   5  -1    0.11    0.12
  10  -5   1    0.08    0.08
 -10   5   1   -0.07    0.11
  10   5  -1    0.16    0.08
  10  -5   1    0.11    0.11
 -10   5   1   -0.12    0.10
  10   5  -1    0.16    0.08
 -10   5   1    0.16    0.19
 -10  -5  -1    0.05    0.12
  10   5  -1    0.06    0.11
  10  -5   1   -0.04    0.26
 -10   5   1    0.18    0.12
  10  -5   1    0.15    0.09
  10  -5   1    0.17    0.10
  10  -6  -1    8.54    0.60
 -10   6  -1    6.52    0.45
 -10   6  -1    6.99    0.31
 -10  -6   1    6.83    0.26
  10  -6  -1    7.11    0.31
 -10   6  -1    7.22    0.31
 -10   6  -1    7.15    0.33
 -10  -6   1    7.04    0.33
  10   6   1    6.74    0.33
  10   6   1    6.89    0.27
  10  -6  -1    6.91    0.26
  10   6   1    6.72    0.26
  10  -6  -1    7.36    0.33
  10   6   1    6.95    0.33
  10  -6  -1    6.80    0.34
  10   6   1    5.98    0.48
  10  -6  -1    7.14    0.27
  10  -6   1    7.18    0.31
 -10   6   1    6.55    0.43
  10   6  -1    7.29    0.33
  10   6  -1    6.95    0.27
  10  -6   1    8.69    0.64
  10   6  -1    7.00    0.25
  10  -6   1    7.06    0.34
  10  -6   1    7.36    0.27
  10   6  -1    7.18    0.36
 -10  -6  -1    7.05    0.34
 -10   6   1    7.13    0.34
 -10   6   1    6.70    0.31
 -10   6   1    6.61    0.31
  10  -6   1    6.83    0.34
  10   6  -1    6.83    0.48
  10  -6   1    7.12    0.28
  10   6  -1    6.67    0.47
  10   7   1    0.74    0.12
 -10   7  -1    1.22    0.30
  10  -7  -1    0.60    0.09
 -10   7  -1    0.64    0.16
  10   7   1    0.70    0.15
 -10  -7   1    0.86    0.17
  10  -7  -1    0.79    0.17
 -10  -7   1    0.87    0.13
  10   7   1    0.61    0.16
 -10   7  -1    0.68    0.17
  10  -7  -1    0.75    0.10
  10  -7  -1    0.96    0.18
  10   7   1    0.71    0.14
  10   7   1    0.80    0.27
  10  -7  -1    0.84    0.16
  10   7   1    0.63    0.12
  10  -7  -1    1.37    0.38
  10  -7   1    0.63    0.37
  10   7  -1    0.77    0.10
  10   7  -1    0.77    0.10
  10  -7   1    0.78    0.12
  10  -7   1    0.63    0.09
  10  -7   1    0.62    0.15
 -10  -7  -1    0.63    0.16
  10  -7   1    0.75    0.17
  10   7  -1    0.84    0.29
  10  -7   1    0.69    0.16
 -10   7   1    0.66    0.26
 -10   7   1    0.68    0.18
  10   7  -1    0.82    0.15
  10   7  -1    0.55    0.16
 -10   7   1    0.33    0.17
 -10   8  -1    1.62    0.38
 -10   8  -1    1.40    0.24
  10  -8  -1    1.55    0.21
  10   8   1    1.43    0.20
 -10  -8   1    1.67    0.19
  10   8   1    1.49    0.14
 -10   8  -1    1.43    0.21
  10   8   1    1.45    0.34
  10  -8  -1    1.62    0.45
  10  -8  -1    1.60    0.22
 -10  -8   1    1.52    0.21
  10   8   1    1.54    0.19
  10   8   1    1.24    0.14
  10  -8   1    1.36    0.14
  10   8  -1    1.48    0.19
  10  -8   1    1.38    0.22
 -10   8   1    1.13    0.20
 -10   8   1    1.42    0.24
 -10  -8  -1    1.23    0.21
  10  -8   1    1.43    0.21
  10  -8   1    1.29    0.24
  10   8  -1    1.34    0.20
 -10   8   1    1.65    0.38
  10   8  -1    1.46    0.15
  10   8  -1    1.51    0.14
  10   8  -1    1.59    0.37
 -10   9  -1    0.27    0.19
 -10  -9   1    0.18    0.17
  10   9   1    0.16    0.11
  10  -9  -1    0.40    0.19
 -10   9  -1    0.19    0.33
  10   9   1   -0.11    0.29
  10   9   1   -0.01    0.18
  10   9   1    0.35    0.13
 -10  -9   1    0.17    0.18
  10   9   1    0.14    0.19
  10  -9  -1    0.13    0.18
 -10   9   1   -0.08    0.33
  10  -9   1    0.34    0.18
  10  -9   1    0.12    0.17
  10   9  -1    0.46    0.32
  10   9  -1    0.17    0.18
  10   9  -1    0.48    0.20
 -10   9   1    0.33    0.19
 -10  10  -1    1.18    0.26
 -10  10  -1    1.09    0.43
  10  10   1    0.51    0.29
  10  10   1    1.69    0.41
  10  10   1    1.17    0.23
 -10 -10   1    1.27    0.23
  10 -10  -1    1.06    0.23
  10  10   1    1.08    0.13
  10 -10  -1    1.48    0.27
  10  10  -1    1.55    0.39
 -10  10   1    1.40    0.26
  10  10  -1    1.35    0.29
 -10  10   1    1.82    0.44
  10 -10   1    0.91    0.23
  10 -10   1    1.19    0.25
  10  10  -1    0.83    0.21
 -10  11  -1    0.46    0.49
  10  11   1   -0.52    0.41
 -10 -11   1    0.19    0.24
  10  11   1    0.19    0.23
 -10  11  -1    0.52    0.28
  10 -11  -1    0.29    0.24
  10 -11  -1    0.02    0.25
  10  11  -1   -0.73    0.39
  10  11  -1    0.46    0.26
  10 -11   1   -0.07    0.24
 -10  11   1    0.95    0.50
 -10  11   1    0.24    0.24
  10 -11   1    0.35    0.26
 -11   0  -1   -0.17    0.08
  11   0  -1   -0.03    0.11
 -11   0  -1    0.06    0.10
  11   0  -1    0.03    0.11
  11   0   1    0.05    0.10
 -11   0  -1   -0.06    0.16
 -11   0   1    0.13    0.10
 -11   0   1   -0.12    0.18
  11   0   1    0.17    0.18
  11   0   1   -0.20    0.08
  11   0  -1   -0.11    0.16
  11   0   1   -0.09    0.09
 -11   0   1    0.11    0.10
  11   0  -1    0.10    0.09
 -11   1  -1    2.00    0.18
  11  -1  -1    2.40    0.33
  11   1   1    2.11    0.19
 -11  -1   1    2.00    0.18
  11   1   1    2.40    0.30
  11  -1  -1    2.11    0.21
  11  -1  -1    2.10    0.21
  11  -1  -1    2.36    0.20
 -11  -1   1    2.34    0.32
 -11   1  -1    1.83    0.27
 -11  -1   1    2.34    0.20
  11   1   1    1.99    0.21
 -11   1  -1    2.01    0.19
  11   1   1    2.29    0.20
  11  -1   1    2.10    0.21
 -11   1   1    2.02    0.19
  11   1  -1    1.78    0.22
 -11  -1  -1    2.07    0.19
 -11   1   1    2.11    0.28
 -11  -1  -1    1.95    0.28
  11  -1   1    2.18    0.19
  11   1  -1    1.89    0.25
 -11   1   1    2.27    0.19
  11   1  -1    2.28    0.19
  11  -1   1    2.05    0.20
  11   1  -1    2.38    0.20
 -11  -1  -1    1.90    0.18
  11  -1   1    2.28    0.29
  11   2   1    4.10    0.23
 -11   2  -1    4.20    0.23
  11  -2  -1    4.23    0.26
  11   2   1    4.56    0.35
  11   2   1    4.22    0.25
  11   2   1    4.30    0.23
  11  -2  -1    3.41    0.37
  11  -2  -1    4.12    0.25
  11  -2  -1    4.56    0.25
 -11   2  -1    4.43    0.15
 -11   2  -1    4.78    0.39
 -11  -2   1    4.32    0.22
 -11  -2   1    4.33    0.25
 -11  -2   1    4.36    0.36
 -11   2  -1    4.45    0.24
  11   2  -1    4.28    0.27
 -11   2   1    4.29    0.25
 -11   2   1    4.37    0.15
  11  -2   1    4.31    0.25
  11   2  -1    4.66    0.37
  11  -2   1    4.46    0.25
  11  -2   1    4.00    0.38
 -11   2   1    4.50    0.25
  11   2  -1    4.62    0.25
 -11  -2  -1    4.70    0.24
  11  -2   1    4.40    0.26
 -11  -2  -1    4.19    0.23
  11   2  -1    4.71    0.23
 -11   2   1    4.42    0.15
 -11  -2  -1    4.15    0.37
 -11   2   1    4.39    0.37
  11   3   1   17.68    0.54
  11  -3  -1   17.56    0.55
  11   3   1   17.69    0.51
 -11   3  -1   17.54    0.47
  11   3   1   17.76    0.72
  11   3   1   17.51    0.57
 -11  -3   1   17.04    0.54
 -11  -3   1   18.02    0.50
  11  -3  -1   17.03    0.70
 -11   3  -1   17.26    0.54
 -11   3  -1   17.92    0.72
 -11   3  -1   17.99    0.54
  11  -3  -1   17.93    0.54
  11  -3  -1   18.45    0.56
 -11   3   1   18.48    0.55
  11  -3   1   18.10    0.54
  11  -3   1   17.39    0.47
 -11  -3  -1   17.70    0.51
  11   3  -1   17.57    0.58
  11  -3   1   18.18    0.54
  11   3  -1   17.54    0.70
  11  -3   1   17.87    0.56
 -11  -3  -1   17.67    0.54
  11   3  -1   18.12    0.55
  11  -3   1   15.77    0.71
 -11   3   1   17.64    0.48
 -11   3   1   17.25    0.54
 -11   3   1   17.95    0.68
 -11  -3  -1   18.08    0.73
  11   3  -1   16.98    0.50
  11  -3   1   17.56    0.54
  11  -4  -1    1.71    0.22
  11   4   1    1.96    0.30
 -11   4  -1    1.80    0.16
 -11  -4   1    1.79    0.17
  11   4   1    1.90    0.22
  11   4   1    2.20    0.19
 -11   4  -1    1.71    0.19
 -11  -4   1    1.89    0.22
  11  -4  -1    1.85    0.22
 -11   4  -1    1.84    0.20
  11  -4  -1    1.81    0.32
  11   4   1    1.90    0.21
  11  -4  -1    2.16    0.19
 -11   4  -1    2.38    0.32
 -11   4   1    2.11    0.22
 -11  -4  -1    1.83    0.19
 -11   4   1    1.94    0.17
  11  -4   1    1.92    0.20
  11  -4   1    1.90    0.20
  11   4  -1    2.39    0.32
 -11   4   1    1.61    0.18
  11   4  -1    1.99    0.23
  11  -4   1    1.93    0.33
 -11   4   1    1.96    0.30
  11   4  -1    1.96    0.18
  11   4  -1    2.35    0.22
  11   4  -1    1.80    0.08
  11  -4   1    1.95    0.19
 -11  -4  -1    1.77    0.20
  11  -4   1    1.84    0.22
  11  -4   1    2.28    0.16
  11  -5  -1    0.43    0.32
  11   5   1    0.31    0.13
 -11  -5   1    0.05    0.13
  11  -5  -1    0.02    0.12
  11   5   1    0.49    0.25
 -11   5  -1    0.13    0.13
  11   5   1   -0.13    0.12
  11   5   1    0.07    0.10
  11  -5  -1    0.28    0.14
  11  -5  -1   -0.11    0.10
  11  -5  -1   -0.04    0.10
 -11   5  -1    0.15    0.12
 -11   5  -1    0.05    0.22
 -11   5  -1    0.10    0.14
  11   5   1   -0.09    0.07
  11  -5   1    0.08    0.12
  11  -5   1    0.14    0.11
  11   5  -1   -0.08    0.07
  11   5  -1   -0.24    0.23
  11  -5   1    0.08    0.28
  11   5  -1    0.12    0.10
 -11   5   1    0.03    0.13
  11  -5   1    0.05    0.10
  11  -5   1   -0.01    0.10
 -11   5   1    0.04    0.12
 -11   5   1    0.33    0.22
  11   5  -1    0.03    0.12
  11   5  -1   -0.04    0.13
 -11  -5  -1    0.25    0.12
 -11   5   1   -0.09    0.14
  11  -5   1   -0.04    0.13
 -11   6  -1    0.27    0.22
 -11   6  -1    0.16    0.13
  11  -6  -1    0.14    0.14
 -11   6  -1   -0.19    0.13
  11  -6  -1    0.37    0.15
  11  -6  -1    0.10    0.10
  11   6   1    0.14    0.09
  11   6   1    0.22    0.11
  11  -6  -1    0.13    0.11
  11   6   1    0.21    0.14
 -11  -6   1    0.13    0.14
  11  -6  -1    0.78    0.37
  11   6   1   -0.21    0.14
  11   6  -1    0.06    0.10
  11  -6   1    0.18    0.12
 -11   6   1   -0.26    0.22
  11   6  -1    0.37    0.15
  11  -6   1    0.47    0.40
  11  -6   1    0.24    0.12
 -11   6   1    0.10    0.14
  11  -6   1    0.49    0.16
 -11  -6  -1    0.07    0.13
 -11   6   1    0.21    0.15
  11   6  -1    0.15    0.09
  11  -6   1    0.05    0.14
  11  -6   1    0.14    0.09
  11   6  -1    0.20    0.14
 -11   7  -1    0.39    0.17
  11   7   1    0.26    0.13
  11  -7  -1    0.11    0.11
  11   7   1    0.22    0.11
  11   7   1    0.23    0.13
  11   7   1    0.36    0.15
  11  -7  -1    0.46    0.42
 -11   7  -1    0.09    0.28
  11  -7  -1    0.12    0.10
 -11   7  -1    0.07    0.17
  11  -7  -1    0.05    0.16
  11   7   1    0.77    0.27
 -11  -7   1    0.11    0.16
  11   7  -1    0.04    0.15
  11   7  -1    0.29    0.10
  11  -7   1    0.13    0.12
 -11  -7  -1    0.12    0.17
 -11   7   1    0.28    0.17
  11   7  -1    0.33    0.29
 -11   7   1    0.41    0.27
 -11   7   1    0.07    0.17
  11   7  -1    0.16    0.13
  11   7  -1    0.11    0.10
  11  -7   1    0.19    0.10
  11  -7   1    0.30    0.16
  11  -7   1    0.28    0.18
  11  -7   1    0.34    0.15
  11   8   1    0.41    0.12
  11   8   1    0.29    0.30
 -11  -8   1    0.29    0.18
  11   8   1    0.17    0.17
  11   8   1    0.24    0.17
  11   8   1    0.40    0.14
  11  -8  -1    0.14    0.15
  11  -8  -1    0.39    0.10
 -11   8  -1    0.34    0.31
 -11   8  -1    0.10    0.22
 -11   8  -1    0.19    0.19
  11   8  -1    0.23    0.31
 -11   8   1    0.56    0.24
  11  -8   1    0.28    0.09
 -11   8   1    0.55    0.33
  11   8  -1    0.31    0.11
 -11   8   1    0.15    0.18
  11  -8   1    0.27    0.18
  11   8  -1    0.42    0.10
  11   8  -1    0.28    0.18
 -11  -8  -1    0.38    0.18
  11   8  -1    0.07    0.15
  11  -8   1    0.52    0.18
  11  -8   1    0.34    0.11
 -11  -9   1   -0.26    0.18
  11  -9  -1   -0.12    0.16
  11   9   1   -0.41    0.17
 -11   9  -1    0.34    0.37
  11   9   1   -0.22    0.20
  11   9   1   -0.78    0.31
 -11   9  -1   -0.38    0.19
  11   9   1    0.00    0.12
  11   9  -1    0.05    0.07
  11  -9   1    0.08    0.18
  11  -9   1    0.22    0.20
  11   9  -1   -0.42    0.17
 -11   9   1   -0.30    0.18
  11   9  -1    0.20    0.33
 -11   9   1   -0.35    0.33
  11   9  -1    0.15    0.23
 -11  10  -1    0.74    0.45
 -11  10  -1   -0.02    0.23
  11 -10  -1   -0.13    0.21
  11  10   1    0.10    0.39
  11  10   1   -0.32    0.20
  11 -10   1   -0.34    0.20
  11  10  -1    0.15    0.36
  11 -10   1    0.27    0.22
  11  10  -1   -0.10    0.22
 -11  10   1   -0.02    0.42
 -11  10   1   -0.05    0.22
 -12   0  -1   -0.06    0.20
  12   0  -1   -0.10    0.11
  12   0   1   -0.11    0.11
  12   0   1   -0.14    0.10
  12   0  -1    0.15    0.23
 -12   0  -1    0.05    0.11
  12   0  -1    0.04    0.12
 -12   0  -1    0.21    0.11
 -12   0   1    0.19    0.13
  12   0   1    0.13    0.19
  12   0   1   -0.04    0.10
 -12   0   1    0.01    0.11
 -12   0   1   -0.16    0.19
  12   0  -1    0.02    0.12
  12  -1  -1    1.62    0.28
 -12   1  -1    1.83    0.30
  12   1   1    1.82    0.20
 -12   1  -1    1.56    0.20
 -12  -1   1    1.65    0.21
  12   1   1    1.77    0.23
 -12   1  -1    1.97    0.19
  12  -1  -1    1.97    0.22
 -12  -1   1    1.57    0.20
 -12  -1   1    1.59    0.26
  12  -1  -1    2.05    0.22
  12   1   1    2.51    0.31
  12  -1  -1    1.73    0.21
  12   1   1    1.93    0.21
 -12   1   1    2.28    0.22
 -12   1   1    1.62    0.21
  12   1  -1    2.03    0.24
 -12  -1  -1    1.52    0.19
 -12  -1  -1    1.98    0.29
  12   1  -1    1.86    0.21
 -12   1   1    1.68    0.27
  12  -1   1    1.93    0.22
  12  -1   1    2.08    0.30
 -12  -1  -1    1.80    0.19
  12  -1   1    1.71    0.20
  12   1  -1    2.09    0.30
  12   1  -1    1.90    0.21
  12  -1   1    1.94    0.22
 -12   2  -1    1.36    0.28
  12   2   1    1.94    0.30
 -12   2  -1    0.99    0.08
 -12   2  -1    1.65    0.19
 -12   2  -1    1.55    0.19
  12   2   1    1.44    0.18
 -12  -2   1    1.87    0.29
  12   2   1    1.41    0.17
 -12   2  -1    1.12    0.08
  12  -2  -1    1.07    0.15
  12  -2  -1    1.28    0.17
  12  -2  -1    1.65    0.21
  12  -2  -1    1.53    0.29
 -12  -2   1    1.36    0.16
 -12  -2   1    1.63    0.20
  12   2   1    1.30    0.15
  12  -2   1    1.15    0.16
  12   2  -1    1.56    0.27
 -12   2   1    1.15    0.25
  12   2  -1    1.66    0.21
 -12   2   1    1.04    0.15
 -12   2   1    1.24    0.16
  12   2  -1    1.32    0.15
 -12   2   1    1.01    0.09
  12  -2   1    1.81    0.21
 -12   2   1    0.96    0.09
  12   2  -1    1.59    0.21
 -12  -2  -1    1.63    0.21
  12  -2   1    1.28    0.25
 -12  -2  -1    1.61    0.20
 -12  -2  -1    1.43    0.28
  12  -2   1    1.54    0.19
 -12   3  -1    2.63    0.33
  12  -3  -1    1.98    0.22
  12  -3  -1    1.91    0.23
 -12  -3   1    2.11    0.22
  12   3   1    2.39    0.23
 -12   3  -1    2.14    0.14
  12   3   1    3.01    0.40
 -12  -3   1    2.44    0.21
  12  -3  -1    1.92    0.21
 -12   3  -1    1.83    0.22
  12   3   1    2.30    0.21
 -12   3  -1    2.47    0.21
  12   3   1    1.84    0.22
  12  -3  -1    1.78    0.32
 -12   3   1    1.74    0.22
  12  -3   1    2.13    0.21
 -12   3   1    1.68    0.21
  12   3  -1    2.43    0.22
 -12   3   1    1.95    0.14
 -12  -3  -1    1.70    0.30
  12   3  -1    2.10    0.21
 -12  -3  -1    2.52    0.22
  12  -3   1    1.86    0.23
  12   3  -1    2.17    0.30
  12   3  -1    1.81    0.21
  12  -3   1    1.86    0.35
 -12  -3  -1    2.24    0.22
 -12   3   1    2.36    0.32
 -12   3   1    1.88    0.13
  12  -3   1    1.85    0.21
  12  -3   1    2.33    0.23
  12   4   1   15.92    0.54
 -12   4  -1   16.47    0.53
  12  -4  -1   17.06    0.56
 -12  -4   1   16.84    0.56
  12   4   1   16.85    0.51
  12  -4  -1   16.01    0.52
  12   4   1   15.22    0.73
  12  -4  -1   17.05    0.56
 -12  -4   1   16.49    0.49
 -12   4  -1   16.32    0.48
  12  -4  -1   16.02    0.78
  12   4   1   17.20    0.58
 -12   4  -1   16.06    0.55
 -12   4  -1   16.85    0.74
  12  -4   1   16.66    0.80
 -12   4   1   17.47    0.72
 -12  -4  -1   16.59    0.54
  12  -4   1   16.71    0.54
  12  -4   1   16.17    0.54
 -12   4   1   15.76    0.48
  12   4  -1   16.21    0.57
  12   4  -1   16.36    0.49
 -12  -4  -1   16.64    0.50
  12   4  -1   16.74    0.55
  12  -4   1   17.16    0.56
  12  -4   1   16.41    0.52
  12   4  -1   16.30    0.72
 -12   4   1   15.75    0.53
 -12   4   1   16.25    0.54
  12   5   1    0.35    0.12
  12   5   1    0.63    0.17
  12  -5  -1    0.44    0.12
  12  -5  -1    0.47    0.37
  12  -5  -1    0.32    0.16
  12   5   1    0.39    0.06
 -12   5  -1    0.52    0.26
  12  -5  -1    0.42    0.13
 -12  -5   1    0.43    0.14
  12   5   1    0.47    0.06
 -12   5  -1    0.47    0.15
 -12   5  -1    0.43    0.13
  12   5   1    0.40    0.15
  12  -5  -1    0.56    0.17
  12   5  -1    0.29    0.13
 -12  -5  -1    0.47    0.14
  12  -5   1    0.36    0.12
 -12   5   1    0.44    0.13
 -12   5   1    0.56    0.27
  12  -5   1    0.54    0.16
  12  -5   1   -0.01    0.36
 -12   5   1    0.47    0.15
  12  -5   1    0.48    0.16
  12   5  -1    0.40    0.12
  12   5  -1    0.55    0.17
  12  -5   1    0.47    0.14
  12   5  -1    0.45    0.07
  12  -5   1    0.39    0.12
  12  -6  -1   10.32    0.78
  12   6   1    9.11    0.29
  12  -6  -1    9.73    0.36
 -12   6  -1   11.11    0.62
  12   6   1    9.58    0.31
  12  -6  -1   10.52    0.44
  12  -6  -1    9.42    0.38
 -12   6  -1    9.66    0.43
 -12   6  -1    9.17    0.40
  12   6   1    9.50    0.44
 -12  -6   1    9.10    0.43
  12   6   1    9.29    0.36
  12   6  -1    9.75    0.34
  12  -6   1    9.79    0.44
  12  -6   1   10.12    0.39
  12  -6   1    9.46    0.42
  12  -6   1    9.88    0.37
 -12   6   1    9.34    0.40
 -12   6   1    9.97    0.44
  12  -6   1    9.49    0.39
 -12   6   1    9.89    0.59
  12   6  -1    9.06    0.30
 -12  -6  -1    9.57    0.42
  12   6  -1   10.02    0.46
  12   7   1    0.34    0.15
  12   7   1    0.46    0.29
 -12   7  -1    0.37    0.18
 -12   7  -1    0.17    0.29
  12  -7  -1    0.16    0.16
  12   7   1    0.06    0.12
  12   7   1    0.12    0.13
 -12   7  -1    0.07    0.19
  12  -7  -1    0.05    0.13
  12   7   1    0.43    0.17
  12  -7  -1    0.14    0.12
 -12  -7   1    0.20    0.16
  12   7  -1    0.32    0.12
  12   7  -1    0.57    0.32
  12  -7   1    0.21    0.16
  12   7  -1    0.18    0.13
 -12   7   1   -0.12    0.18
 -12  -7  -1    0.38    0.16
 -12   7   1    0.16    0.28
  12   7  -1    0.07    0.15
  12  -7   1    0.17    0.15
  12  -7   1    0.23    0.17
  12   7  -1    0.30    0.11
 -12   7   1    0.14    0.18
  12  -7   1    0.14    0.11
  12  -8  -1    0.85    0.21
  12   8   1    0.61    0.14
  12  -8  -1    0.82    0.12
 -12   8  -1    0.77    0.35
  12   8   1    0.89    0.21
 -12  -8   1    0.59    0.19
 -12   8  -1    0.43    0.26
  12   8   1    0.89    0.17
  12   8   1    0.74    0.35
  12   8   1    0.65    0.18
 -12   8  -1    1.07    0.22
 -12  -8  -1    0.36    0.19
 -12   8   1    0.56    0.26
  12   8  -1    1.07    0.34
  12   8  -1    1.01    0.19
  12  -8   1    0.69    0.20
  12  -8   1    0.89    0.21
  12   8  -1    0.81    0.13
 -12   8   1    1.29    0.36
 -12   8   1    0.79    0.23
  12   8  -1    0.71    0.21
  12   8  -1    0.79    0.12
  12  -8   1    0.83    0.13
  12   9   1   -0.53    0.20
  12   9   1   -0.06    0.37
  12   9   1    0.29    0.13
 -12  -9   1   -0.13    0.21
 -12   9  -1   -0.08    0.40
 -12   9  -1    0.38    0.22
  12  -9  -1    0.26    0.21
  12   9  -1    0.07    0.21
  12  -9   1    0.49    0.22
  12  -9   1    0.17    0.22
  12   9  -1   -0.13    0.35
 -12   9   1    0.36    0.23
 -12   9   1   -0.22    0.36
 -12  10  -1    0.47    0.29
  12  10   1    0.30    0.44
  12  10   1    0.17    0.25
  12 -10  -1    0.01    0.22
 -12  10  -1    0.48    0.48
  12 -10   1    0.64    0.27
 -12  10   1    0.68    0.47
  12  10  -1    0.30    0.27
  12  10  -1    0.62    0.43
 -12  10   1    0.67    0.29
  12 -10   1   -0.02    0.26
  13   0  -1    0.18    0.13
 -13   0  -1   -0.31    0.12
  13   0   1   -0.03    0.25
 -13   0  -1   -0.02    0.11
  13   0   1   -0.07    0.12
  13   0  -1   -0.20    0.12
  13   0  -1   -0.19    0.12
  13   0  -1    0.32    0.25
  13   0   1    0.07    0.12
 -13   0   1   -0.20    0.11
 -13   0  -1   -0.04    0.21
 -13   0   1   -0.24    0.20
 -13   0   1   -0.24    0.13
  13   0   1   -0.19    0.13
 -13  -1   1    7.88    0.35
 -13   1  -1    8.42    0.34
  13  -1  -1    7.95    0.37
 -13   1  -1    7.98    0.36
  13   1   1    8.45    0.36
 -13  -1   1    8.66    0.52
  13   1   1    8.63    0.53
  13   1   1    7.92    0.37
  13   1   1    8.05    0.35
 -13   1  -1    8.21    0.53
  13  -1  -1    7.61    0.51
  13  -1  -1    8.03    0.37
 -13  -1   1    8.07    0.34
  13  -1  -1    7.92    0.37
 -13  -1  -1    7.77    0.50
 -13  -1  -1    8.31    0.34
  13   1  -1    7.90    0.35
  13  -1   1    8.03    0.37
 -13   1   1    8.14    0.35
  13   1  -1    8.46    0.38
 -13  -1  -1    7.77    0.35
 -13   1   1    7.86    0.36
  13  -1   1    8.24    0.51
  13   1  -1    8.05    0.36
 -13   1   1    7.90    0.49
  13  -1   1    8.08    0.36
  13   1  -1    8.70    0.56
  13  -1   1    8.35    0.37
 -13   2  -1   -0.06    0.12
  13   2   1    0.15    0.13
 -13  -2   1    0.05    0.23
  13  -2  -1   -0.08    0.27
 -13   2  -1    0.30    0.23
  13  -2  -1   -0.02    0.15
  13   2   1    0.36    0.25
  13  -2  -1    0.11    0.12
 -13  -2   1   -0.11    0.11
  13   2   1   -0.06    0.11
 -13  -2   1   -0.06    0.13
  13  -2  -1    0.11    0.13
 -13   2  -1   -0.05    0.14
  13   2   1    0.00    0.13
  13   2  -1    0.79    0.26
  13  -2   1    0.07    0.26
  13  -2   1   -0.01    0.12
 -13  -2  -1   -0.08    0.12
 -13   2   1    0.28    0.15
  13  -2   1    0.11    0.14
 -13   2   1    0.17    0.24
  13  -2   1    0.09    0.14
 -13   2   1    0.00    0.11
  13   2  -1    0.08    0.12
  13   2  -1   -0.04    0.11
 -13  -2  -1   -0.18    0.21
  13   2  -1    0.04    0.14
 -13  -2  -1   -0.02    0.14
 -13   3  -1    7.97    0.35
  13   3   1    7.92    0.34
  13  -3  -1    7.61    0.38
 -13  -3   1    8.26    0.35
 -13   3  -1    8.77    0.55
  13   3   1    7.73    0.39
 -13   3  -1    7.60    0.25
  13  -3  -1    7.90    0.36
  13   3   1    7.72    0.36
  13  -3  -1    7.96    0.37
 -13  -3   1    7.81    0.34
  13  -3  -1    6.52    0.57
 -13   3   1    8.19    0.54
  13   3  -1    7.84    0.39
 -13  -3  -1    7.76    0.35
 -13   3   1    6.98    0.24
 -13   3   1    7.26    0.25
 -13   3   1    7.33    0.36
 -13  -3  -1    7.54    0.34
  13  -3   1    7.54    0.35
  13  -3   1    7.40    0.37
  13   3  -1    7.52    0.36
  13  -3   1    6.64    0.55
  13   3  -1    8.05    0.34
  13  -3   1    7.86    0.37
 -13  -3  -1    7.85    0.55
  13  -3   1    7.70    0.37
  13   4   1    0.16    0.13
 -13  -4   1   -0.21    0.12
  13  -4  -1    0.06    0.34
 -13   4  -1    0.15    0.11
  13  -4  -1    0.02    0.12
  13   4   1    0.27    0.16
  13  -4  -1   -0.12    0.15
  13  -4  -1   -0.08    0.13
  13   4   1   -0.07    0.13
 -13  -4   1   -0.07    0.15
 -13   4  -1   -0.25    0.13
 -13   4  -1    0.40    0.26
  13  -4   1    0.05    0.15
 -13   4   1   -0.15    0.14
  13   4  -1   -0.02    0.13
  13   4  -1    0.09    0.16
 -13   4   1    0.41    0.24
  13  -4   1   -0.29    0.15
  13  -4   1   -0.13    0.12
 -13  -4  -1   -0.17    0.12
  13   4  -1   -0.08    0.13
  13  -4   1    0.13    0.13
 -13   4   1    0.11    0.10
 -13  -4  -1   -0.05    0.14
 -13  -5   1    0.70    0.17
 -13   5  -1    0.19    0.28
  13  -5  -1    0.53    0.17
 -13   5  -1    0.40    0.17
  13  -5  -1    0.61    0.17
  13  -5  -1    0.21    0.13
  13   5   1    0.48    0.15
  13   5   1    0.35    0.16
 -13   5  -1    0.35    0.14
  13  -5   1    0.55    0.17
 -13   5   1    0.23    0.14
 -13   5   1    0.68    0.30
  13   5  -1    0.42    0.14
  13  -5   1    0.52    0.13
 -13  -5  -1    0.72    0.17
  13  -5   1    0.39    0.19
  13  -5   1    0.37    0.17
 -13   5   1    0.42    0.18
  13   5  -1    0.19    0.16
 -13   6  -1    0.25    0.18
  13  -6  -1    0.02    0.13
  13   6   1    0.19    0.17
  13   6   1    0.04    0.07
  13  -6  -1    0.09    0.15
 -13   6  -1    0.10    0.17
 -13  -6   1    0.38    0.19
  13   6   1    0.13    0.06
  13   6   1    0.31    0.14
  13  -6  -1    0.11    0.16
 -13   6  -1    0.22    0.28
 -13   6   1    0.19    0.17
  13  -6   1    0.26    0.22
 -13   6   1    0.03    0.30
  13  -6   1   -0.04    0.16
  13   6  -1   -0.05    0.16
  13  -6   1    0.08    0.13
  13  -6   1    0.30    0.16
 -13  -6  -1   -0.07    0.16
  13   6  -1    0.18    0.08
  13   6  -1    0.11    0.13
 -13   6   1   -0.07    0.15
  13   7   1    0.37    0.32
  13   7   1    0.27    0.18
 -13  -7   1    0.13    0.19
  13  -7  -1    0.20    0.13
  13  -7  -1    0.04    0.16
  13   7   1    0.25    0.10
  13  -7  -1    0.05    0.18
 -13   7  -1    0.01    0.31
  13   7   1    0.40    0.15
 -13   7  -1    0.27    0.20
  13   7   1    0.30    0.13
 -13   7  -1    0.29    0.22
  13   7   1    0.40    0.18
  13   7  -1    0.22    0.15
  13  -7   1    0.37    0.19
  13  -7   1    0.31    0.18
 -13   7   1    0.06    0.19
 -13   7   1    0.22    0.21
  13   7  -1   -0.02    0.12
  13   7  -1    0.20    0.13
 -13   7   1    0.26    0.33
 -13  -7  -1    0.40    0.19
  13  -7   1    0.15    0.17
  13   7  -1    0.74    0.36
  13   7  -1    0.05    0.18
  13  -7   1    0.18    0.13
 -13   8  -1   -0.23    0.37
 -13   8  -1    0.24    0.21
  13   8   1   -0.04    0.33
 -13  -8   1    0.19    0.21
  13   8   1    0.17    0.15
  13   8   1   -0.10    0.13
  13  -8  -1    0.08    0.19
  13   8   1   -0.17    0.20
 -13   8   1    0.25    0.23
  13  -8   1   -0.07    0.21
  13  -8   1    0.02    0.14
 -13   8   1   -0.09    0.36
  13   8  -1   -0.05    0.12
 -13  -8  -1   -0.04    0.21
  13  -8   1   -0.08    0.20
  13   8  -1   -0.34    0.18
  13   8  -1   -0.27    0.35
 -13  -9   1   -0.09    0.23
  13   9   1   -0.43    0.22
  13  -9  -1    0.19    0.22
 -13   9  -1    1.06    0.43
 -13   9  -1    0.51    0.24
  13   9   1    0.16    0.43
 -13   9   1   -0.11    0.42
 -13  -9  -1    0.08    0.22
  13  -9   1    0.45    0.24
  13   9  -1   -0.91    0.42
  13  -9   1    0.01    0.24
 -13   9   1    0.75    0.27
  13   9  -1   -0.02    0.22
 -14   0  -1    0.23    0.25
  14   0  -1   -0.09    0.14
 -14   0  -1   -0.13    0.13
 -14   0  -1   -0.24    0.15
 -14   0   1   -0.13    0.23
  14   0   1   -0.12    0.13
 -14   0   1    0.14    0.14
  14   0   1    0.30    0.17
  14   0  -1   -0.09    0.15
 -14   0   1   -0.10    0.16
  14   0   1   -0.08    0.14
  14   0  -1    0.03    0.14
  14   1   1    0.25    0.14
 -14  -1   1    0.35    0.24
  14   1   1    0.40    0.15
  14  -1  -1    0.24    0.17
 -14  -1   1    0.36    0.15
 -14   1  -1    0.50    0.27
 -14   1  -1    0.39    0.15
 -14  -1   1    0.44    0.17
  14  -1  -1    0.50    0.15
  14  -1  -1    0.44    0.17
  14   1   1    0.42    0.17
  14  -1   1    0.35    0.18
  14   1  -1    0.29    0.16
 -14   1   1    0.64    0.29
  14   1  -1    0.37    0.14
 -14   1   1    0.24    0.16
  14  -1   1    0.44    0.15
  14   1  -1    0.33    0.15
 -14  -1  -1    0.40    0.13
  14  -1   1    0.33    0.16
 -14   1   1    0.62    0.16
 -14  -1  -1    0.25    0.23
 -14  -1  -1    0.70    0.18
 -14   2  -1    0.39    0.14
 -14  -2   1    0.54    0.17
  14   2   1    0.26    0.15
  14  -2  -1    0.37    0.18
 -14  -2   1    0.40    0.26
 -14   2  -1    0.63    0.29
  14  -2  -1    0.28    0.17
  14  -2  -1    0.31    0.14
  14   2   1    0.10    0.15
  14   2   1    0.49    0.18
 -14  -2   1    0.42    0.17
  14   2  -1    0.43    0.15
 -14  -2  -1    0.28    0.26
  14  -2   1    0.69    0.18
 -14  -2  -1    0.56    0.15
 -14  -2  -1    0.32    0.18
  14  -2   1    0.30    0.17
 -14   2   1    0.43    0.25
  14   2  -1    0.37    0.18
  14   2  -1    0.47    0.17
  14  -2   1   -0.12    0.17
  14  -2   1    0.30    0.15
 -14   2   1    0.44    0.15
 -14  -3   1    0.08    0.16
  14   3   1   -0.05    0.14
  14   3   1   -0.10    0.12
 -14   3  -1    0.04    0.07
  14  -3  -1    0.04    0.16
  14   3   1   -0.03    0.17
  14  -3  -1   -0.21    0.13
 -14  -3   1    0.02    0.15
  14  -3  -1   -0.44    0.16
 -14   3  -1   -0.02    0.06
 -14   3  -1   -0.04    0.14
 -14   3  -1   -0.20    0.28
  14  -3   1   -0.22    0.15
  14  -3   1   -0.03    0.14
 -14   3   1   -0.09    0.15
  14  -3   1   -0.12    0.17
 -14  -3  -1    0.12    0.18
 -14   3   1   -0.19    0.28
 -14  -3  -1   -0.38    0.27
 -14   3   1    0.05    0.07
  14   3  -1   -0.10    0.14
  14   3  -1   -0.13    0.14
  14  -3   1    0.11    0.19
 -14  -3  -1    0.14    0.16
 -14  -4   1    5.22    0.34
 -14   4  -1    8.15    0.59
 -14   4  -1    6.17    0.36
  14  -4  -1    6.27    0.34
  14  -4  -1    6.27    0.35
 -14   4  -1    5.72    0.26
 -14  -4   1    5.63    0.34
  14   4   1    5.92    0.34
  14   4   1    6.14    0.38
 -14   4   1    5.46    0.26
 -14  -4  -1    6.54    0.35
  14  -4   1    6.33    0.36
 -14   4   1    5.40    0.24
 -14   4   1    6.11    0.36
 -14  -4  -1    6.44    0.36
  14   4  -1    5.97    0.32
  14   4  -1    5.83    0.36
  14  -4   1    5.86    0.34
  14  -4   1    5.33    0.40
  14  -4   1    5.18    0.37
 -14   4   1    5.99    0.56
  14  -5  -1   -0.02    0.14
  14   5   1   -0.09    0.15
 -14   5  -1   -0.06    0.17
  14  -5  -1    0.06    0.19
  14  -5  -1    0.16    0.16
 -14  -5   1    0.09    0.17
  14   5   1   -0.29    0.15
 -14   5  -1    0.50    0.33
 -14   5  -1    0.04    0.15
  14   5  -1    0.02    0.14
  14  -5   1    0.02    0.14
 -14  -5  -1    0.19    0.17
 -14   5   1    0.07    0.15
 -14   5   1    0.06    0.28
 -14   5   1    0.09    0.17
  14  -5   1    0.29    0.19
  14   5  -1   -0.03    0.15
  14  -5   1    0.11    0.16
 -14   6  -1    2.34    0.25
 -14   6  -1    2.23    0.25
  14  -6  -1    2.76    0.29
  14  -6  -1    2.27    0.26
  14   6   1    2.39    0.32
  14  -6  -1    2.36    0.24
 -14  -6   1    2.66    0.32
  14   6   1    2.30    0.29
 -14   6  -1    2.18    0.40
  14  -6   1    2.07    0.21
  14   6  -1    2.38    0.26
  14  -6   1    1.94    0.25
 -14   6   1    2.66    0.43
 -14   6   1    2.99    0.35
 -14   6   1    2.53    0.32
  14  -6   1    2.56    0.29
 -14  -6  -1    2.69    0.31
  14  -7  -1   -0.12    0.19
  14   7   1    0.16    0.19
  14   7   1    0.08    0.17
 -14  -7   1   -0.09    0.19
  14  -7  -1    0.16    0.16
 -14   7  -1    0.08    0.35
 -14   7  -1    0.33    0.21
  14   7  -1    0.07    0.15
 -14  -7  -1    0.48    0.21
  14  -7   1    0.02    0.15
  14   7  -1    0.10    0.18
  14   7  -1    0.39    0.39
 -14   7   1    0.20    0.22
  14  -7   1    0.23    0.20
 -14   7   1   -0.13    0.36
 -14  -8   1    0.83    0.23
 -14   8  -1    0.04    0.23
  14  -8  -1   -0.01    0.22
 -14   8  -1    0.85    0.44
  14   8   1    0.19    0.17
  14   8   1    0.04    0.23
  14   8   1   -0.01    0.41
  14   8  -1   -0.39    0.20
 -14  -8  -1    0.01    0.22
  14  -8   1    0.35    0.22
 -14   8   1    0.30    0.40
  14   8  -1    0.22    0.40
 -14   8   1    0.20    0.25
 -15   0   1   -0.35    0.26
 -15   0   1   -0.14    0.15
  15   0   1   -0.04    0.18
 -15   0  -1   -0.19    0.25
  15   0   1    0.07    0.16
  15   0   1   -0.12    0.15
 -15   0  -1   -0.11    0.14
  15   0  -1   -0.17    0.14
  15   0  -1    0.03    0.15
 -15  -1   1    2.94    0.28
 -15  -1   1    2.59    0.28
  15  -1  -1    2.65    0.31
 -15   1  -1    2.97    0.28
  15   1   1    2.48    0.26
  15   1   1    2.52    0.30
  15   1   1    3.23    0.31
 -15   1  -1    3.40    0.44
  15  -1  -1    3.15    0.31
 -15  -1   1    3.51    0.44
 -15   1   1    2.64    0.29
  15   1  -1    3.40    0.30
  15  -1   1    3.09    0.28
 -15  -1  -1    3.94    0.46
  15   1  -1    2.59    0.30
  15  -1   1    3.36    0.31
 -15   1   1    3.03    0.41
 -15  -1  -1    3.27    0.28
  15  -1   1    3.43    0.34
  15  -2  -1   -0.13    0.14
  15  -2  -1   -0.08    0.16
 -15  -2   1   -0.13    0.32
 -15  -2   1   -0.02    0.15
 -15  -2   1    0.17    0.20
  15   2   1   -0.13    0.14
  15   2   1   -0.05    0.16
  15   2   1    0.19    0.21
 -15   2  -1    0.19    0.17
 -15   2  -1    0.22    0.31
 -15  -2  -1    0.02    0.29
 -15   2   1    0.07    0.15
 -15  -2  -1   -0.24    0.16
  15   2  -1   -0.13    0.16
 -15  -2  -1    0.11    0.21
  15  -2   1    0.01    0.21
  15  -2   1   -0.20    0.15
  15  -2   1   -0.30    0.15
 -15   2   1   -0.14    0.27
  15   2  -1   -0.02    0.16
  15   3   1    9.16    0.42
 -15  -3   1    9.07    0.45
  15   3   1    8.47    0.45
  15  -3  -1    8.79    0.43
  15  -3  -1    8.60    0.44
 -15   3  -1    9.13    0.67
 -15  -3   1    9.29    0.43
 -15   3  -1    9.42    0.43
  15   3  -1    9.26    0.42
 -15  -3  -1    8.44    0.44
  15  -3   1    8.95    0.44
 -15  -3  -1    9.57    0.44
  15   3  -1    8.86    0.45
  15  -3   1    8.98    0.43
  15  -3   1    8.30    0.48
 -15   3   1    7.69    0.42
 -15   3   1    8.91    0.63
  15   4   1    0.09    0.17
 -15   4  -1    0.09    0.17
 -15  -4   1   -0.53    0.19
 -15   4  -1    0.08    0.33
 -15  -4   1   -0.11    0.17
  15  -4  -1    0.12    0.17
  15  -4  -1   -0.08    0.16
 -15   4  -1    0.05    0.09
  15  -4  -1   -0.07    0.23
  15   4   1   -0.30    0.14
 -15   4   1    0.09    0.17
 -15   4   1    0.18    0.35
 -15   4   1    0.06    0.09
 -15  -4  -1    0.02    0.17
  15  -4   1    0.07    0.16
 -15  -4  -1   -0.30    0.20
  15  -4   1    0.43    0.18
  15   4  -1   -0.09    0.16
  15  -4   1   -0.07    0.23
  15   4  -1   -0.25    0.15
  15   5   1    0.30    0.16
 -15   5  -1    0.40    0.36
  15  -5  -1    0.07    0.24
 -15   5  -1    0.12    0.20
 -15  -5   1   -0.11    0.18
  15  -5  -1    0.27    0.19
  15   5   1    0.15    0.18
  15  -5  -1    0.18    0.16
  15   5  -1   -0.14    0.16
 -15   5   1    0.22    0.39
  15  -5   1   -0.17    0.16
  15  -5   1    0.15    0.23
  15   5  -1   -0.31    0.17
 -15   5   1    0.08    0.12
 -15   5   1    0.10    0.18
 -15  -5  -1    0.57    0.20
  15  -5   1    0.14    0.17
 -15  -6   1    0.36    0.22
  15   6   1   -0.02    0.19
 -15   6  -1    0.92    0.39
  15  -6  -1   -0.11    0.20
 -15   6  -1   -0.46    0.20
  15  -6  -1    0.16    0.18
  15   6   1    0.07    0.19
 -15  -6  -1   -0.41    0.19
  15  -6   1    0.06    0.17
 -15   6   1    0.21    0.21
  15  -6   1    0.22    0.17
  15   6  -1    0.01    0.17
 -15   6   1    0.88    0.37
  15   6  -1    0.15    0.19
 -15   7  -1    0.49    0.44
  15  -7  -1    0.29    0.22
 -15   7  -1    0.12    0.23
 -15  -7   1   -0.15    0.21
  15  -7  -1   -0.18    0.18
  15   7   1   -0.16    0.19
  15   7   1   -0.15    0.20
 -15  -7  -1    0.18    0.24
  15   7  -1    0.01    0.20
 -15   7   1    0.93    0.43
 -15   7   1    0.20    0.24
  15   7  -1    0.94    0.42
  15  -7   1    0.08    0.22
  15   7  -1   -0.04    0.17
  15  -7   1   -0.22    0.17
  16   0   1    0.15    0.19
 -16   0   1   -0.18    0.33
 -16   0  -1    0.01    0.16
 -16   0   1   -0.18    0.17
 -16   0  -1    0.10    0.32
  16   0   1   -0.29    0.17
  16   0  -1    0.02    0.18
  16   0  -1    0.12    0.19
 -16   1  -1    0.19    0.18
  16   1   1   -0.17    0.17
 -16  -1   1    0.12    0.17
 -16  -1   1    0.03    0.34
  16  -1  -1   -0.12    0.17
  16   1   1   -0.01    0.19
  16  -1  -1    0.03    0.19
 -16   1  -1   -0.16    0.32
 -16  -1  -1   -0.22    0.15
 -16  -1  -1    0.01    0.30
  16   1  -1   -0.17    0.17
 -16   1   1   -0.12    0.30
  16  -1   1   -0.30    0.18
  16   1  -1   -0.17    0.18
  16  -1   1   -0.29    0.17
 -16   1   1    0.14    0.18
  16   2   1    0.38    0.20
 -16   2  -1    0.86    0.37
 -16  -2   1    0.25    0.34
  16   2   1    0.54    0.21
 -16   2  -1    0.37    0.19
  16  -2  -1    0.53    0.19
  16  -2  -1    0.66    0.20
 -16  -2   1    0.67    0.20
  16  -2   1    0.60    0.18
 -16   2   1    1.14    0.22
  16   2  -1    0.51    0.20
  16  -2   1    0.46    0.22
 -16  -2  -1    0.82    0.35
 -16  -2  -1    0.71    0.19
 -16   2   1    0.71    0.35
  16   2  -1    0.45    0.19
 -16  -3   1    0.26    0.20
 -16   3  -1   -0.07    0.32
  16   3   1   -0.30    0.19
  16  -3  -1    0.12    0.18
  16   3   1   -0.29    0.17
  16  -3  -1    0.00    0.18
 -16   3  -1   -0.18    0.17
  16   3  -1   -0.13    0.18
  16   3  -1   -0.32    0.16
 -16   3   1    0.03    0.20
  16  -3   1   -0.07    0.17
 -16   3   1   -0.14    0.33
  16  -3   1   -0.07    0.18
 -16  -3  -1   -0.15    0.19
 -16   4  -1    3.14    0.47
 -16  -4   1    3.33    0.35
  16   4   1    2.67    0.31
 -16   4  -1    2.73    0.35
 -16  -4   1    1.87    0.29
  16  -4  -1    3.24    0.35
  16  -4  -1    2.28    0.26
  16   4   1    3.26    0.35
 -16  -4  -1    2.65    0.35
  16  -4   1    3.12    0.32
 -16   4   1    3.02    0.38
  16  -4   1    3.23    0.35
  16   4  -1    3.06    0.34
 -16   4   1    3.36    0.51
  16   4  -1    2.43    0.28
 -16   5  -1    0.07    0.21
  16  -5  -1   -0.13    0.19
  16   5   1    0.06    0.21
  16  -5  -1    0.29    0.20
 -16   5  -1   -0.11    0.43
 -16  -5   1   -0.18    0.19
  16   5   1   -0.17    0.16
 -16   5   1   -0.39    0.35
  16  -5   1   -0.12    0.19
  16   5  -1    0.00    0.17
 -16   5   1   -0.15    0.21
  16  -5   1   -0.01    0.21
 -16  -5  -1    0.38    0.22
  16   5  -1   -0.38    0.19
 -16   6  -1    1.71    0.50
 -16  -6   1    1.27    0.28
  16  -6  -1    1.22    0.27
  16  -6  -1    1.47    0.24
 -16   6  -1    1.09    0.27
  16   6   1    1.49    0.26
  16   6   1    1.16    0.24
  16  -6   1    1.46    0.26
  16   6  -1    0.71    0.22
  16  -6   1    1.30    0.23
 -16   6   1    1.19    0.28
  16   6  -1    1.18    0.22
 -16  -6  -1    1.20    0.27
 -16   6   1    1.60    0.50
 -17   0   1   -0.35    0.38
 -17   0   1   -0.15    0.20
  17   0  -1   -0.31    0.19
 -17   0  -1    0.04    0.34
  17   0   1   -0.02    0.17
  17   0   1   -0.31    0.21
  17   0  -1   -0.07    0.19
 -17   0  -1   -0.05    0.19
 -17  -1   1    1.49    0.44
 -17   1  -1    1.34    0.41
 -17  -1   1    1.05    0.22
 -17   1  -1    0.78    0.23
  17   1   1    1.08    0.22
  17   1   1    1.57    0.27
  17  -1  -1    0.99    0.24
  17  -1  -1    1.21    0.24
  17  -1   1    1.23    0.24
  17   1  -1    0.77    0.24
 -17  -1  -1    1.00    0.39
  17  -1   1    0.95    0.24
  17   1  -1    1.76    0.26
 -17   1   1    1.42    0.26
 -17   1   1    1.12    0.38
 -17  -1  -1    1.11    0.24
 -17   2  -1   -0.13    0.36
  17  -2  -1   -0.02    0.19
  17   2   1    0.41    0.20
  17   2   1    0.05    0.21
  17  -2  -1    0.23    0.21
 -17  -2   1   -0.17    0.20
 -17   2  -1    0.12    0.21
  17   2  -1    0.17    0.21
  17  -2   1   -0.15    0.20
 -17   2   1   -0.30    0.38
  17   2  -1   -0.23    0.19
 -17   2   1   -0.08    0.22
  17  -2   1    0.02    0.20
 -17  -2  -1    0.49    0.20
 -17  -2  -1    0.18    0.37
 -17  -3   1    3.17    0.38
  17   3   1    2.70    0.35
 -17   3  -1    3.60    0.39
 -17   3  -1    2.48    0.50
  17   3   1    2.65    0.30
  17  -3  -1    2.78    0.31
  17  -3  -1    2.22    0.28
  17  -3   1    1.96    0.27
  17  -3   1    2.74    0.31
  17   3  -1    1.77    0.26
 -17   3   1    3.17    0.38
  17   3  -1    2.96    0.38
 -17   3   1    2.69    0.49
 -17  -3  -1    3.32    0.38
 -17   4  -1   -0.17    0.24
 -17  -4   1   -0.09    0.23
  17   4   1   -0.49    0.20
 -17   4  -1    0.59    0.41
  17  -4  -1   -0.17    0.22
  17   4   1    0.01    0.24
  17  -4  -1    0.07    0.23
  17  -4   1   -0.14    0.20
 -17  -4  -1   -0.16    0.23
 -17   4   1    0.06    0.44
  17   4  -1   -0.13    0.21
  17   4  -1   -0.24    0.18
 -17   4   1    0.36    0.24
  17  -4   1   -0.03    0.22
 -17   5  -1   -0.23    0.25
  17   5   1   -0.10    0.21
 -17  -5   1   -0.20    0.24
  17  -5  -1    0.68    0.26
 -17   5  -1   -0.23    0.45
  17   5   1    0.19    0.25
  17  -5  -1    0.18    0.24
 -17  -5  -1    0.62    0.27
  17   5  -1    0.13    0.23
  17  -5   1    0.14    0.22
 -17   5   1    0.40    0.44
  17   5  -1    0.06    0.20
  17  -5   1    0.15    0.22
 -17   5   1    0.30    0.27
  18   0  -1    0.09    0.26
 -18   0  -1   -0.42    0.40
 -18   0   1   -0.11    0.24
 -18   0  -1   -0.04    0.22
 -18   0   1   -0.58    0.39
  18   0   1   -0.09    0.22
  18   0   1    0.02    0.26
  18   0  -1    0.03    0.21
 -18  -1   1    0.03    0.24
 -18   1  -1    0.08    0.23
  18   1   1   -0.18    0.24
 -18   1  -1   -0.57    0.42
  18  -1  -1   -0.08    0.22
  18   1   1    0.00    0.23
 -18  -1   1   -0.41    0.46
  18  -1  -1   -0.12    0.24
 -18   1   1   -0.15    0.43
  18   1  -1   -0.02    0.23
 -18   1   1   -0.57    0.22
 -18  -1  -1   -0.22    0.24
 -18  -1  -1   -0.21    0.45
  18   1  -1   -0.22    0.22
  18  -1   1   -0.25    0.22
  18  -1   1   -0.29    0.24
  18  -2  -1    0.21    0.24
 -18   2  -1    0.59    0.46
  18   2   1    0.22    0.22
  18   2   1    0.13    0.27
 -18   2  -1    0.68    0.25
  18  -2  -1    0.88    0.25
 -18  -2   1    0.46    0.25
 -18   2   1    0.10    0.45
  18  -2   1    0.68    0.27
  18   2  -1    0.28    0.22
 -18  -2  -1    0.82    0.26
 -18  -2  -1   -0.38    0.44
  18  -2   1    0.34    0.24
  18   2  -1    0.45    0.26
 -18   2   1    0.96    0.28
   0  -1  -2   -0.95    0.04
   0  -1  -2   -0.90    0.04
   0   1  -2   -0.99    0.04
   0  -1   2   -0.94    0.03
   0  -1   2   -0.99    0.03
   0   1  -2   -0.92    0.06
   0  -2  -2   40.60    0.95
   0  -2   2   39.07    0.96
   0   2   2   39.16    0.99
   0   2   2   40.05    0.92
   0  -2   2   40.02    0.90
   0   2  -2   40.49    0.90
   0  -2   2   40.46    0.94
   0   2  -2   39.24    0.95
   0   2   2   39.89    0.96
   0  -2  -2   39.17    0.94
   0  -2  -2   40.01    0.99
   0   2  -2   41.26    0.96
   0   2   2   40.07    0.94
   0  -2   2   40.43    1.03
   0   2  -2   39.89    1.03
   0   2   2   39.46    0.95
   0   2  -2   41.08    0.94
   0  -2  -2   39.75    0.92
   0  -2   2   39.82    0.95
   0  -3  -2    0.03    0.05
   0   3   2    0.05    0.06
   0  -3   2    0.03    0.03
   0   3  -2    0.02    0.03
   0   3   2   -0.01    0.02
   0  -3   2    0.02    0.08
   0  -3   2   -0.01    0.02
   0  -3   2   -0.09    0.04
   0   3  -2   -0.08    0.04
   0   3   2    0.01    0.05
   0   3  -2   -0.03    0.02
   0   3  -2   -0.01    0.08
   0   3  -2   -0.01    0.03
   0   3   2   -0.03    0.04
   0  -3  -2   -0.01    0.04
   0   3   2    0.07    0.04
   0   4  -2    6.26    0.17
   0   4  -2    6.17    0.21
   0  -4  -2    6.59    0.26
   0  -4  -2    6.11    0.19
   0  -4   2    6.76    0.29
   0   4   2    6.17    0.22
   0   4  -2    6.24    0.21
   0  -4  -2    6.07    0.21
   0   4   2    6.33    0.26
   0  -4   2    6.23    0.17
   0   4   2    6.21    0.19
   0   4   2    6.09    0.17
   0   4  -2    6.33    0.19
   0   4   2    5.82    0.21
   0   4  -2    6.06    0.30
   0  -4   2    6.22    0.18
   0  -4   2    5.95    0.22
   0  -5   2   -0.01    0.10
   0  -5  -2    0.01    0.06
   0   5   2    0.01    0.03
   0   5  -2    0.02    0.04
   0  -5  -2    0.04    0.05
   0   5   2    0.12    0.11
   0  -5  -2    0.04    0.09
   0   5   2    0.03    0.03
   0   5  -2    0.00    0.12
   0   5  -2   -0.08    0.05
   0   5   2    0.02    0.05
   0   5  -2    0.00    0.04
   0   5   2    0.04    0.06
   0   5   2   -0.04    0.06
   0  -5   2   -0.03    0.06
   0  -5   2    0.00    0.03
   0   5  -2   -0.05    0.06
   0  -6  -2   -0.07    0.08
   0   6   2   -0.03    0.03
   0   6  -2    0.04    0.15
   0  -6   2   -0.07    0.07
   0   6  -2   -0.03    0.06
   0   6   2   -0.17    0.11
   0  -6   2    0.03    0.04
   0  -6  -2    0.11    0.12
   0   6   2   -0.08    0.06
   0   6   2    0.01    0.03
   0   6   2   -0.02    0.06
   0   6  -2    0.01    0.05
   0  -6   2    0.00    0.05
   0   6   2   -0.04    0.07
   0  -6   2   -0.06    0.11
   0  -6  -2    0.00    0.06
   0   6  -2    0.00    0.07
   0   7   2   -0.02    0.15
   0   7   2    0.02    0.04
   0   7  -2    0.06    0.19
   0  -7   2   -0.08    0.15
   0   7  -2   -0.01    0.07
   0   7  -2   -0.02    0.08
   0  -7  -2    0.07    0.09
   0  -7  -2    0.03    0.07
   0  -7   2    0.03    0.09
   0   7   2   -0.04    0.09
   0   7   2    0.01    0.04
   0  -7  -2   -0.02    0.14
   0   7   2    0.03    0.08
   0   7  -2   -0.06    0.05
   0  -7   2    0.04    0.06
   0   7   2   -0.02    0.07
   0  -7   2    0.04    0.05
   0  -8   2    8.19    0.26
   0   8  -2    7.47    0.33
   0  -8  -2    7.97    0.34
   0  -8  -2    7.48    0.29
   0  -8  -2    7.61    0.44
   0  -8   2    8.00    0.33
   0   8   2    8.26    0.22
   0   8   2    8.00    0.22
   0   8   2    8.34    0.33
   0   8   2    8.11    0.29
   0   8   2    8.06    0.33
   0   8   2    7.92    0.34
   0  -8   2    8.15    0.24
   0   8  -2    7.79    0.48
   0   8  -2    8.03    0.26
   0   8   2    7.59    0.46
   0   8  -2    8.30    0.32
   0   8  -2    8.14    0.33
   0  -8   2    8.25    0.45
   0   9  -2   -0.14    0.11
   0  -9  -2    0.03    0.13
   0   9  -2   -0.07    0.11
   0   9  -2    0.01    0.23
   0  -9  -2   -0.08    0.10
   0   9  -2    0.18    0.10
   0   9  -2    0.05    0.09
   0   9   2   -0.14    0.12
   0  -9   2    0.13    0.13
   0   9   2   -0.23    0.20
   0   9   2   -0.08    0.10
   0  -9   2   -0.05    0.08
   0   9   2    0.02    0.04
   0   9   2   -0.14    0.12
   0  -9  -2    0.15    0.22
   0   9   2    0.05    0.11
   0  -9   2    0.04    0.22
   0   9   2    0.03    0.04
   0 -10  -2    3.04    0.24
   0  10  -2    3.26    0.42
   0 -10   2    2.98    0.20
   0 -10  -2    2.78    0.39
   0  10   2    3.16    0.25
   0 -10  -2    3.61    0.29
   0  10   2    2.64    0.25
   0 -10   2    3.39    0.48
   0  10  -2    3.59    0.28
   0  10   2    3.34    0.46
   0  10  -2    3.04    0.21
   0 -10   2    3.44    0.30
   0 -11   2   -0.03    0.12
   0  11   2    0.05    0.17
   0  11  -2   -0.11    0.15
   0 -11  -2    0.15    0.16
   0  11   2   -0.19    0.13
   0 -11  -2   -0.20    0.13
   0  11  -2   -0.07    0.31
   0  11  -2   -0.16    0.13
   0  11   2   -0.29    0.28
   0  12  -2    0.72    0.20
   0 -12  -2    0.61    0.21
   0  12   2    1.09    0.23
   0 -12  -2    1.14    0.20
   0 -12   2    0.21    0.22
   0  12  -2    0.81    0.19
   0 -12   2    0.33    0.15
   0  12   2    0.52    0.42
   0  12   2    0.44    0.23
   0  12  -2    0.95    0.40
   0 -13  -2   -0.25    0.20
   0  13   2   -0.04    0.20
   0  13   2   -1.10    0.45
   0  13  -2   -0.02    0.22
   0  13  -2   -0.43    0.46
   0 -13   2    0.08    0.24
   0 -13  -2    0.18    0.24
   1  -1  -2   28.54    0.63
   1  -1  -2   28.32    0.65
   1   1   2   22.71    0.63
   1  -1  -2   23.97    0.65
  -1  -1   2   29.13    0.65
  -1   1  -2   28.99    0.63
  -1  -1   2   25.78    0.61
  -1   1  -2   28.22    0.65
  -1   1  -2   25.05    0.62
   1   1   2   23.35    0.65
   1   1   2   29.28    0.69
  -1  -1   2   24.27    0.69
  -1  -1   2   29.89    0.65
   1   1   2   27.74    0.65
  -1   1  -2   28.53    0.71
  -1  -1  -2   28.12    0.69
   1   1  -2   27.97    0.66
  -1   1   2   28.38    0.65
  -1   1   2   27.62    0.65
   1   1  -2   29.13    0.61
   1   1  -2   29.11    0.70
   1   1  -2   23.17    0.64
   1  -1   2   28.62    0.63
   1  -1   2   27.24    0.65
  -1   1   2   29.01    0.66
   1  -1   2   28.92    0.66
  -1  -1  -2   29.57    0.66
   1   1  -2   24.06    0.65
  -1  -2   2   12.70    0.34
  -1  -2   2   13.45    0.35
  -1   2  -2   13.18    0.42
   1  -2  -2   13.48    0.33
   1  -2  -2   13.33    0.34
   1  -2  -2   13.50    0.37
  -1   2  -2   13.20    0.34
  -1   2  -2   13.06    0.32
   1   2   2   13.89    0.33
   1   2   2   13.79    0.34
  -1  -2   2   12.79    0.34
  -1  -2   2   13.58    0.30
   1  -2  -2   13.78    0.35
   1   2   2   13.39    0.35
  -1  -2   2   13.03    0.40
  -1   2  -2   13.52    0.35
   1   2  -2   13.29    0.34
  -1   2   2   13.60    0.37
   1   2  -2   13.04    0.34
   1   2  -2   12.53    0.34
   1   2  -2   13.83    0.40
  -1   2   2   13.53    0.33
   1   2  -2   13.40    0.30
  -1   2   2   13.85    0.35
  -1   2   2   13.90    0.34
   1  -2   2   13.82    0.33
  -1   2   2   13.62    0.35
   1  -2   2   12.74    0.41
   1  -2   2   13.35    0.35
  -1  -2  -2   13.98    0.33
   1  -2   2   13.50    0.34
  -1   3  -2   23.59    0.55
   1   3   2   22.90    0.57
  -1  -3   2   23.30    0.53
  -1   3  -2   23.90    0.59
  -1  -3   2   23.74    0.58
   1  -3  -2   23.68    0.55
  -1   3  -2   22.73    0.68
  -1  -3   2   22.89    0.58
   1  -3  -2   23.52    0.63
   1   3   2   23.30    0.59
  -1  -3   2   23.11    0.59
   1   3   2   22.80    0.56
  -1   3  -2   23.60    0.57
   1  -3  -2   23.00    0.57
   1  -3  -2   23.11    0.59
   1  -3  -2   23.39    0.59
  -1  -3   2   22.87    0.66
   1  -3   2   23.30    0.59
  -1   3   2   23.44    0.56
   1   3  -2   23.76    0.53
  -1   3   2   23.67    0.59
  -1   3   2   22.33    0.59
  -1   3   2   23.07    0.63
   1  -3   2   24.16    0.68
  -1  -3  -2   23.73    0.59
   1   3  -2   23.62    0.67
   1   3  -2   23.43    0.59
   1   3  -2   22.90    0.58
  -1   3   2   23.65    0.57
   1  -3   2   22.86    0.55
   1  -3   2   23.70    0.57
   1   3  -2   23.74    0.58
  -1   4  -2    0.18    0.04
  -1  -4   2    0.15    0.10
   1  -4  -2    0.03    0.05
   1   4   2    0.09    0.04
   1  -4  -2    0.09    0.07
  -1  -4   2    0.01    0.05
   1   4   2    0.05    0.03
  -1   4  -2    0.00    0.09
  -1   4  -2    0.02    0.05
   1   4   2    0.03    0.04
  -1   4  -2    0.05    0.03
   1  -4  -2    0.05    0.05
  -1  -4   2    0.05    0.03
  -1   4  -2    0.04    0.05
   1   4   2    0.11    0.08
   1   4   2    0.08    0.03
  -1  -4   2    0.05    0.02
  -1  -4   2    0.02    0.05
  -1   4   2    0.02    0.05
   1   4  -2    0.00    0.09
  -1  -4  -2    0.04    0.04
  -1   4   2    0.08    0.06
  -1   4   2    0.08    0.09
   1  -4   2    0.09    0.10
   1   4  -2    0.01    0.05
  -1   4   2    0.04    0.02
   1  -4   2    0.10    0.03
   1   4  -2    0.22    0.06
  -1   4   2    0.08    0.04
   1  -4   2    0.03    0.06
   1   4  -2    0.05    0.02
  -1  -4  -2    0.08    0.05
   1  -5  -2   17.55    0.55
   1   5   2   17.07    0.48
   1  -5  -2   17.32    0.46
  -1  -5   2   14.81    0.56
  -1   5  -2   17.16    0.60
   1   5   2   17.71    0.48
   1   5   2   17.04    0.45
   1   5   2   16.50    0.56
  -1  -5   2   16.10    0.48
   1   5   2   17.07    0.44
   1  -5  -2   17.81    0.49
  -1   5  -2   17.46    0.48
  -1   5  -2   17.70    0.44
  -1  -5   2   18.03    0.45
   1   5   2   17.96    0.49
  -1   5  -2   17.54    0.44
  -1  -5   2   17.21    0.42
  -1   5  -2   17.57    0.48
   1   5   2   17.72    0.45
   1   5  -2   17.57    0.42
  -1  -5  -2   16.95    0.45
   1   5  -2   16.55    0.59
  -1   5   2   17.41    0.56
   1  -5   2   17.22    0.44
  -1  -5  -2   17.31    0.49
   1  -5   2   17.65    0.43
   1  -5   2   17.93    0.59
  -1   5   2   17.89    0.46
   1   5  -2   17.67    0.48
   1   5  -2   16.89    0.45
  -1   5   2   18.24    0.42
  -1   5   2   16.60    0.48
   1  -5   2   17.38    0.49
  -1  -5  -2   17.41    0.55
   1   5  -2   17.28    0.48
  -1   5   2   18.00    0.42
  -1   6  -2    0.22    0.08
  -1   6  -2    0.19    0.09
   1   6   2    0.33    0.07
   1  -6  -2    0.38    0.12
   1   6   2    0.23    0.05
   1   6   2    0.39    0.10
   1   6   2    0.29    0.08
  -1  -6   2    0.25    0.05
  -1  -6   2    0.23    0.15
   1  -6  -2    0.25    0.09
   1  -6  -2    0.22    0.08
  -1   6  -2    0.24    0.06
  -1   6  -2    0.22    0.15
  -1  -6   2    0.24    0.08
  -1  -6   2    0.24    0.05
  -1   6  -2    0.18    0.05
  -1   6  -2    0.34    0.08
   1   6   2    0.30    0.14
   1   6   2    0.10    0.08
   1  -6   2    0.25    0.06
   1   6  -2    0.28    0.16
   1  -6   2    0.23    0.04
   1  -6   2    0.26    0.14
  -1   6   2    0.26    0.03
   1  -6   2    0.35    0.10
   1   6  -2    0.25    0.08
  -1  -6  -2    0.18    0.08
   1   6  -2    0.25    0.06
  -1   6   2    0.25    0.14
   1   6  -2    0.20    0.08
  -1   6   2    0.26    0.10
  -1   6   2    0.20    0.03
  -1  -6  -2    0.22    0.07
  -1   6   2    0.20    0.08
   1   6  -2    0.29    0.05
  -1  -6  -2    0.32    0.13
  -1   6   2    0.27    0.08
   1   7   2   20.66    0.55
   1   7   2   21.32    0.61
  -1  -7   2   21.60    0.62
   1  -7  -2   21.09    0.62
  -1   7  -2   20.31    0.60
   1  -7  -2   21.11    0.71
  -1   7  -2   22.41    0.62
  -1  -7   2   21.15    0.74
  -1   7  -2   20.54    0.76
   1  -7  -2   20.94    0.57
   1   7   2   20.92    0.54
  -1  -7   2   21.14    0.55
  -1   7  -2   21.54    0.54
  -1   7  -2   21.45    0.60
   1   7   2   20.79    0.61
   1   7   2   21.28    0.61
  -1  -7   2   20.88    0.52
   1   7   2   20.36    0.54
  -1   7  -2   20.71    0.53
   1   7   2   21.20    0.73
  -1   7   2   20.72    0.73
   1  -7   2   21.62    0.62
   1  -7   2   22.35    0.75
   1   7  -2   21.16    0.52
   1  -7   2   20.59    0.54
   1   7  -2   21.28    0.55
  -1   7   2   19.78    0.61
  -1   7   2   21.88    0.62
   1   7  -2   21.24    0.60
  -1   7   2   20.84    0.56
  -1  -7  -2   22.28    0.72
   1   7  -2   21.25    0.75
  -1  -7  -2   20.84    0.55
   1  -7   2   21.19    0.52
   1   7  -2   21.48    0.61
  -1  -7  -2   20.98    0.62
   1  -8  -2    0.46    0.13
   1   8   2    0.20    0.22
   1   8   2    0.52    0.11
  -1  -8   2    0.38    0.12
  -1   8  -2    0.32    0.11
   1  -8  -2    0.17    0.10
   1   8   2    0.34    0.13
   1   8   2    0.46    0.07
  -1  -8   2    0.41    0.07
  -1  -8   2    0.27    0.20
  -1   8  -2    0.44    0.09
   1  -8  -2    0.46    0.21
   1   8   2    0.37    0.10
   1   8   2    0.36    0.12
  -1   8  -2    0.17    0.21
  -1   8  -2    0.33    0.06
  -1  -8   2    0.34    0.07
  -1   8  -2    0.42    0.12
  -1   8  -2    0.24    0.12
   1   8   2    0.30    0.06
   1  -8   2    0.51    0.13
   1   8  -2    0.06    0.20
  -1   8   2    0.15    0.10
   1   8  -2    0.44    0.08
  -1   8   2    0.08    0.11
   1   8  -2    0.19    0.08
   1  -8   2    0.34    0.09
  -1  -8  -2    0.45    0.13
   1   8  -2    0.51    0.11
  -1  -8  -2    0.31    0.10
   1   8  -2    0.42    0.11
  -1   8   2    0.53    0.12
  -1   8   2    0.32    0.21
   1  -8   2   -0.11    0.18
  -1   9  -2    5.64    0.30
   1  -9  -2    5.70    0.27
  -1   9  -2    5.48    0.17
  -1  -9   2    5.76    0.31
   1   9   2    5.01    0.30
   1  -9  -2    5.55    0.32
   1  -9  -2    6.26    0.45
  -1   9  -2    5.69    0.25
   1   9   2    5.85    0.21
   1   9   2    5.57    0.20
  -1   9  -2    5.80    0.30
  -1   9  -2    4.77    0.47
  -1  -9   2    5.92    0.47
   1   9   2    5.93    0.26
   1   9   2    5.60    0.31
   1   9   2    5.32    0.29
   1   9   2    5.60    0.43
  -1  -9   2    5.83    0.22
  -1   9  -2    6.00    0.31
   1   9  -2    5.98    0.30
   1  -9   2    5.47    0.48
   1   9  -2    5.96    0.31
  -1   9   2    5.22    0.30
  -1   9   2    5.77    0.46
  -1   9   2    5.56    0.31
   1   9  -2    6.04    0.50
  -1   9   2    5.64    0.31
  -1  -9  -2    5.55    0.26
   1  -9   2    6.03    0.25
   1   9  -2    5.74    0.23
   1   9  -2    5.89    0.22
   1  -9   2    6.01    0.32
  -1   9   2    6.07    0.28
  -1  -9  -2    5.70    0.30
   1   9  -2    5.69    0.29
  -1  10  -2   -0.02    0.13
   1  10   2   -0.02    0.13
   1 -10  -2   -0.07    0.29
  -1 -10   2    0.07    0.15
   1  10   2   -0.38    0.27
   1 -10  -2    0.21    0.15
  -1  10  -2    0.05    0.26
   1 -10  -2    0.02    0.12
  -1  10  -2    0.11    0.12
  -1 -10   2   -0.03    0.09
   1  10   2    0.10    0.12
   1  10   2    0.07    0.07
   1 -10   2    0.27    0.32
   1 -10   2   -0.29    0.13
  -1  10   2   -0.46    0.25
   1 -10   2    0.20    0.11
   1  10  -2    0.01    0.15
   1  10  -2    0.16    0.08
  -1  10   2    0.14    0.13
  -1  10   2    0.16    0.15
  -1 -10  -2    0.47    0.16
   1  10  -2    0.09    0.10
  -1 -10  -2    0.21    0.12
   1  10  -2    0.08    0.27
   1 -11  -2    0.32    0.18
   1 -11  -2    0.28    0.15
  -1 -11   2    0.50    0.12
   1  11   2    0.41    0.16
   1  11   2    0.21    0.32
  -1  11  -2   -0.03    0.33
  -1  11  -2    0.22    0.15
  -1 -11   2    0.25    0.17
   1  11   2    0.28    0.07
  -1  11  -2    0.48    0.18
   1  11   2    0.27    0.07
   1  11   2    0.49    0.17
  -1  11   2    0.24    0.18
   1  11  -2    0.63    0.36
   1 -11   2    0.06    0.18
   1  11  -2    0.43    0.18
  -1  11   2    0.27    0.18
  -1  11   2    0.68    0.36
  -1 -11  -2    0.37    0.15
   1  11  -2    0.30    0.12
  -1 -11  -2    0.38    0.17
   1  11  -2    0.30    0.09
   1 -11   2    0.49    0.13
   1 -12  -2    0.21    0.19
  -1 -12   2   -0.13    0.18
   1  12   2   -0.09    0.37
  -1  12  -2    0.24    0.39
   1  12   2   -0.37    0.18
   1  12   2   -0.31    0.20
   1 -12  -2    0.16    0.17
  -1  12  -2    0.04    0.19
  -1 -12   2   -0.26    0.12
  -1  12  -2   -0.26    0.19
   1 -12   2    0.01    0.15
  -1 -12  -2   -0.01    0.20
  -1  12   2   -0.28    0.16
  -1  12   2   -0.02    0.22
  -1 -12  -2   -0.01    0.16
  -1  12   2   -0.17    0.38
   1  12  -2   -0.88    0.37
   1 -12   2   -0.20    0.18
   1  12  -2   -0.27    0.18
  -1 -13   2    0.17    0.23
   1 -13  -2   -0.04    0.21
   1  13   2    0.34    0.20
  -1  13  -2    0.16    0.22
   1 -13  -2    0.24    0.23
  -1  13  -2   -0.37    0.43
   1  13   2   -0.82    0.43
   1  13  -2   -0.94    0.46
   1  13  -2   -0.09    0.21
  -1 -13  -2    0.20    0.20
   1 -13   2    0.00    0.19
  -1  13   2   -0.54    0.45
   1 -13   2    0.41    0.24
  -1  13   2    0.28    0.22
  -1 -13  -2    0.24    0.23
   2   0  -2   12.39    0.35
  -2   0  -2   13.23    0.34
  -2   0  -2   13.26    0.31
  -2   0  -2   13.22    0.32
  -2   0   2   12.83    0.32
  -2   0   2   12.81    0.35
   2   0   2   13.14    0.32
  -2   0  -2   13.40    0.37
   2   0   2   13.26    0.31
  -2   0   2   13.27    0.32
  -2   0   2   13.02    0.33
   2   0  -2   13.17    0.32
  -2   0  -2   12.86    0.32
   2   0   2   13.74    0.37
   2   0  -2   13.28    0.33
  -2   0   2   13.33    0.33
   2   0   2   13.63    0.32
   2   0   2   13.46    0.34
   2   0  -2   12.55    0.33
   2   0  -2   13.15    0.32
  -2   1  -2   16.37    0.40
  -2   1  -2   16.58    0.39
   2   1   2   16.09    0.41
   2  -1  -2   16.87    0.41
  -2   1  -2   16.22    0.46
   2  -1  -2   16.21    0.43
  -2  -1   2   15.71    0.40
   2   1   2   16.60    0.45
   2   1   2   16.40    0.40
  -2   1  -2   16.44    0.41
  -2   1  -2   16.00    0.40
  -2  -1   2   16.09    0.41
   2   1   2   16.29    0.40
  -2  -1   2   15.42    0.41
   2  -1  -2   16.84    0.41
   2   1   2   16.00    0.39
   2  -1  -2   16.36    0.40
  -2  -1   2   16.78    0.38
   2   1  -2   16.61    0.42
   2  -1   2   16.18    0.41
  -2   1   2   16.25    0.42
  -2  -1  -2   16.80    0.40
   2  -1   2   16.48    0.47
   2   1  -2   16.00    0.40
   2  -1   2   16.79    0.40
  -2   1   2   17.40    0.40
   2   1  -2   16.46    0.41
   2  -1   2   16.11    0.41
  -2   1   2   15.88    0.41
  -2   1   2   16.70    0.41
   2  -1   2   16.66    0.39
  -2  -1  -2   16.49    0.45
   2   1  -2   16.41    0.38
   2  -2  -2   12.14    0.33
  -2   2  -2   13.00    0.31
   2   2   2   12.21    0.32
   2  -2  -2   12.15    0.35
   2   2   2   12.58    0.32
   2   2   2   12.39    0.32
  -2   2  -2   12.23    0.31
   2   2   2   12.28    0.31
  -2   2  -2   11.80    0.31
   2   2   2   12.17    0.36
  -2   2  -2   11.99    0.32
  -2  -2   2   11.32    0.32
  -2  -2   2   12.06    0.32
   2  -2  -2   12.71    0.31
  -2   2   2   12.62    0.30
   2  -2   2   11.79    0.33
   2   2  -2   11.93    0.32
   2  -2   2   12.14    0.31
  -2   2   2   12.31    0.35
   2  -2   2   12.28    0.31
   2  -2   2   12.05    0.40
  -2   2   2   12.34    0.32
  -2   2   2   12.38    0.32
   2   2  -2   12.03    0.32
   2   2  -2   11.82    0.33
  -2  -3   2    0.08    0.05
   2  -3  -2    0.05    0.05
   2  -3  -2    0.09    0.06
   2  -3  -2    0.25    0.06
   2   3   2    0.05    0.04
   2  -3  -2    0.08    0.05
  -2   3  -2    0.06    0.05
   2   3   2    0.13    0.04
   2   3   2    0.05    0.04
  -2  -3   2    0.04    0.05
  -2   3  -2    0.02    0.10
  -2   3  -2    0.04    0.03
   2  -3  -2    0.08    0.02
  -2  -3   2    0.04    0.04
   2   3   2    0.05    0.04
  -2   3  -2    0.12    0.04
  -2  -3   2    0.11    0.08
   2  -3   2    0.08    0.03
   2  -3   2    0.15    0.09
  -2   3   2    0.08    0.05
   2   3  -2    0.06    0.04
  -2   3   2    0.11    0.04
  -2   3   2    0.09    0.02
  -2   3   2    0.09    0.08
  -2  -3  -2    0.08    0.04
   2   3  -2    0.05    0.04
  -2   3   2    0.11    0.05
   2   3  -2    0.15    0.09
   2  -3   2   -0.01    0.04
   2  -4  -2    3.90    0.10
  -2  -4   2    3.97    0.15
  -2   4  -2    3.73    0.26
  -2  -4   2    4.11    0.16
  -2   4  -2    3.56    0.16
  -2   4  -2    3.86    0.14
  -2   4  -2    3.86    0.16
  -2  -4   2    3.75    0.10
  -2   4  -2    3.74    0.12
   2   4   2    3.69    0.14
   2   4   2    3.88    0.21
   2   4   2    3.79    0.16
   2   4   2    3.69    0.14
   2  -4  -2    4.01    0.17
   2   4   2    3.79    0.16
   2   4   2    3.91    0.15
   2  -4  -2    4.16    0.21
   2  -4  -2    3.92    0.17
   2  -4  -2    3.79    0.15
  -2  -4   2    3.75    0.16
  -2  -4   2    4.00    0.23
  -2  -4  -2    3.95    0.14
   2   4  -2    3.82    0.16
  -2   4   2    3.91    0.10
  -2   4   2    3.86    0.17
   2   4  -2    3.93    0.16
  -2   4   2    3.92    0.16
  -2   4   2    3.92    0.22
   2  -4   2    4.06    0.12
   2   4  -2    3.77    0.15
   2  -4   2    4.10    0.25
   2  -4   2    3.54    0.16
   2   4  -2    3.90    0.10
  -2  -4  -2    3.82    0.16
   2   4  -2    3.86    0.23
   2  -4   2    3.79    0.15
  -2   4   2    3.93    0.15
  -2  -5   2    3.21    0.17
   2   5   2    3.49    0.14
  -2   5  -2    3.33    0.17
  -2   5  -2    3.56    0.28
  -2   5  -2    3.23    0.11
   2   5   2    3.22    0.23
   2  -5  -2    3.24    0.22
  -2  -5   2    3.29    0.10
  -2  -5   2    3.16    0.23
  -2  -5   2    3.28    0.17
   2   5   2    3.39    0.14
  -2   5  -2    3.34    0.17
   2  -5  -2    3.16    0.16
   2   5   2    3.25    0.14
  -2   5  -2    3.20    0.14
   2  -5  -2    3.00    0.15
   2  -5  -2    3.45    0.17
   2   5   2    3.48    0.16
  -2  -5   2    3.46    0.14
   2   5  -2    3.41    0.15
   2  -5   2    3.20    0.14
  -2   5   2    3.34    0.15
   2   5  -2    3.16    0.16
  -2   5   2    3.53    0.17
   2  -5   2    2.62    0.23
   2   5  -2    3.24    0.25
   2   5  -2    3.43    0.17
  -2  -5  -2    3.11    0.14
  -2   5   2    3.29    0.17
   2   5  -2    3.06    0.10
  -2  -5  -2    3.46    0.16
   2  -5   2    3.19    0.17
  -2   5   2    3.33    0.24
   2  -5   2    3.41    0.11
  -2   6  -2    0.00    0.03
  -2  -6   2   -0.06    0.07
   2  -6  -2    0.20    0.13
   2   6   2   -0.12    0.05
  -2   6  -2    0.15    0.16
   2   6   2   -0.05    0.05
  -2  -6   2    0.09    0.13
   2  -6  -2    0.09    0.08
  -2   6  -2   -0.01    0.06
  -2  -6   2    0.04    0.05
  -2  -6   2    0.01    0.04
   2   6   2   -0.10    0.07
   2   6   2    0.14    0.13
  -2   6  -2   -0.18    0.07
  -2   6  -2    0.02    0.07
   2   6   2    0.06    0.06
   2   6   2   -0.07    0.06
   2  -6  -2   -0.11    0.08
   2   6  -2    0.02    0.04
  -2  -6  -2    0.00    0.06
   2  -6   2    0.06    0.13
   2   6  -2   -0.01    0.07
  -2   6   2   -0.14    0.08
  -2   6   2    0.08    0.07
  -2   6   2    0.13    0.14
   2   6  -2    0.11    0.07
  -2  -6  -2   -0.16    0.08
   2  -6   2   -0.07    0.08
   2   6  -2   -0.08    0.06
   2  -6   2   -0.07    0.06
  -2   6   2    0.10    0.08
   2  -6   2    0.00    0.03
   2   6  -2    0.15    0.14
   2  -7  -2    2.92    0.19
  -2   7  -2    3.52    0.21
  -2   7  -2    2.95    0.21
   2   7   2    3.40    0.17
  -2   7  -2    3.19    0.11
   2   7   2    3.04    0.31
  -2   7  -2    3.17    0.20
   2  -7  -2    3.40    0.21
   2   7   2    3.59    0.20
  -2  -7   2    2.89    0.29
   2   7   2    3.12    0.19
   2   7   2    3.30    0.16
  -2  -7   2    3.12    0.13
  -2  -7   2    3.38    0.16
  -2  -7   2    3.33    0.20
   2  -7  -2    2.68    0.28
   2   7   2    3.37    0.20
  -2   7  -2    3.25    0.17
   2   7   2    3.30    0.15
  -2   7  -2    3.04    0.33
   2   7  -2    3.22    0.17
  -2   7   2    3.43    0.21
   2  -7   2    3.30    0.32
   2   7  -2    3.03    0.19
   2  -7   2    3.51    0.22
  -2   7   2    3.10    0.31
  -2   7   2    3.14    0.22
  -2  -7  -2    3.51    0.22
   2   7  -2    3.17    0.19
   2   7  -2    3.15    0.13
  -2   7   2    3.13    0.18
   2   7  -2    3.30    0.34
   2  -7   2    3.25    0.10
  -2  -7  -2    3.06    0.17
   2  -7   2    3.20    0.17
   2   8   2    4.44    0.25
   2  -8  -2    4.51    0.36
  -2   8  -2    4.76    0.26
  -2  -8   2    4.45    0.37
   2  -8  -2    4.25    0.27
   2  -8  -2    4.53    0.23
   2   8   2    4.28    0.19
   2   8   2    4.31    0.19
  -2   8  -2    4.18    0.21
  -2   8  -2    4.47    0.24
  -2   8  -2    4.71    0.44
  -2  -8   2    4.22    0.19
   2   8   2    4.44    0.26
  -2  -8   2    4.39    0.16
   2   8   2    4.01    0.24
  -2   8  -2    4.44    0.26
   2   8   2    4.06    0.20
  -2  -8   2    4.26    0.24
   2   8   2    4.37    0.38
   2   8  -2    4.06    0.16
   2   8  -2    4.16    0.24
  -2   8   2    4.14    0.27
  -2   8   2    4.25    0.37
  -2  -8  -2    4.05    0.26
  -2   8   2    4.55    0.26
   2  -8   2    4.33    0.25
   2  -8   2    4.20    0.36
   2   8  -2    4.30    0.39
  -2  -8  -2    3.94    0.21
   2  -8   2    4.10    0.21
   2   8  -2    4.26    0.21
  -2   8   2    4.39    0.23
  -2  -9   2    0.35    0.14
  -2   9  -2    0.44    0.12
   2  -9  -2    0.58    0.26
   2   9   2    0.35    0.08
   2  -9  -2    0.29    0.12
  -2  -9   2    0.42    0.08
   2   9   2    0.37    0.14
  -2   9  -2    0.27    0.26
  -2  -9   2    0.01    0.25
   2   9   2    0.44    0.22
  -2   9  -2    0.30    0.15
   2  -9  -2    0.41    0.14
   2   9   2    0.31    0.12
   2   9   2    0.23    0.11
  -2   9  -2    0.41    0.14
   2   9   2    0.40    0.09
   2   9   2    0.43    0.13
  -2   9  -2    0.49    0.14
  -2   9   2    0.14    0.12
  -2   9   2    0.23    0.15
   2   9  -2    0.37    0.08
   2   9  -2    0.38    0.11
  -2  -9  -2    0.19    0.10
   2   9  -2    0.42    0.25
  -2  -9  -2    0.45    0.14
  -2   9   2    0.43    0.24
  -2   9   2    0.46    0.15
   2   9  -2    0.40    0.10
   2  -9   2    0.17    0.25
   2   9  -2    0.57    0.15
   2  -9   2    0.44    0.14
   2  -9   2    0.21    0.11
  -2 -10   2    2.67    0.28
   2 -10  -2    3.01    0.39
  -2 -10   2    2.33    0.16
   2  10   2    2.72    0.18
  -2  10  -2    2.46    0.25
  -2  10  -2    2.84    0.24
   2  10   2    2.41    0.36
   2  10   2    2.67    0.18
   2  10   2    2.90    0.23
   2  10   2    2.87    0.27
   2 -10  -2    2.90    0.27
  -2  10  -2    2.92    0.41
   2 -10  -2    2.60    0.24
  -2  10   2    3.31    0.46
  -2 -10  -2    2.37    0.21
   2  10  -2    2.26    0.38
  -2 -10  -2    2.50    0.26
   2 -10   2    3.08    0.23
   2  10  -2    2.51    0.20
   2 -10   2    2.19    0.27
  -2  10   2    2.93    0.25
  -2  10   2    2.58    0.26
   2  10  -2    2.52    0.17
  -2  11  -2   -0.08    0.16
  -2  11  -2   -0.23    0.36
   2  11   2    0.23    0.16
   2 -11  -2    0.01    0.16
   2  11   2    0.14    0.10
   2  11   2    0.01    0.09
  -2  11  -2    0.14    0.17
  -2 -11   2   -0.22    0.16
   2  11   2   -0.13    0.14
   2  11   2   -0.37    0.28
   2 -11  -2    0.01    0.15
  -2  11   2    0.24    0.17
   2 -11   2    0.05    0.14
   2  11  -2    0.27    0.16
   2  11  -2   -0.01    0.11
  -2 -11  -2    0.13    0.13
   2  11  -2   -0.07    0.11
  -2 -11  -2   -0.06    0.16
   2 -11   2   -0.06    0.16
  -2  11   2   -0.23    0.18
   2  11  -2   -0.02    0.32
  -2  11   2   -0.21    0.32
  -2  12  -2    1.05    0.48
   2  12   2    1.40    0.23
   2  12   2    1.56    0.23
  -2  12  -2    1.53    0.24
   2 -12  -2    1.44    0.24
   2 -12  -2    1.51    0.23
  -2  12  -2    1.44    0.25
   2  12   2    1.61    0.45
  -2 -12   2    1.47    0.26
   2 -12   2    1.77    0.21
   2  12  -2    2.36    0.31
   2  12  -2    1.29    0.15
  -2  12   2    0.72    0.44
   2 -12   2    1.34    0.24
   2  12  -2    1.82    0.42
  -2  12   2    1.22    0.24
  -2 -12  -2    1.61    0.26
  -2  12   2    1.27    0.27
   2 -13  -2    0.04    0.23
  -2 -13   2    0.43    0.25
   2  13   2   -0.16    0.21
   2 -13  -2    0.29    0.24
  -2  13  -2   -0.24    0.51
   2  13   2    0.00    0.46
   2 -13   2   -0.10    0.20
  -2 -13  -2    0.18    0.25
   2  13  -2    0.11    0.21
  -2  13   2    0.36    0.23
  -2  13   2   -0.48    0.46
   2 -13   2    0.40    0.23
   2  13  -2   -0.61    0.44
   3   0   2   17.75    0.42
  -3   0  -2   17.57    0.42
  -3   0   2   17.17    0.43
  -3   0   2   18.61    0.45
  -3   0   2   16.68    0.47
   3   0  -2   17.16    0.47
  -3   0  -2   17.76    0.50
   3   0  -2   17.32    0.44
  -3   0  -2   17.22    0.43
   3   0   2   17.12    0.43
   3   0  -2   17.80    0.42
   3   0   2   17.98    0.42
  -3   0   2   17.39    0.45
  -3   0   2   17.81    0.42
   3   0   2   16.97    0.45
   3   0   2   17.47    0.50
  -3   0  -2   17.83    0.42
   3   0  -2   17.89    0.45
   3   0  -2   18.18    0.43
   3   1   2    3.00    0.09
   3   1   2    2.89    0.11
  -3   1  -2    2.82    0.11
  -3   1  -2    2.89    0.09
  -3   1  -2    2.64    0.11
   3  -1  -2    2.87    0.12
  -3   1  -2    2.89    0.10
  -3  -1   2    2.95    0.09
  -3  -1   2    2.98    0.09
   3  -1  -2    2.73    0.11
   3   1   2    2.77    0.15
  -3  -1   2    3.10    0.12
   3   1   2    2.87    0.11
   3   1   2    2.87    0.10
   3  -1  -2    2.87    0.13
   3   1  -2    2.78    0.11
  -3  -1  -2    2.76    0.11
   3  -1   2    3.00    0.16
   3   1  -2    2.93    0.09
  -3   1   2    2.85    0.11
   3  -1   2    2.94    0.09
   3  -1   2    2.84    0.11
   3  -1   2    2.69    0.10
  -3   1   2    2.82    0.13
   3   1  -2    2.95    0.09
  -3   1   2    2.80    0.10
  -3  -1  -2    2.98    0.10
  -3   2  -2    2.37    0.10
  -3   2  -2    2.33    0.10
  -3   2  -2    2.51    0.18
  -3  -2   2    2.48    0.11
  -3  -2   2    2.31    0.09
  -3  -2   2    2.35    0.07
   3  -2  -2    2.37    0.14
   3   2   2    2.30    0.14
   3   2   2    2.37    0.09
  -3   2  -2    2.49    0.10
   3  -2  -2    2.46    0.12
   3   2   2    2.18    0.09
   3  -2  -2    2.43    0.09
  -3   2  -2    2.33    0.10
   3  -2  -2    2.34    0.12
  -3  -2   2    2.30    0.11
   3   2  -2    2.42    0.11
   3   2  -2    2.13    0.16
  -3  -2  -2    2.18    0.10
  -3   2   2    2.26    0.12
  -3   2   2    2.25    0.10
   3   2  -2    2.41    0.11
  -3   2   2    2.03    0.13
  -3  -2  -2    2.41    0.15
  -3   2   2    2.43    0.09
   3  -2   2    2.38    0.18
  -3   2   2    2.21    0.11
   3  -2   2    2.25    0.09
   3   2  -2    2.40    0.09
   3  -2   2    2.32    0.11
   3   2  -2    2.34    0.07
   3  -2   2    2.37    0.09
  -3  -3   2   46.31    1.14
  -3  -3   2   46.12    1.14
   3  -3  -2   47.81    1.11
   3  -3  -2   46.08    1.14
   3  -3  -2   47.81    1.15
   3   3   2   48.08    1.24
  -3   3  -2   47.90    1.13
   3  -3  -2   48.84    1.23
   3  -3  -2   47.98    1.11
  -3  -3   2   48.71    1.15
   3   3   2   46.69    1.15
  -3   3  -2   46.76    1.27
  -3   3  -2   47.33    1.12
  -3   3  -2   46.89    1.10
   3   3   2   47.48    1.13
   3   3   2   48.09    1.14
  -3   3  -2   47.97    1.15
   3   3   2   47.83    1.09
   3  -3   2   47.38    1.27
   3  -3   2   45.68    1.14
  -3   3   2   45.67    1.14
   3  -3   2   47.43    1.13
  -3   3   2   47.41    1.11
   3   3  -2   48.59    1.14
   3   3  -2   47.11    1.05
   3  -3   2   46.43    1.10
   3   3  -2   48.96    1.15
   3   3  -2   49.70    1.14
  -3   3   2   47.56    1.15
  -3  -3  -2   46.74    1.13
  -3   3   2   48.16    1.11
   3   3  -2   46.48    1.25
   3  -3   2   47.83    1.12
  -3  -3  -2   48.52    1.14
  -3   4  -2    0.94    0.10
   3  -4  -2    0.77    0.10
  -3   4  -2    0.81    0.09
  -3   4  -2    1.00    0.06
   3   4   2    1.02    0.09
   3  -4  -2    0.95    0.05
   3  -4  -2    0.90    0.13
   3  -4  -2    0.91    0.10
  -3   4  -2    1.04    0.17
  -3   4  -2    1.03    0.09
   3   4   2    0.97    0.08
   3  -4  -2    0.89    0.10
   3   4   2    1.05    0.10
   3   4   2    0.90    0.09
  -3  -4   2    0.91    0.09
  -3  -4   2    0.86    0.10
  -3  -4   2    1.04    0.09
   3   4   2    1.03    0.14
  -3   4   2    0.96    0.10
   3  -4   2    0.99    0.10
  -3  -4  -2    1.06    0.10
  -3   4   2    1.06    0.11
  -3   4   2    0.97    0.09
   3   4  -2    0.90    0.09
   3  -4   2    1.02    0.07
   3   4  -2    0.75    0.14
   3  -4   2    1.21    0.17
   3   4  -2    0.82    0.10
  -3   4   2    1.04    0.14
   3   4  -2    0.94    0.10
  -3   4   2    1.05    0.04
   3  -4   2    0.88    0.10
  -3  -5   2   31.25    0.83
   3   5   2   32.41    0.78
  -3  -5   2   32.24    0.83
  -3  -5   2   33.60    0.82
  -3   5  -2   32.52    0.84
  -3   5  -2   32.16    0.77
   3   5   2   33.34    0.83
   3   5   2   32.35    0.94
  -3   5  -2   31.82    0.98
   3  -5  -2   32.85    0.92
   3  -5  -2   30.40    0.80
   3   5   2   33.65    0.83
  -3   5  -2   31.69    0.82
   3   5   2   32.30    0.82
  -3   5  -2   31.89    0.79
   3  -5  -2   32.22    0.84
   3  -5  -2   32.22    0.83
   3   5  -2   32.60    0.73
   3   5  -2   32.70    0.73
  -3   5   2   31.84    0.84
   3   5  -2   31.51    0.82
   3  -5   2   33.76    0.97
   3  -5   2   33.20    0.77
   3  -5   2   32.79    0.84
  -3   5   2   32.54    0.84
  -3   5   2   33.91    0.81
   3   5  -2   32.91    0.97
   3   5  -2   33.21    0.83
  -3   5   2   32.16    0.94
   3  -5   2   31.58    0.79
   3   5  -2   33.26    0.83
  -3  -5  -2   32.43    0.83
   3   6   2    0.84    0.11
  -3   6  -2    0.70    0.06
   3   6   2    0.91    0.11
   3  -6  -2    0.97    0.12
  -3   6  -2    0.68    0.11
  -3   6  -2    0.91    0.11
   3   6   2    0.77    0.10
   3   6   2    0.84    0.10
  -3   6  -2    0.79    0.11
   3  -6  -2    0.65    0.15
  -3  -6   2    0.75    0.11
  -3  -6   2    0.69    0.08
  -3   6  -2    0.86    0.20
   3  -6  -2    0.91    0.11
  -3  -6   2    0.90    0.12
   3   6   2    0.93    0.17
   3  -6   2    0.83    0.06
  -3  -6  -2    0.83    0.11
   3   6  -2    0.97    0.12
  -3   6   2    1.00    0.13
  -3   6   2    0.87    0.18
   3   6  -2    0.78    0.18
  -3   6   2    0.86    0.10
   3   6  -2    0.87    0.11
   3   6  -2    0.73    0.06
  -3   6   2    0.97    0.12
   3  -6   2    0.71    0.09
   3  -6   2    0.75    0.11
   3   6  -2    0.92    0.11
   3  -6   2    0.85    0.18
  -3   7  -2   24.34    0.69
  -3  -7   2   23.80    0.64
   3   7   2   24.01    0.82
  -3   7  -2   24.63    0.64
   3   7   2   23.91    0.61
  -3  -7   2   24.59    0.69
   3  -7  -2   23.38    0.69
  -3   7  -2   23.22    0.85
   3  -7  -2   23.97    0.65
  -3   7  -2   23.86    0.68
   3   7   2   24.35    0.68
   3  -7  -2   24.26    0.79
   3   7   2   24.04    0.64
   3   7   2   24.74    0.68
   3   7   2   24.02    0.64
   3   7  -2   24.25    0.85
   3  -7   2   24.40    0.64
  -3   7   2   25.09    0.69
  -3   7   2   24.32    0.83
   3   7  -2   24.33    0.68
  -3   7   2   23.43    0.69
  -3  -7  -2   24.25    0.68
   3   7  -2   24.14    0.57
  -3   7   2   24.83    0.65
   3  -7   2   24.27    0.70
   3   7  -2   24.46    0.68
   3   7  -2   24.23    0.65
   3  -7   2   25.32    0.84
  -3   8  -2    1.29    0.31
   3   8   2    1.62    0.28
   3  -8  -2    1.36    0.18
  -3   8  -2    1.53    0.18
   3   8   2    1.21    0.15
  -3   8  -2    1.27    0.17
   3   8   2    1.42    0.15
   3   8   2    1.37    0.17
  -3   8  -2    1.59    0.17
   3   8   2    1.18    0.14
   3   8   2    1.25    0.15
   3  -8  -2    1.48    0.25
   3  -8  -2    1.34    0.16
  -3  -8   2    1.03    0.11
  -3  -8   2    1.39    0.18
  -3   8  -2    1.37    0.17
  -3   8   2    1.28    0.18
   3  -8   2    1.26    0.16
  -3   8   2    1.22    0.15
  -3  -8  -2    1.37    0.18
   3   8  -2    1.34    0.16
   3   8  -2    1.35    0.28
  -3   8   2    1.72    0.17
   3   8  -2    1.25    0.10
  -3   8   2    1.64    0.29
   3   8  -2    1.41    0.16
   3  -8   2    1.40    0.18
   3   8  -2    1.01    0.12
   3  -8   2    1.06    0.26
   3  -9  -2    9.07    0.36
   3   9   2    9.09    0.31
   3   9   2    8.22    0.35
  -3   9  -2    9.69    0.40
   3   9   2    9.27    0.39
   3   9   2    8.99    0.31
   3   9   2    9.27    0.38
  -3   9  -2    9.51    0.40
  -3   9  -2    8.96    0.38
   3   9   2    9.04    0.32
  -3  -9   2    9.60    0.39
   3  -9  -2    8.18    0.52
   3   9   2    8.66    0.54
   3  -9  -2    9.67    0.40
  -3   9  -2    8.65    0.56
  -3   9  -2    8.72    0.33
   3   9  -2    8.71    0.55
  -3   9   2    8.97    0.38
   3   9  -2    8.72    0.37
   3   9  -2    8.89    0.38
  -3   9   2    9.34    0.41
   3  -9   2    8.54    0.58
   3   9  -2    8.91    0.26
  -3   9   2    9.23    0.36
   3   9  -2    8.70    0.33
   3  -9   2    9.21    0.34
  -3   9   2    8.74    0.55
   3  -9   2    9.31    0.39
  -3  -9  -2    8.85    0.39
   3 -10  -2    1.22    0.33
  -3  10  -2    0.98    0.31
   3  10   2    1.00    0.13
  -3  10  -2    1.23    0.19
   3 -10  -2    1.09    0.18
  -3  10  -2    0.85    0.16
  -3 -10   2    0.95    0.20
   3  10   2    0.95    0.12
   3  10   2    0.76    0.16
   3  10   2    1.27    0.32
   3 -10  -2    0.88    0.17
   3  10   2    0.87    0.14
   3  10  -2    1.38    0.36
  -3  10   2    1.13    0.19
   3  10  -2    0.97    0.10
   3 -10   2    1.02    0.16
   3  10  -2    0.93    0.14
  -3 -10  -2    1.19    0.19
   3 -10   2    0.73    0.18
  -3  10   2    0.86    0.18
  -3  10   2    0.84    0.34
  -3 -11   2    0.23    0.19
   3 -11  -2    0.40    0.17
  -3  11  -2    0.19    0.18
  -3  11  -2    0.73    0.40
  -3  11  -2    0.01    0.17
   3  11   2    0.63    0.34
   3  11   2    0.39    0.12
   3  11   2    0.30    0.13
   3  11   2    0.15    0.15
   3 -11  -2    0.43    0.18
   3  11   2    0.59    0.17
  -3  11   2    0.20    0.35
  -3  11   2    0.66    0.19
   3 -11   2    0.62    0.19
   3  11  -2    0.41    0.10
   3  11  -2    0.39    0.15
  -3 -11  -2    0.29    0.18
  -3  11   2    0.55    0.21
   3  11  -2   -0.02    0.31
   3  11  -2    0.30    0.14
   3 -11   2    0.41    0.15
   3  12   2    0.17    0.12
   3  12   2   -0.19    0.16
   3  12   2   -0.91    0.38
   3 -12  -2    0.06    0.19
  -3  12  -2    0.23    0.21
   3 -12  -2    0.13    0.20
  -3 -12   2    0.28    0.22
  -3  12  -2    0.03    0.43
  -3  12  -2    0.19    0.23
   3  12  -2   -0.03    0.14
   3  12  -2   -0.66    0.39
   3 -12   2   -0.19    0.19
  -3 -12  -2    0.42    0.23
  -3  12   2    0.07    0.17
   3  12  -2   -0.23    0.18
  -3  12   2   -0.24    0.41
   3 -12   2    0.22    0.18
   3 -13  -2    0.35    0.24
   3  13   2   -0.20    0.20
   3  13   2   -0.58    0.47
  -3  13  -2   -0.36    0.21
  -3 -13   2    0.39    0.25
  -3  13  -2    0.19    0.52
   3 -13  -2    0.13    0.23
   3 -13   2   -0.03    0.20
  -3  13   2    0.93    0.53
   3  13  -2   -0.22    0.48
   3 -13   2    0.05    0.23
  -3  13   2    0.32    0.21
  -3 -13  -2    0.05    0.25
   3  13  -2    0.51    0.21
   4   0   2   46.47    1.10
   4   0  -2   48.29    1.11
   4   0   2   47.55    1.11
   4   0  -2   49.16    1.15
  -4   0  -2   48.55    1.10
   4   0   2   47.03    1.11
   4   0   2   48.29    1.23
   4   0   2   45.45    1.14
  -4   0   2   47.81    1.14
  -4   0  -2   48.05    1.11
  -4   0   2   47.96    1.09
   4   0  -2   48.39    1.21
   4   0  -2   47.70    1.13
  -4   0   2   47.69    1.11
  -4   0  -2   46.43    1.23
  -4   0  -2   47.39    1.11
  -4   0   2   46.12    1.13
   4   1   2   93.55    2.32
   4  -1  -2   95.91    2.18
  -4   1  -2   92.02    2.32
   4  -1  -2   91.57    2.12
  -4  -1   2   90.95    2.17
   4  -1  -2   93.96    2.29
  -4  -1   2   97.10    2.10
  -4  -1   2   91.95    2.17
   4   1   2   90.38    2.18
  -4  -1   2   97.59    2.21
  -4   1  -2   93.20    2.15
   4   1   2   92.40    2.11
   4   1   2   93.47    2.16
  -4  -1   2   90.34    2.31
  -4   1  -2   96.36    2.12
  -4   1  -2   94.62    2.17
   4  -1   2   94.76    2.20
  -4   1   2   94.23    2.18
   4   1  -2   97.53    2.18
   4   1  -2   91.73    2.18
  -4   1   2   95.11    2.20
  -4   1   2   92.49    2.18
   4   1  -2   93.48    2.10
  -4  -1  -2   95.95    2.32
  -4   1   2   93.25    2.18
   4   1  -2   96.17    2.31
   4  -1   2   91.52    2.15
  -4   1   2   90.60    2.29
  -4  -1  -2   97.06    2.12
   4   1  -2   94.72    2.21
   4  -1   2   93.53    2.17
   4  -1   2   93.16    2.33
  -4   1   2   93.78    2.12
  -4  -1  -2   93.52    2.16
  -4  -2   2   26.14    0.64
   4   2   2   25.67    0.63
  -4  -2   2   25.95    0.59
   4   2   2   26.32    0.62
  -4  -2   2   26.53    0.66
   4  -2  -2   24.74    0.63
  -4   2  -2   25.39    0.63
  -4   2  -2   25.74    0.63
   4   2   2   24.85    0.65
  -4   2  -2   25.98    0.74
   4  -2  -2   25.06    0.70
   4  -2  -2   26.09    0.63
   4   2   2   25.28    0.61
  -4  -2   2   25.60    0.62
   4  -2  -2   25.27    0.65
  -4   2  -2   26.75    0.63
   4   2  -2   26.23    0.66
   4   2  -2   26.08    0.62
   4  -2   2   26.12    0.63
  -4  -2  -2   24.66    0.63
   4   2  -2   24.78    0.64
  -4   2   2   26.52    0.63
   4  -2   2   25.97    0.63
  -4   2   2   25.00    0.65
   4  -2   2   24.87    0.62
   4   2  -2   26.12    0.59
  -4   2   2   25.75    0.63
  -4  -2  -2   25.85    0.73
   4  -2   2   26.13    0.75
  -4   2   2   25.55    0.63
   4   2  -2   24.79    0.72
  -4  -3   2    4.30    0.16
   4  -3  -2    4.34    0.17
  -4   3  -2    4.42    0.17
   4   3   2    4.44    0.22
  -4  -3   2    4.50    0.12
   4  -3  -2    4.48    0.23
  -4  -3   2    4.51    0.17
   4   3   2    4.65    0.17
   4   3   2    4.55    0.18
   4   3   2    4.50    0.15
  -4   3  -2    4.49    0.16
   4  -3  -2    4.52    0.14
  -4   3  -2    4.54    0.26
   4  -3  -2    4.59    0.17
   4  -3  -2    4.58    0.18
  -4   3  -2    4.50    0.16
   4   3   2    4.42    0.15
  -4  -3   2    4.35    0.17
  -4   3   2    4.46    0.18
  -4   3   2    4.32    0.17
   4   3  -2    4.49    0.18
   4   3  -2    4.47    0.17
   4   3  -2    4.57    0.12
   4  -3   2    4.41    0.17
   4  -3   2    4.64    0.16
   4   3  -2    4.48    0.15
   4   3  -2    4.46    0.24
  -4   3   2    4.60    0.22
   4  -3   2    4.74    0.15
  -4   3   2    4.53    0.17
  -4   3   2    4.49    0.14
   4  -3   2    4.64    0.27
   4  -3   2    4.31    0.17
  -4  -3  -2    4.56    0.17
   4   4   2   35.09    0.89
   4  -4  -2   35.84    0.90
  -4  -4   2   35.02    0.88
   4  -4  -2   36.90    0.88
   4  -4  -2   36.51    0.84
   4  -4  -2   35.81    0.90
   4   4   2   35.77    1.00
   4  -4  -2   35.23    0.98
  -4  -4   2   35.02    0.89
  -4   4  -2   35.60    0.89
   4   4   2   35.41    0.84
  -4   4  -2   35.79    1.03
  -4   4  -2   34.71    0.86
  -4  -4   2   35.59    0.89
   4   4   2   34.75    0.88
   4   4   2   36.16    0.84
   4   4   2   36.21    0.88
  -4   4  -2   34.59    0.88
  -4   4   2   35.51    0.87
   4   4  -2   36.48    0.90
   4   4  -2   35.75    1.01
   4  -4   2   34.79    0.86
  -4   4   2   36.08    0.84
   4  -4   2   35.38    0.88
   4  -4   2   34.55    1.02
   4   4  -2   36.02    0.80
   4   4  -2   35.69    0.88
  -4   4   2   35.94    0.98
  -4   4   2   34.28    0.90
   4   4  -2   35.60    0.89
   4   4  -2   36.55    0.80
   4  -4   2   35.82    0.86
  -4   4   2   35.62    0.90
   4  -4   2   35.19    0.89
  -4  -4  -2   35.79    0.89
  -4  -4  -2   35.25    0.88
   4   5   2   13.95    0.40
   4  -5  -2   13.55    0.40
  -4   5  -2   13.38    0.38
   4  -5  -2   13.95    0.50
   4   5   2   14.22    0.50
  -4  -5   2   13.88    0.40
  -4  -5   2   13.49    0.40
  -4   5  -2   13.56    0.41
   4   5   2   14.27    0.37
  -4   5  -2   14.13    0.56
  -4  -5   2   14.08    0.42
   4   5   2   14.18    0.41
   4   5   2   13.64    0.40
   4   5   2   13.46    0.51
   4  -5  -2   13.61    0.41
  -4   5  -2   13.74    0.41
   4  -5  -2   13.64    0.41
  -4   5   2   13.65    0.41
   4   5  -2   13.53    0.53
   4   5  -2   13.58    0.31
   4   5  -2   13.79    0.41
   4   5  -2   13.76    0.31
   4   5  -2   13.32    0.40
  -4  -5  -2   13.68    0.40
   4  -5   2   13.19    0.41
  -4   5   2   13.70    0.40
  -4   5   2   13.86    0.42
   4   5  -2   13.70    0.40
  -4   5   2   13.72    0.50
   4  -5   2   13.55    0.39
   4  -5   2   13.66    0.35
  -4  -6   2    0.37    0.08
   4   6   2    0.47    0.07
  -4  -6   2    0.57    0.11
  -4   6  -2    0.54    0.20
   4  -6  -2    0.57    0.09
   4   6   2    0.42    0.08
   4   6   2    0.30    0.08
   4   6   2    0.43    0.17
   4  -6  -2    0.44    0.10
   4   6   2    0.40    0.10
  -4   6  -2    0.30    0.10
  -4   6  -2    0.40    0.10
   4  -6  -2    0.33    0.10
   4  -6  -2    0.58    0.17
  -4   6  -2    0.53    0.10
  -4  -6   2    0.38    0.10
   4   6  -2    0.29    0.09
  -4   6   2    0.40    0.10
   4   6  -2    0.54    0.17
  -4   6   2    0.59    0.18
   4  -6   2    0.86    0.19
   4  -6   2    0.33    0.10
   4   6  -2    0.52    0.04
   4   6  -2    0.44    0.04
   4  -6   2    0.41    0.04
  -4  -6  -2    0.38    0.10
   4  -6   2    0.47    0.10
   4   6  -2    0.32    0.09
  -4   6   2    0.46    0.10
   4   6  -2    0.55    0.10
  -4   6   2    0.65    0.12
  -4   7  -2    8.94    0.34
   4   7   2    8.74    0.29
  -4   7  -2    8.95    0.53
   4   7   2    8.96    0.33
   4   7   2    9.74    0.34
  -4   7  -2    8.65    0.33
   4  -7  -2    8.69    0.33
  -4   7  -2    9.26    0.32
   4  -7  -2    9.23    0.35
  -4  -7   2    8.92    0.34
   4   7   2    9.19    0.31
   4  -7  -2    8.94    0.45
   4   7   2    8.92    0.45
  -4  -7   2    9.11    0.32
   4   7  -2    8.98    0.23
   4  -7   2    9.13    0.49
   4   7  -2    8.70    0.48
   4   7  -2    8.90    0.22
   4  -7   2    8.92    0.32
  -4   7   2    9.65    0.35
   4  -7   2    9.55    0.36
  -4  -7  -2    9.36    0.34
  -4   7   2    9.45    0.33
   4   7  -2    9.31    0.32
  -4   7   2    8.87    0.35
   4   7  -2    9.08    0.35
  -4   7   2    8.56    0.47
   4   7  -2    9.62    0.34
   4  -8  -2   -0.25    0.11
   4   8   2    0.02    0.09
  -4   8  -2    0.35    0.12
   4  -8  -2    0.06    0.11
   4   8   2    0.03    0.10
   4   8   2    0.01    0.20
  -4  -8   2   -0.09    0.08
   4  -8  -2    0.05    0.19
  -4  -8   2    0.06    0.12
   4   8   2   -0.02    0.09
   4   8   2   -0.15    0.11
  -4   8  -2    0.08    0.11
  -4   8  -2    0.33    0.26
   4   8   2    0.04    0.09
  -4   8  -2    0.06    0.10
  -4   8   2    0.07    0.12
   4   8  -2   -0.13    0.10
  -4   8   2    0.02    0.11
   4   8  -2   -0.07    0.11
   4   8  -2   -0.05    0.10
   4  -8   2    0.11    0.23
   4  -8   2    0.07    0.11
   4   8  -2    0.05    0.04
  -4  -8  -2   -0.19    0.11
  -4   8   2    0.05    0.11
   4   8  -2    0.18    0.22
   4  -8   2    0.12    0.12
  -4   8   2   -0.03    0.21
   4   8  -2    0.03    0.04
   4   9   2    2.13    0.19
  -4   9  -2    2.11    0.24
   4   9   2    1.92    0.21
  -4   9  -2    2.55    0.37
  -4  -9   2    2.53    0.25
  -4   9  -2    1.81    0.21
   4  -9  -2    2.44    0.35
   4   9   2    2.26    0.20
   4  -9  -2    2.44    0.25
   4   9   2    2.27    0.20
   4  -9  -2    2.07    0.23
  -4   9  -2    1.92    0.22
   4   9   2    2.44    0.23
   4   9   2    2.25    0.33
   4  -9   2    2.19    0.25
   4   9  -2    1.63    0.22
  -4   9   2    2.31    0.22
   4   9  -2    2.06    0.10
  -4  -9  -2    2.06    0.23
   4   9  -2    1.63    0.31
   4  -9   2    2.02    0.35
   4   9  -2    2.04    0.21
   4   9  -2    1.96    0.22
   4  -9   2    1.67    0.17
  -4   9   2    2.15    0.24
   4   9  -2    2.00    0.10
  -4   9   2    1.94    0.22
  -4   9   2    2.36    0.36
   4  10   2   -0.06    0.27
  -4  10  -2   -0.02    0.16
   4  10   2    0.23    0.12
   4  10   2    0.00    0.17
   4 -10  -2   -0.31    0.32
  -4 -10   2   -0.07    0.16
   4 -10  -2    0.30    0.15
  -4  10  -2    0.27    0.34
   4  10   2    0.12    0.13
   4 -10  -2   -0.07    0.13
   4  10   2    0.01    0.11
  -4  10  -2   -0.09    0.16
   4  10   2    0.06    0.11
   4  10  -2    0.13    0.12
   4 -10   2   -0.17    0.14
   4 -10   2    0.37    0.14
   4  10  -2    0.23    0.20
   4  10  -2    0.05    0.27
  -4  10   2   -0.08    0.15
  -4  10   2    0.33    0.15
   4  10  -2    0.16    0.05
  -4  10   2   -0.02    0.27
  -4 -10  -2    0.01    0.17
   4  10  -2    0.12    0.06
   4 -11  -2    0.16    0.17
   4  11   2   -0.20    0.14
   4  11   2   -0.03    0.14
  -4  11  -2    0.12    0.36
   4  11   2   -0.11    0.34
   4  11   2   -0.04    0.12
  -4 -11   2   -0.22    0.18
  -4  11  -2   -0.18    0.17
   4  11   2   -0.10    0.14
  -4  11  -2   -0.08    0.20
   4 -11  -2   -0.05    0.18
   4  11  -2   -0.11    0.13
   4  11  -2    0.16    0.35
  -4  11   2    0.34    0.19
  -4 -11  -2    0.02    0.19
   4 -11   2   -0.05    0.18
  -4  11   2   -0.38    0.33
  -4  11   2   -0.02    0.21
   4 -11   2   -0.09    0.15
   4  12   2    1.57    0.45
  -4  12  -2    1.18    0.27
   4  12   2    1.29    0.21
  -4  12  -2    0.82    0.42
   4  12   2    0.93    0.17
  -4  12  -2    1.12    0.25
  -4 -12   2    1.15    0.26
   4 -12  -2    1.31    0.23
   4 -12  -2    1.10    0.23
  -4  12   2    0.60    0.46
   4  12  -2    1.46    0.22
   4  12  -2    0.74    0.43
   4  12  -2    0.96    0.19
   4 -12   2    1.15    0.22
  -4  12   2    1.30    0.25
   4 -12   2    1.50    0.25
  -4 -12  -2    1.32    0.27
  -4 -13   2   -0.26    0.26
   4  13   2   -0.52    0.19
  -4  13  -2   -0.10    0.52
   4 -13  -2    0.08    0.25
   4  13   2   -0.88    0.48
   4 -13  -2    0.32    0.26
  -4  13  -2    0.08    0.23
   4  13  -2   -0.10    0.53
  -4  13   2    0.06    0.24
   4  13  -2   -0.27    0.22
   4 -13   2   -0.18    0.23
   4 -13   2    0.24    0.23
  -4  13   2    0.43    0.52
  -4 -13  -2    0.24    0.26
   5   0  -2   16.12    0.42
  -5   0   2   16.54    0.44
  -5   0   2   16.89    0.42
   5   0   2   16.79    0.52
   5   0   2   16.26    0.40
  -5   0   2   15.68    0.44
   5   0  -2   16.77    0.45
  -5   0  -2   16.43    0.41
   5   0   2   16.79    0.43
  -5   0   2   16.38    0.40
  -5   0  -2   16.50    0.42
   5   0  -2   16.80    0.44
  -5   0  -2   15.98    0.51
   5   0  -2   16.09    0.49
  -5   0   2   15.92    0.49
   5   0   2   16.66    0.42
  -5   0  -2   16.54    0.40
  -5  -1   2   46.24    1.09
  -5   1  -2   42.63    1.04
   5  -1  -2   43.86    1.14
  -5  -1   2   44.29    1.03
   5   1   2   44.47    1.04
   5   1   2   44.37    1.17
   5   1   2   44.79    1.03
  -5   1  -2   44.85    1.18
  -5   1  -2   43.94    1.04
  -5  -1   2   45.13    1.16
  -5   1  -2   43.95    1.04
  -5  -1   2   43.23    1.02
   5  -1  -2   43.92    1.07
   5  -1  -2   43.74    1.07
  -5  -1   2   44.19    1.06
   5  -1  -2   44.67    1.04
   5   1   2   44.07    1.03
   5   1   2   44.51    1.09
  -5  -1  -2   44.66    1.03
   5  -1   2   42.30    1.04
   5   1  -2   45.06    1.06
  -5  -1  -2   44.75    1.18
   5   1  -2   44.31    1.16
  -5   1   2   42.61    1.07
   5  -1   2   44.60    1.18
   5  -1   2   43.81    1.04
   5   1  -2   44.65    1.09
  -5   1   2   44.37    1.04
  -5   1   2   43.96    1.15
   5  -1   2   43.62    1.04
   5  -1   2   45.18    1.07
   5   1  -2   44.03    1.03
  -5   1   2   42.36    1.06
  -5   1   2   44.29    1.04
  -5   1   2   45.12    1.04
  -5   2  -2   12.31    0.34
   5  -2  -2   12.94    0.42
   5   2   2   12.93    0.33
  -5   2  -2   12.70    0.34
   5  -2  -2   13.45    0.37
   5   2   2   12.94    0.33
  -5  -2   2   12.57    0.32
  -5   2  -2   13.54    0.46
   5   2   2   13.32    0.37
  -5   2  -2   12.93    0.36
   5   2   2   13.15    0.44
  -5  -2   2   12.34    0.36
  -5  -2   2   12.60    0.37
   5   2   2   12.81    0.34
  -5  -2   2   12.76    0.33
   5  -2  -2   12.99    0.35
   5   2   2   12.83    0.35
   5  -2   2   13.44    0.46
   5  -2   2   12.77    0.36
   5   2  -2   12.62    0.38
  -5   2   2   12.50    0.36
  -5   2   2   13.15    0.36
   5   2  -2   12.67    0.32
   5   2  -2   12.77    0.43
   5   2  -2   12.86    0.33
   5  -2   2   13.33    0.35
   5  -2   2   12.93    0.34
   5   2  -2   13.35    0.37
  -5  -2  -2   11.99    0.43
  -5   2   2   12.96    0.35
  -5  -2  -2   12.46    0.35
  -5   2   2   12.45    0.41
  -5   2   2   13.05    0.34
  -5  -2  -2   12.86    0.34
  -5  -3   2  102.50    2.45
   5  -3  -2  101.94    2.61
   5   3   2  104.95    2.44
   5  -3  -2  100.70    2.45
  -5   3  -2  104.91    2.44
  -5   3  -2  106.39    2.46
   5  -3  -2  106.82    2.47
   5   3   2  102.36    2.37
  -5  -3   2  105.79    2.34
   5  -3  -2  105.19    2.40
  -5   3  -2  105.97    2.39
  -5   3  -2  101.52    2.64
   5   3   2  107.44    2.45
   5   3   2  103.86    2.63
  -5  -3   2  110.25    2.50
   5   3   2  108.39    2.49
  -5   3   2  107.45    2.45
  -5   3   2  104.69    2.46
   5   3  -2  106.56    2.64
  -5   3   2  102.14    2.39
   5  -3   2  101.85    2.65
   5   3  -2  105.88    2.49
   5   3  -2  106.69    2.34
   5  -3   2  106.85    2.46
   5  -3   2  107.40    2.44
  -5   3   2  106.31    2.60
   5   3  -2  109.87    2.46
  -5   3   2  103.79    2.46
   5   3  -2  104.66    2.45
  -5  -3  -2  101.40    2.44
   5  -3   2   99.32    2.39
   5  -3   2  104.94    2.46
   5  -4  -2   37.75    1.06
   5   4   2   36.72    0.90
   5  -4  -2   38.24    0.94
   5  -4  -2   38.56    0.91
   5   4   2   38.69    0.96
  -5   4  -2   38.49    0.95
   5   4   2   38.51    0.94
  -5   4  -2   36.62    0.94
  -5   4  -2   36.42    1.09
  -5  -4   2   38.99    0.96
   5   4   2   38.84    0.94
   5  -4  -2   37.32    0.95
  -5  -4   2   38.18    0.94
  -5  -4   2   38.97    0.96
   5   4   2   38.26    1.07
   5  -4  -2   38.26    0.96
   5   4   2   37.06    0.90
   5  -4   2   37.38    0.95
  -5   4   2   38.66    0.95
  -5   4   2   39.46    0.91
   5   4  -2   37.92    0.93
   5  -4   2   37.01    0.92
   5  -4   2   37.31    0.94
   5  -4   2   38.46    0.92
  -5   4   2   37.97    0.96
   5  -4   2   37.99    1.11
  -5   4   2   37.02    1.05
  -5   4   2   37.98    0.93
  -5  -4  -2   36.49    0.94
   5   4  -2   37.67    0.95
   5   4  -2   39.06    0.97
   5   4  -2   36.87    1.08
   5   4  -2   39.88    0.86
   5   5   2   31.12    0.93
   5  -5  -2   30.42    0.79
  -5  -5   2   31.61    0.80
   5   5   2   32.12    0.81
  -5   5  -2   32.03    0.79
  -5   5  -2   31.41    0.80
   5   5   2   30.93    0.75
  -5   5  -2   31.82    0.97
   5  -5  -2   29.84    0.81
   5   5   2   30.42    0.75
   5  -5  -2   31.96    0.82
   5  -5  -2   31.11    0.74
  -5  -5   2   32.40    0.82
   5   5   2   30.54    0.81
  -5   5  -2   30.67    0.81
   5   5   2   31.99    0.80
   5  -5  -2   31.22    0.92
  -5  -5   2   30.37    0.81
   5   5   2   31.02    0.94
  -5   5   2   30.59    0.82
  -5   5   2   32.27    0.82
   5  -5   2   29.98    0.96
   5   5  -2   31.65    0.79
   5  -5   2   31.18    0.80
   5  -5   2   31.28    0.76
  -5  -5  -2   31.02    0.80
   5   5  -2   29.37    0.94
   5   5  -2   31.59    0.82
  -5  -5  -2   31.67    0.81
   5   5  -2   31.68    0.81
  -5   5   2   30.70    0.79
   5   5  -2   31.40    0.70
   5  -5   2   29.49    0.78
  -5   5   2   30.29    0.91
   5   5  -2   31.44    0.70
   5  -5   2   30.85    0.81
   5   6   2   14.22    0.43
   5   6   2   13.87    0.54
   5   6   2   14.36    0.44
  -5  -6   2   14.18    0.46
  -5  -6   2   14.09    0.43
   5   6   2   14.56    0.58
   5  -6  -2   13.91    0.43
   5   6   2   14.46    0.39
  -5   6  -2   14.50    0.45
  -5  -6   2   15.00    0.44
   5  -6  -2   14.22    0.45
  -5   6  -2   14.44    0.43
   5   6   2   14.99    0.44
   5   6   2   14.84    0.39
  -5   6  -2   13.94    0.61
   5  -6  -2   14.50    0.55
  -5   6  -2   13.55    0.44
   5  -6  -2   14.19    0.44
  -5   6   2   13.98    0.44
   5   6  -2   14.32    0.33
  -5   6   2   14.17    0.46
   5   6  -2   14.37    0.59
   5   6  -2   14.39    0.44
  -5   6   2   14.18    0.43
   5  -6   2   14.13    0.37
   5  -6   2   14.14    0.45
   5  -6   2   13.96    0.36
   5  -6   2   14.15    0.43
   5   6  -2   14.70    0.43
   5  -6   2   15.06    0.60
  -5  -6  -2   14.83    0.44
  -5   6   2   14.07    0.56
   5   6  -2   14.43    0.45
   5   6  -2   14.32    0.33
  -5   7  -2   37.81    1.02
   5   7   2   37.27    1.16
  -5  -7   2   38.11    1.02
   5   7   2   36.96    1.17
   5  -7  -2   38.15    1.01
   5  -7  -2   38.72    1.15
  -5   7  -2   37.61    1.21
   5   7   2   38.67    1.00
   5   7   2   38.42    0.93
  -5   7  -2   39.08    0.97
  -5  -7   2   39.28    1.00
  -5  -7   2   37.76    1.00
   5   7   2   38.34    0.99
   5  -7  -2   38.53    1.02
   5   7   2   38.11    1.00
  -5   7  -2   38.31    1.01
   5  -7  -2   37.84    0.98
   5   7   2   38.12    0.92
  -5   7   2   39.59    0.98
   5   7  -2   37.98    1.19
   5   7  -2   38.36    1.01
  -5   7   2   38.14    1.17
  -5   7   2   38.83    1.03
   5  -7   2   39.49    1.20
   5  -7   2   39.36    1.03
   5  -7   2   37.77    0.97
   5   7  -2   37.73    1.00
   5   7  -2   38.84    1.00
  -5   7   2   39.56    1.03
  -5  -7  -2   38.44    1.01
   5  -8  -2    0.36    0.12
  -5   8  -2    0.33    0.12
   5   8   2    0.29    0.13
   5   8   2    0.46    0.21
   5  -8  -2    0.12    0.22
   5   8   2    0.21    0.11
   5   8   2    0.11    0.23
  -5   8  -2   -0.04    0.11
   5   8   2    0.22    0.11
  -5  -8   2    0.12    0.10
   5   8   2    0.23    0.10
   5   8   2    0.32    0.09
  -5   8  -2    0.27    0.24
  -5  -8   2    0.27    0.13
   5  -8  -2    0.20    0.13
  -5   8  -2    0.45    0.14
   5   8   2    0.33    0.10
  -5   8   2    0.00    0.13
   5  -8   2    0.30    0.12
   5  -8   2    0.17    0.12
   5   8  -2    0.38    0.11
  -5  -8  -2    0.08    0.12
  -5   8   2    0.25    0.13
   5   8  -2    0.06    0.22
   5  -8   2   -0.05    0.24
  -5   8   2    0.24    0.22
   5   8  -2    0.08    0.12
   5   8  -2    0.18    0.12
  -5   8   2    0.00    0.10
  -5   9  -2    4.62    0.29
   5  -9  -2    3.52    0.46
  -5   9  -2    4.46    0.49
  -5  -9   2    3.92    0.28
  -5   9  -2    3.61    0.27
   5   9   2    4.22    0.22
   5   9   2    4.04    0.26
   5   9   2    4.03    0.45
  -5   9  -2    3.53    0.28
   5  -9  -2    3.94    0.28
   5   9   2    4.26    0.21
   5   9   2    3.26    0.26
   5   9   2    4.09    0.25
   5   9   2    4.02    0.29
   5  -9  -2    3.99    0.29
   5   9  -2    3.56    0.42
  -5  -9  -2    3.94    0.28
  -5   9   2    3.93    0.30
   5   9  -2    3.88    0.27
  -5   9   2    4.19    0.29
  -5   9   2    4.74    0.30
   5  -9   2    3.65    0.26
   5   9  -2    4.49    0.29
   5  -9   2    4.61    0.50
  -5   9   2    4.18    0.45
   5  -9   2    4.15    0.30
   5  10   2    4.24    0.34
  -5  10  -2    4.68    0.34
  -5  10  -2    5.33    0.34
   5 -10  -2    5.04    0.33
   5  10   2    5.18    0.29
   5 -10  -2    5.74    0.61
   5  10   2    5.20    0.49
   5  10   2    5.12    0.26
  -5  10  -2    5.87    0.58
   5 -10  -2    5.29    0.33
  -5 -10   2    5.27    0.34
   5  10   2    5.31    0.31
   5  10   2    5.12    0.25
   5  10  -2    4.75    0.31
  -5  10   2    5.25    0.55
   5  10  -2    5.10    0.36
   5 -10   2    4.97    0.31
   5 -10   2    5.21    0.35
  -5  10   2    5.60    0.36
   5  10  -2    4.76    0.50
  -5  10   2    4.29    0.34
  -5 -10  -2    5.16    0.35
   5  11   2    0.09    0.15
  -5  11  -2    0.04    0.21
   5  11   2    0.07    0.17
  -5  11  -2    0.07    0.18
  -5 -11   2   -0.23    0.18
   5  11   2   -0.03    0.14
   5  11   2    0.04    0.12
   5  11   2   -0.01    0.14
   5 -11  -2   -0.04    0.17
  -5  11  -2   -0.36    0.34
   5 -11  -2    0.12    0.17
   5  11   2   -0.06    0.33
  -5  11   2   -0.07    0.32
   5 -11   2   -0.35    0.16
  -5 -11  -2    0.03    0.19
   5  11  -2   -0.04    0.30
  -5  11   2    0.10    0.17
   5  11  -2   -0.05    0.15
   5 -11   2   -0.05    0.17
   5 -12  -2    1.25    0.25
   5 -12  -2    1.37    0.26
  -5  12  -2    1.37    0.25
   5  12   2    1.29    0.23
   5  12   2    2.21    0.50
   5  12   2    1.41    0.17
  -5  12  -2    1.39    0.47
   5  12   2    1.22    0.20
  -5 -12   2    1.20    0.27
  -5 -12  -2    1.31    0.28
   5 -12   2    1.39    0.27
  -5  12   2    1.32    0.25
   5 -12   2    1.23    0.24
   5  12  -2    1.19    0.21
   5  12  -2    1.48    0.43
  -5  12   2    1.46    0.48
  -5  13  -2   -0.05    0.25
   5 -13  -2    0.00    0.25
   5 -13  -2   -0.09    0.25
  -5  13  -2    0.58    0.52
   5  13   2    0.10    0.20
  -5 -13   2   -0.05    0.26
   5  13   2   -0.31    0.47
   5 -13   2    0.26    0.23
  -5  13   2   -0.40    0.24
   5 -13   2    0.11    0.25
  -5  13   2    0.07    0.53
   5  13  -2    0.09    0.22
  -6   0  -2  111.63    2.47
   6   0  -2  110.63    2.70
   6   0  -2  108.18    2.53
   6   0  -2  104.48    2.46
  -6   0   2  105.05    2.51
   6   0   2  105.72    2.57
   6   0   2  108.97    2.47
  -6   0   2  109.62    2.70
   6   0   2  110.84    2.51
  -6   0  -2  108.38    2.72
   6   0  -2  106.01    2.57
  -6   0  -2  108.63    2.51
  -6   0   2  110.59    2.54
   6   0   2  109.76    2.51
  -6   0   2  106.43    2.57
  -6   0  -2  109.48    2.51
  -6   0   2  111.61    2.46
   6   0   2  112.53    2.72
   6   1   2   70.75    1.63
   6  -1  -2   69.99    1.61
   6  -1  -2   69.77    1.77
  -6   1  -2   69.84    1.63
  -6  -1   2   70.52    1.61
   6   1   2   70.45    1.61
  -6  -1   2   71.17    1.66
   6   1   2   69.86    1.61
  -6  -1   2   67.40    1.78
   6  -1  -2   68.87    1.67
  -6   1  -2   70.81    1.61
   6  -1  -2   70.75    1.66
  -6  -1   2   72.12    1.59
  -6   1  -2   69.96    1.63
  -6  -1   2   71.00    1.68
  -6   1  -2   64.87    1.79
   6   1   2   68.53    1.68
   6   1   2   69.70    1.80
   6   1   2   69.83    1.61
   6   1  -2   71.04    1.69
   6  -1   2   68.98    1.67
  -6   1   2   70.77    1.78
   6  -1   2   67.67    1.61
   6  -1   2   71.32    1.67
   6   1  -2   70.59    1.59
  -6  -1  -2   68.33    1.63
   6   1  -2   70.33    1.62
  -6   1   2   68.58    1.67
   6   1  -2   71.10    1.65
   6  -1   2   69.26    1.63
  -6   1   2   70.31    1.63
  -6   1   2   69.69    1.63
  -6   1   2   68.39    1.65
  -6   1   2   68.35    1.61
   6   1  -2   71.69    1.79
   6  -1   2   70.24    1.63
   6  -1   2   69.31    1.80
  -6  -1  -2   70.02    1.60
  -6  -1  -2   67.90    1.80
   6   2   2   42.31    0.99
   6  -2  -2   40.91    1.10
   6   2   2   40.80    0.97
   6   2   2   40.68    1.13
   6  -2  -2   41.77    1.01
  -6  -2   2   42.67    1.03
   6  -2  -2   41.49    0.99
  -6   2  -2   40.93    1.14
  -6  -2   2   40.98    1.01
   6  -2  -2   40.92    1.01
  -6  -2   2   41.51    0.97
  -6   2  -2   41.08    0.99
   6   2   2   40.32    1.03
  -6   2  -2   40.62    0.98
   6   2   2   39.74    0.97
   6   2   2   41.21    0.97
  -6   2  -2   42.15    0.99
  -6  -2   2   41.58    0.95
  -6  -2  -2   39.94    0.99
  -6   2   2   40.45    1.01
   6   2  -2   39.57    0.96
   6  -2   2   41.09    0.99
  -6   2   2   41.78    0.99
   6   2  -2   39.62    1.01
   6  -2   2   39.58    1.01
   6   2  -2   41.20    1.03
  -6  -2  -2   39.41    1.12
   6  -2   2   41.22    1.01
  -6   2   2   42.30    0.99
   6   2  -2   41.38    0.97
  -6   2   2   40.01    1.10
   6  -2   2   42.27    1.15
  -6   2   2   40.89    1.00
  -6  -2  -2   40.66    0.97
   6   2  -2   42.16    1.13
   6  -2   2   41.20    0.99
   6   3   2   30.88    0.80
   6  -3  -2   30.58    0.76
  -6   3  -2   29.87    0.77
  -6   3  -2   30.17    0.91
  -6  -3   2   31.43    0.79
  -6  -3   2   30.81    0.72
  -6   3  -2   30.74    0.77
  -6  -3   2   31.68    0.80
   6   3   2   30.44    0.74
  -6   3  -2   31.40    0.77
   6  -3  -2   30.31    0.88
   6   3   2   30.98    0.77
   6  -3  -2   27.07    0.78
   6   3   2   31.63    0.75
   6   3   2   30.85    0.90
   6  -3   2   29.83    0.77
  -6   3   2   30.44    0.79
  -6   3   2   31.62    0.77
  -6  -3  -2   31.33    0.78
   6   3  -2   31.64    0.90
   6  -3   2   30.78    0.77
   6  -3   2   30.63    0.92
  -6  -3  -2   31.24    0.91
   6  -3   2   29.83    0.77
   6   3  -2   30.22    0.80
  -6   3   2   31.55    0.77
   6   3  -2   31.11    0.72
  -6   3   2   29.51    0.87
   6   3  -2   32.41    0.79
  -6   3   2   31.30    0.76
   6   3  -2   31.36    0.75
   6  -3   2   30.19    0.77
   6  -3   2   30.91    0.77
   6   4   2    3.42    0.19
  -6   4  -2    3.49    0.18
  -6  -4   2    3.42    0.15
  -6  -4   2    3.50    0.18
  -6   4  -2    3.38    0.17
   6   4   2    3.74    0.18
   6  -4  -2    3.72    0.18
  -6   4  -2    3.84    0.28
   6  -4  -2    3.60    0.19
  -6  -4   2    3.38    0.18
   6   4   2    3.71    0.16
   6  -4  -2    3.48    0.18
   6  -4  -2    3.89    0.28
   6   4   2    3.51    0.26
  -6   4  -2    3.60    0.17
   6   4   2    3.84    0.15
  -6  -4  -2    3.55    0.17
   6   4  -2    3.53    0.26
   6   4  -2    3.49    0.27
   6  -4   2    3.95    0.31
  -6   4   2    3.48    0.14
   6  -4   2    3.50    0.17
   6  -4   2    3.92    0.15
   6  -4   2    3.68    0.19
   6   4  -2    3.68    0.15
   6   4  -2    3.53    0.17
  -6   4   2    3.65    0.25
  -6   4   2    3.57    0.19
  -6   4   2    3.57    0.17
   6  -4   2    3.65    0.17
   6  -4   2    3.64    0.15
   6   4  -2    3.63    0.12
   6   4  -2    3.65    0.20
   6  -5  -2    1.01    0.19
  -6   5  -2    1.13    0.22
  -6  -5   2    0.87    0.12
   6   5   2    0.97    0.12
   6   5   2    1.10    0.11
  -6   5  -2    1.07    0.13
   6  -5  -2    1.12    0.14
   6   5   2    1.15    0.12
  -6   5  -2    1.03    0.12
   6   5   2    0.96    0.11
   6  -5  -2    1.11    0.09
  -6  -5   2    1.09    0.14
   6  -5  -2    0.94    0.12
  -6  -5   2    0.98    0.12
   6  -5  -2    1.12    0.13
   6   5   2    0.85    0.11
  -6   5  -2    1.07    0.13
   6   5   2    0.99    0.17
   6   5  -2    0.94    0.06
   6  -5   2    1.07    0.09
   6   5  -2    0.97    0.12
   6  -5   2    1.07    0.13
   6  -5   2    1.02    0.10
  -6   5   2    1.04    0.12
   6  -5   2    1.00    0.20
   6   5  -2    1.13    0.15
   6   5  -2    1.07    0.12
  -6   5   2    1.06    0.13
  -6  -5  -2    1.18    0.13
   6  -5   2    1.08    0.13
   6   5  -2    0.90    0.07
  -6   5   2    1.14    0.14
  -6   5   2    0.96    0.18
   6   5  -2    1.00    0.21
   6  -5   2    1.11    0.13
   6   5  -2    1.24    0.20
   6  -6  -2    0.49    0.11
   6  -6  -2    0.33    0.19
  -6  -6   2    0.47    0.10
   6  -6  -2    0.56    0.12
   6  -6  -2    0.43    0.04
   6   6   2    0.36    0.10
  -6  -6   2    0.49    0.11
  -6   6  -2    0.60    0.21
   6   6   2    0.40    0.08
   6  -6  -2    0.42    0.05
   6  -6  -2    0.55    0.10
  -6   6  -2    0.52    0.11
   6   6   2    0.62    0.11
   6   6   2    0.29    0.19
  -6   6  -2    0.50    0.10
  -6  -6   2    0.41    0.10
  -6   6  -2    0.60    0.12
   6   6   2    0.57    0.16
   6   6   2    0.46    0.10
   6   6   2    0.54    0.08
   6  -6   2    0.39    0.10
  -6   6   2    0.40    0.12
  -6   6   2    0.61    0.12
  -6   6   2    0.59    0.11
   6  -6   2    0.47    0.12
   6  -6   2    0.46    0.06
   6   6  -2    0.43    0.11
   6   6  -2    0.42    0.05
   6  -6   2    0.76    0.21
   6  -6   2    0.48    0.06
  -6  -6  -2    0.50    0.11
   6  -6   2    0.60    0.10
   6   6  -2    0.56    0.11
   6   6  -2    0.39    0.10
   6   6  -2    0.55    0.20
  -6   6   2    0.43    0.19
   6   6  -2    0.42    0.04
   6   7   2    0.40    0.09
  -6   7  -2    0.70    0.24
  -6  -7   2    0.48    0.12
   6   7   2    0.45    0.09
   6   7   2    0.53    0.12
  -6  -7   2    0.51    0.11
  -6   7  -2    0.47    0.13
   6  -7  -2    0.53    0.13
  -6  -7   2    0.68    0.13
   6   7   2    0.64    0.19
   6   7   2    0.71    0.13
   6  -7  -2    0.63    0.12
   6   7   2    0.45    0.20
  -6   7  -2    0.44    0.12
   6   7   2    0.48    0.11
   6  -7  -2    0.58    0.13
   6  -7  -2    0.38    0.21
  -6   7  -2    0.56    0.13
   6  -7   2    0.51    0.05
  -6   7   2    0.57    0.12
  -6   7   2    0.60    0.13
   6   7  -2    0.84    0.22
   6   7  -2    0.60    0.13
   6  -7   2    0.50    0.06
  -6   7   2    0.82    0.24
   6   7  -2    0.47    0.11
   6  -7   2    0.60    0.14
   6  -7   2    0.37    0.23
   6  -7   2    0.60    0.13
   6   7  -2    0.56    0.12
  -6  -7  -2    0.59    0.12
  -6   7   2    0.25    0.14
  -6   8  -2    2.62    0.37
   6   8   2    2.68    0.18
  -6   8  -2    2.76    0.25
   6  -8  -2    2.73    0.25
   6  -8  -2    2.21    0.33
   6   8   2    3.17    0.37
   6   8   2    2.34    0.22
   6   8   2    2.29    0.21
  -6   8  -2    2.61    0.24
   6  -8  -2    2.71    0.21
   6   8   2    2.17    0.21
  -6  -8   2    2.56    0.24
  -6  -8   2    2.02    0.21
  -6  -8   2    2.56    0.24
   6   8   2    2.51    0.17
   6  -8  -2    2.77    0.24
  -6   8  -2    1.95    0.23
   6   8   2    2.64    0.35
  -6  -8  -2    2.28    0.23
   6  -8   2    2.06    0.24
   6  -8   2    2.27    0.23
  -6   8   2    3.03    0.39
  -6   8   2    2.49    0.22
   6   8  -2    2.88    0.36
   6   8  -2    2.47    0.22
   6   8  -2    2.26    0.23
  -6   8   2    2.27    0.24
   6  -8   2    2.05    0.35
  -6   8   2    2.19    0.24
   6   8  -2    2.80    0.23
  -6  -9   2    1.21    0.19
  -6   9  -2    1.47    0.19
  -6   9  -2    1.46    0.33
   6  -9  -2    1.47    0.20
  -6   9  -2    1.54    0.22
   6   9   2    1.57    0.32
   6   9   2    1.31    0.20
   6   9   2    1.61    0.17
   6  -9  -2    1.27    0.20
   6   9   2    1.17    0.17
   6   9   2    1.33    0.30
   6   9   2    1.39    0.17
   6  -9  -2    1.38    0.33
  -6   9  -2    1.55    0.21
   6   9   2    1.46    0.19
   6  -9   2    1.51    0.36
   6   9  -2    1.46    0.18
   6   9  -2    1.70    0.22
   6  -9   2    1.79    0.22
  -6   9   2    1.69    0.21
  -6   9   2    1.43    0.20
   6   9  -2    1.69    0.35
   6  -9   2    1.63    0.19
  -6   9   2    1.79    0.33
  -6   9   2    1.72    0.22
  -6  -9  -2    1.68    0.21
   6  10   2    3.49    0.23
   6 -10  -2    4.82    0.35
   6  10   2    4.05    0.25
   6  10   2    3.70    0.33
   6  10   2    3.02    0.34
  -6  10  -2    3.79    0.34
  -6  10  -2    4.33    0.55
  -6 -10   2    4.06    0.33
   6 -10  -2    4.01    0.32
   6  10   2    4.24    0.29
  -6  10  -2    3.48    0.35
   6 -10  -2    4.53    0.62
   6  10   2    4.08    0.53
   6 -10   2    3.33    0.30
  -6  10   2    4.25    0.54
   6 -10   2    4.13    0.31
   6  10  -2    4.14    0.36
  -6  10   2    3.75    0.31
  -6 -10  -2    4.04    0.34
   6  10  -2    4.22    0.49
   6  10  -2    4.05    0.31
   6 -11  -2    0.09    0.18
   6  11   2    0.08    0.20
  -6  11  -2   -0.07    0.20
   6  11   2    0.47    0.35
   6  11   2    0.09    0.15
   6  11   2   -0.15    0.14
   6  11   2   -0.11    0.12
  -6  11  -2    0.06    0.36
  -6 -11   2    0.14    0.21
   6 -11  -2    0.21    0.21
   6  11  -2   -0.03    0.17
  -6  11   2    0.03    0.18
  -6  11   2    0.01    0.34
   6  11  -2   -0.11    0.36
   6 -11   2   -0.03    0.19
   6 -11   2    0.13    0.18
  -6 -11  -2   -0.12    0.20
  -6 -12   2    1.20    0.27
   6  12   2    0.56    0.22
   6  12   2    0.78    0.16
   6 -12  -2    0.66    0.25
   6  12   2    1.01    0.21
   6  12   2    1.06    0.46
  -6  12  -2    0.75    0.27
   6 -12  -2    1.21    0.27
  -6  12  -2    0.58    0.47
  -6  12   2    0.87    0.26
   6 -12   2    0.82    0.24
  -6  12   2    1.14    0.47
   6  12  -2    1.00    0.22
   6 -12   2    0.72    0.23
   6  12  -2    0.50    0.45
  -7   0   2   13.81    0.37
   7   0   2   13.72    0.37
  -7   0   2   13.62    0.40
   7   0   2   13.55    0.38
   7   0   2   13.44    0.49
  -7   0   2   13.63    0.33
  -7   0  -2   13.82    0.33
   7   0  -2   13.61    0.39
  -7   0  -2   13.36    0.38
  -7   0   2   13.44    0.33
  -7   0  -2   12.79    0.48
   7   0  -2   13.08    0.38
   7   0   2   13.88    0.33
  -7   0   2   13.19    0.39
  -7   0  -2   13.16    0.37
   7   0  -2   13.00    0.40
  -7   0   2   13.00    0.46
   7   0  -2   13.27    0.46
   7   0   2   13.67    0.40
   7   1   2    1.61    0.11
   7  -1  -2    1.59    0.18
   7  -1  -2    1.70    0.13
  -7   1  -2    1.72    0.11
  -7  -1   2    1.49    0.13
  -7  -1   2    1.58    0.12
  -7  -1   2    1.47    0.06
   7   1   2    1.56    0.12
   7  -1  -2    1.32    0.13
  -7  -1   2    1.64    0.19
  -7  -1   2    1.60    0.11
  -7   1  -2    1.59    0.19
  -7   1  -2    1.60    0.08
  -7   1  -2    1.47    0.12
   7   1   2    1.53    0.05
   7  -1  -2    1.57    0.13
   7   1   2    1.24    0.14
   7   1   2    1.66    0.19
   7   1   2    1.56    0.05
   7  -1   2    1.66    0.11
   7  -1   2    1.48    0.19
   7  -1   2    1.47    0.14
   7  -1   2    1.58    0.13
   7  -1   2    1.61    0.08
  -7   1   2    1.42    0.11
  -7  -1  -2    1.56    0.11
   7   1  -2    1.39    0.11
  -7   1   2    1.51    0.08
  -7  -1  -2    1.52    0.11
  -7   1   2    1.72    0.19
  -7   1   2    1.16    0.12
  -7  -1  -2    1.40    0.19
  -7   1   2    1.49    0.13
   7   1  -2    1.14    0.14
  -7   1   2    1.66    0.08
   7   1  -2    1.53    0.12
   7   1  -2    1.78    0.18
   7  -2  -2    0.92    0.11
  -7  -2   2    0.82    0.10
  -7   2  -2    0.97    0.10
   7   2   2    0.83    0.16
   7   2   2    0.70    0.08
   7   2   2    0.73    0.05
   7  -2  -2    0.68    0.08
  -7  -2   2    0.81    0.08
  -7  -2   2    0.70    0.06
  -7   2  -2    0.71    0.08
  -7   2  -2    0.75    0.15
   7  -2  -2    0.87    0.10
   7   2   2    0.77    0.05
   7  -2  -2    0.99    0.16
   7   2   2    0.87    0.10
   7   2   2    0.61    0.10
  -7  -2   2    0.77    0.10
  -7   2  -2    0.71    0.09
  -7   2   2    0.79    0.09
   7   2  -2    0.79    0.09
  -7  -2  -2    0.88    0.10
   7  -2   2    0.83    0.09
  -7   2   2    0.83    0.14
  -7  -2  -2    0.85    0.15
   7  -2   2    0.76    0.10
  -7   2   2    0.77    0.08
   7  -2   2    0.81    0.10
   7   2  -2    0.91    0.11
   7   2  -2    0.68    0.14
   7   2  -2    0.82    0.06
  -7   2   2    0.67    0.09
   7   2  -2    0.77    0.10
   7  -2   2    0.82    0.08
  -7   2   2    0.87    0.10
   7  -2   2    1.07    0.18
   7  -2   2    0.81    0.10
  -7  -2  -2    1.00    0.10
   7  -3  -2    0.53    0.15
   7  -3  -2    0.53    0.09
  -7   3  -2    0.70    0.09
  -7  -3   2    0.53    0.09
  -7  -3   2    0.63    0.07
   7  -3  -2    0.80    0.11
  -7   3  -2    0.72    0.08
   7   3   2    0.68    0.07
   7   3   2    0.71    0.10
  -7   3  -2    0.56    0.15
   7  -3  -2    0.78    0.10
   7   3   2    0.65    0.08
  -7  -3   2    0.61    0.08
  -7   3  -2    0.78    0.10
   7   3   2    0.73    0.07
   7   3   2    0.57    0.14
   7   3   2    0.66    0.08
  -7  -3   2    0.70    0.10
   7   3  -2    0.58    0.08
  -7   3   2    0.51    0.13
  -7   3   2    0.66    0.10
  -7  -3  -2    0.69    0.15
  -7  -3  -2    0.55    0.09
  -7   3   2    0.80    0.10
  -7   3   2    0.69    0.08
   7   3  -2    0.69    0.09
   7  -3   2    0.82    0.10
  -7  -3  -2    0.65    0.08
   7  -3   2    0.64    0.08
   7   3  -2    0.57    0.07
   7   3  -2    0.54    0.09
   7  -3   2    0.56    0.08
   7  -3   2    0.71    0.17
   7  -3   2    0.68    0.10
  -7   3   2    0.73    0.09
   7   3  -2    0.51    0.13
   7  -3   2    0.50    0.07
  -7   4  -2   10.28    0.34
   7   4   2   10.49    0.30
   7  -4  -2   10.07    0.34
   7   4   2   10.13    0.31
  -7   4  -2   10.97    0.48
   7  -4  -2   10.42    0.31
  -7  -4   2    9.88    0.34
   7  -4  -2   10.88    0.35
   7  -4  -2   10.94    0.46
  -7   4  -2   10.50    0.34
  -7  -4   2   10.00    0.30
   7   4   2   10.58    0.45
  -7  -4   2   10.45    0.35
   7   4   2   10.47    0.36
   7  -4  -2   10.25    0.33
  -7   4  -2   10.46    0.33
   7   4   2   10.29    0.33
  -7  -4   2   10.37    0.28
   7  -4   2   10.21    0.31
   7  -4   2   10.22    0.33
   7   4  -2   10.93    0.46
   7  -4   2    9.41    0.33
   7   4  -2   10.42    0.34
  -7  -4  -2   10.06    0.34
   7  -4   2   10.52    0.35
  -7   4   2   10.21    0.36
  -7   4   2   10.86    0.33
  -7   4   2   10.75    0.34
   7   4  -2   10.37    0.30
   7  -4   2   10.65    0.32
   7  -4   2   10.54    0.49
   7   4  -2   10.85    0.37
  -7   4   2    9.82    0.42
   7   5   2   11.57    0.33
  -7   5  -2   11.22    0.37
  -7  -5   2   11.06    0.34
   7  -5  -2   11.74    0.51
   7  -5  -2   11.57    0.37
  -7   5  -2   11.20    0.37
   7   5   2   11.55    0.39
   7  -5  -2   11.11    0.39
  -7  -5   2   11.08    0.39
   7   5   2   11.58    0.33
  -7   5  -2   11.24    0.52
   7   5   2   11.73    0.48
  -7  -5   2   11.81    0.39
   7   5   2   11.27    0.34
  -7   5  -2   11.69    0.37
   7   5   2   10.92    0.36
   7  -5  -2   11.73    0.38
   7  -5  -2   11.13    0.32
  -7   5   2   11.40    0.48
   7  -5   2   10.43    0.37
  -7   5   2   11.19    0.39
   7  -5   2   11.14    0.33
   7  -5   2   11.48    0.33
   7   5  -2   11.14    0.34
   7   5  -2   10.54    0.50
   7   5  -2   11.07    0.49
   7   5  -2   11.16    0.29
   7  -5   2   11.12    0.37
   7   5  -2   11.30    0.37
  -7   5   2   11.67    0.37
  -7  -5  -2   11.27    0.38
   7  -5   2   10.95    0.53
   7   5  -2   11.22    0.39
  -7   5   2   11.19    0.37
   7  -5   2   11.63    0.37
   7   6   2    7.37    0.30
  -7   6  -2    8.04    0.31
   7   6   2    7.39    0.25
   7   6   2    7.01    0.25
   7   6   2    7.17    0.30
  -7   6  -2    7.47    0.30
   7   6   2    7.45    0.27
  -7  -6   2    7.36    0.27
   7  -6  -2    7.60    0.31
  -7  -6   2    7.35    0.30
   7   6   2    6.91    0.43
  -7   6  -2    7.37    0.46
   7  -6  -2    7.33    0.21
   7  -6  -2    7.15    0.44
   7  -6  -2    7.55    0.32
  -7   6  -2    6.78    0.30
   7   6   2    7.36    0.41
   7  -6  -2    7.27    0.30
  -7  -6   2    7.36    0.31
   7  -6  -2    7.21    0.22
  -7   6   2    7.30    0.32
   7  -6   2    7.17    0.31
   7   6  -2    7.64    0.43
   7   6  -2    7.09    0.20
   7  -6   2    7.06    0.46
   7  -6   2    7.08    0.30
  -7   6   2    7.59    0.30
   7   6  -2    7.47    0.31
   7  -6   2    7.22    0.23
  -7  -6  -2    7.28    0.31
   7   6  -2    6.52    0.42
  -7   6   2    7.29    0.30
   7   6  -2    7.33    0.30
  -7   6   2    7.31    0.42
   7  -6   2    7.09    0.24
   7  -6   2    7.11    0.29
   7   6  -2    7.19    0.20
   7   6  -2    7.70    0.28
  -7   7  -2    0.97    0.14
   7   7   2    1.02    0.24
   7  -7  -2    1.01    0.16
  -7  -7   2    1.00    0.14
   7   7   2    0.94    0.14
   7   7   2    1.06    0.14
  -7   7  -2    1.26    0.16
  -7  -7   2    1.10    0.14
   7  -7  -2    0.87    0.14
  -7  -7   2    0.81    0.15
   7   7   2    1.16    0.14
   7   7   2    0.84    0.24
  -7   7  -2    0.98    0.15
  -7   7  -2    1.39    0.29
   7  -7  -2    0.92    0.25
   7   7   2    1.30    0.16
   7  -7  -2    1.18    0.16
   7   7   2    0.95    0.11
   7  -7   2    1.23    0.29
  -7   7   2    1.24    0.26
   7   7  -2    0.88    0.14
   7  -7   2    1.09    0.09
  -7   7   2    0.99    0.16
   7   7  -2    1.14    0.26
   7   7  -2    1.12    0.14
   7   7  -2    1.18    0.26
  -7   7   2    1.10    0.15
   7   7  -2    0.93    0.14
  -7   7   2    0.74    0.15
   7  -7   2    0.99    0.10
   7  -7   2    1.14    0.16
   7  -7   2    1.02    0.16
   7   8   2    0.10    0.13
   7   8   2    0.07    0.12
   7   8   2    0.40    0.25
   7   8   2    0.01    0.10
  -7  -8   2    0.02    0.13
   7   8   2    0.02    0.13
   7  -8  -2    0.18    0.25
   7   8   2   -0.01    0.09
   7   8   2    0.25    0.22
  -7   8  -2    0.13    0.14
  -7   8  -2    0.16    0.26
  -7  -8   2   -0.01    0.12
   7  -8  -2   -0.12    0.14
   7  -8  -2    0.00    0.13
  -7  -8   2    0.05    0.12
  -7   8  -2    0.04    0.16
  -7   8  -2    0.22    0.14
   7  -8  -2    0.44    0.14
   7  -8   2    0.06    0.14
  -7   8   2    0.18    0.23
  -7  -8  -2   -0.01    0.12
   7   8  -2   -0.02    0.25
   7   8  -2    0.26    0.24
   7  -8   2   -0.02    0.13
  -7   8   2    0.18    0.16
   7   8  -2    0.23    0.11
   7   8  -2    0.04    0.14
  -7   8   2    0.25    0.14
  -7   8   2   -0.01    0.15
   7  -8   2    0.70    0.32
   7   8  -2   -0.01    0.12
   7   9   2    1.48    0.18
   7  -9  -2    1.69    0.21
   7   9   2    1.29    0.21
   7   9   2    1.60    0.20
   7  -9  -2    1.66    0.23
   7   9   2    1.91    0.20
  -7   9  -2    1.31    0.20
   7   9   2    1.42    0.14
  -7   9  -2    1.82    0.22
  -7   9  -2    2.19    0.37
   7   9   2    2.05    0.32
  -7  -9   2    1.62    0.20
   7  -9  -2    2.01    0.38
   7   9  -2    1.95    0.36
   7   9  -2    1.68    0.22
   7  -9   2    1.50    0.21
  -7   9   2    1.87    0.23
  -7   9   2    2.65    0.39
   7  -9   2    1.83    0.21
   7   9  -2    1.71    0.20
  -7   9   2    1.32    0.23
   7  10   2    2.22    0.22
   7  10   2    1.65    0.15
   7  10   2    1.62    0.21
  -7 -10   2    2.42    0.29
   7  10   2    1.47    0.27
   7  10   2    1.90    0.24
  -7  10  -2    2.01    0.40
   7 -10  -2    1.98    0.26
   7 -10  -2    1.24    0.46
  -7  10  -2    1.85    0.25
   7  10   2    1.91    0.37
   7 -10  -2    1.78    0.24
  -7  10   2    1.98    0.26
   7  10  -2    1.75    0.27
  -7  10   2    1.78    0.40
   7 -10   2    1.54    0.23
   7  10  -2    1.63    0.40
   7  10  -2    2.42    0.30
   7 -10   2    1.59    0.21
  -7  11  -2    1.21    0.41
  -7 -11   2    1.05    0.24
   7  11   2    0.85    0.26
   7  11   2    1.32    0.38
  -7  11  -2    1.17    0.25
   7  11   2    0.94    0.14
   7 -11  -2    1.13    0.23
   7  11   2    1.04    0.21
   7 -11  -2    1.44    0.25
  -7  11   2    2.03    0.43
   7 -11   2    0.98    0.23
  -7  11   2    0.83    0.24
   7  11  -2    0.94    0.21
   7  11  -2    0.45    0.36
   7 -11   2    1.12    0.25
  -7 -12   2    0.78    0.26
  -7  12  -2    1.03    0.51
  -7  12  -2    0.52    0.26
   7 -12  -2    0.39    0.26
   7  12   2   -0.47    0.41
   7 -12  -2    0.06    0.24
   7  12   2    0.73    0.22
   7  12   2    0.80    0.22
  -7  12   2    1.67    0.51
   7  12  -2    0.35    0.22
   7  12  -2    0.48    0.44
   7 -12   2    0.32    0.25
   7 -12   2    0.95    0.27
  -7  12   2    0.69    0.27
  -8   0  -2   30.10    0.75
   8   0   2   29.30    0.79
  -8   0  -2   30.16    0.75
   8   0  -2   30.26    0.79
  -8   0   2   26.53    0.73
  -8   0   2   28.22    0.87
   8   0  -2   30.27    0.88
   8   0  -2   29.59    0.75
  -8   0   2   31.17    0.79
   8   0   2   30.46    0.75
  -8   0   2   29.79    0.70
  -8   0   2   29.49    0.77
   8   0   2   30.04    0.75
  -8   0  -2   29.33    0.90
   8   0  -2   30.19    0.77
   8   0   2   31.57    0.91
  -8   0   2   29.75    0.70
  -8  -1   2   28.19    0.71
   8  -1  -2   29.34    0.86
  -8   1  -2   28.82    0.69
  -8   1  -2   28.74    0.72
  -8  -1   2   29.71    0.77
  -8  -1   2   28.59    0.86
   8   1   2   29.46    0.88
   8  -1  -2   28.21    0.73
  -8   1  -2   28.06    0.87
   8   1   2   28.44    0.77
   8  -1  -2   28.42    0.76
   8   1   2   28.39    0.72
   8  -1  -2   28.92    0.75
  -8   1  -2   28.63    0.73
   8   1   2   28.76    0.73
   8   1  -2   29.84    0.87
  -8   1   2   27.58    0.74
  -8  -1  -2   28.97    0.88
   8   1  -2   28.91    0.72
   8   1  -2   28.55    0.74
  -8   1   2   29.09    0.69
  -8  -1  -2   27.99    0.72
  -8  -1  -2   27.96    0.72
   8  -1   2   28.27    0.76
   8   1  -2   29.20    0.77
   8  -1   2   27.82    0.73
   8  -1   2   28.62    0.88
   8  -1   2   27.78    0.72
  -8   1   2   29.58    0.76
  -8   1   2   28.63    0.86
  -8   1   2   29.01    0.73
   8  -1   2   29.00    0.69
  -8   1   2   29.24    0.69
  -8   2  -2   25.34    0.81
   8   2   2   25.97    0.67
   8  -2  -2   26.48    0.69
   8  -2  -2   26.14    0.69
  -8  -2   2   25.42    0.64
  -8   2  -2   26.11    0.67
   8   2   2   26.06    0.82
  -8   2  -2   27.10    0.68
  -8   2  -2   26.35    0.64
  -8  -2   2   25.85    0.61
  -8  -2   2   25.14    0.69
  -8  -2   2   26.31    0.71
   8   2   2   25.02    0.66
   8  -2  -2   26.50    0.68
   8   2   2   25.60    0.61
   8  -2  -2   27.32    0.81
   8   2   2   26.29    0.72
   8   2   2   26.15    0.61
  -8   2   2   25.11    0.69
  -8  -2  -2   23.03    0.65
   8  -2   2   26.11    0.83
  -8   2   2   26.23    0.65
   8   2  -2   25.87    0.61
   8  -2   2   25.60    0.68
  -8   2   2   27.38    0.68
  -8  -2  -2   25.87    0.67
   8   2  -2   26.07    0.69
  -8  -2  -2   25.11    0.81
   8  -2   2   25.71    0.65
   8  -2   2   26.26    0.67
  -8   2   2   25.73    0.79
   8   2  -2   25.97    0.65
   8  -2   2   25.76    0.69
   8   2  -2   24.42    0.71
   8   2  -2   26.32    0.81
  -8   2   2   25.59    0.68
  -8   3  -2   -0.07    0.07
   8  -3  -2    0.05    0.06
   8  -3  -2   -0.10    0.13
  -8  -3   2   -0.01    0.04
  -8   3  -2    0.00    0.13
   8  -3  -2    0.12    0.07
   8   3   2    0.02    0.08
   8  -3  -2    0.08    0.08
  -8  -3   2    0.03    0.08
  -8  -3   2    0.00    0.05
   8   3   2   -0.09    0.07
  -8  -3   2   -0.03    0.08
  -8   3  -2   -0.04    0.08
  -8   3  -2    0.02    0.06
   8   3   2   -0.03    0.13
   8   3   2   -0.01    0.04
   8   3   2   -0.06    0.06
   8   3   2    0.02    0.04
   8  -3   2    0.09    0.07
   8  -3   2    0.05    0.08
   8   3  -2    0.07    0.07
  -8  -3  -2    0.05    0.07
  -8  -3  -2    0.02    0.12
  -8   3   2   -0.03    0.07
  -8   3   2    0.06    0.08
   8  -3   2    0.07    0.06
   8  -3   2   -0.20    0.13
   8   3  -2   -0.02    0.04
   8  -3   2    0.07    0.07
   8   3  -2    0.05    0.08
   8   3  -2    0.05    0.13
   8   3  -2    0.14    0.06
  -8   3   2    0.09    0.12
   8  -3   2   -0.11    0.06
  -8   3   2   -0.04    0.06
  -8  -3  -2    0.12    0.07
  -8   3   2   -0.06    0.06
  -8   4  -2    3.37    0.18
  -8  -4   2    3.23    0.20
  -8  -4   2    3.37    0.20
   8  -4  -2    3.60    0.33
   8  -4  -2    3.54    0.21
   8   4   2    3.31    0.28
  -8  -4   2    3.23    0.14
  -8  -4   2    3.27    0.14
   8   4   2    3.40    0.18
   8  -4  -2    3.28    0.17
  -8   4  -2    3.73    0.33
  -8   4  -2    3.43    0.19
   8   4   2    3.12    0.18
   8   4   2    3.53    0.22
   8   4   2    3.16    0.14
  -8   4  -2    3.39    0.19
   8  -4  -2    3.50    0.20
   8   4  -2    3.12    0.18
   8  -4   2    3.45    0.18
  -8   4   2    3.27    0.20
   8  -4   2    3.28    0.32
   8  -4   2    3.41    0.18
   8  -4   2    3.33    0.17
   8   4  -2    3.38    0.15
  -8   4   2    3.37    0.18
   8   4  -2    3.30    0.30
   8  -4   2    3.30    0.20
   8  -4   2    3.96    0.19
  -8   4   2    3.80    0.22
   8   4  -2    3.33    0.15
   8   4  -2    3.45    0.23
  -8   4   2    3.34    0.27
  -8  -4  -2    3.46    0.20
   8  -5  -2   13.13    0.37
   8   5   2   12.66    0.37
   8  -5  -2   13.14    0.58
  -8  -5   2   13.30    0.43
   8   5   2   13.10    0.55
  -8  -5   2   12.82    0.38
  -8   5  -2   13.57    0.42
  -8  -5   2   13.37    0.44
   8   5   2   13.56    0.42
  -8   5  -2   12.62    0.41
   8   5   2   13.02    0.38
  -8   5  -2   13.73    0.42
   8  -5  -2   12.50    0.43
  -8   5  -2   12.35    0.56
   8  -5  -2   12.94    0.43
   8   5   2   13.25    0.44
   8  -5  -2   12.66    0.41
   8  -5   2   13.38    0.42
   8   5  -2   13.31    0.38
   8   5  -2   12.88    0.45
   8  -5   2   12.88    0.60
   8  -5   2   12.33    0.41
   8  -5   2   13.14    0.38
  -8   5   2   13.49    0.41
   8  -5   2   12.62    0.38
   8   5  -2   13.33    0.43
   8  -5   2   12.19    0.42
  -8   5   2   12.66    0.42
  -8  -5  -2   12.60    0.42
  -8   5   2   12.40    0.43
   8   5  -2   12.97    0.55
  -8   5   2   12.67    0.53
   8   5  -2   12.64    0.34
   8   5  -2   12.93    0.57
   8   6   2    0.06    0.11
   8  -6  -2   -0.03    0.11
  -8  -6   2    0.08    0.09
  -8   6  -2    0.12    0.10
  -8  -6   2    0.11    0.11
  -8  -6   2    0.11    0.11
   8  -6  -2    0.06    0.06
   8  -6  -2    0.21    0.10
   8  -6  -2    0.01    0.06
   8   6   2    0.07    0.08
   8   6   2    0.16    0.08
   8   6   2   -0.03    0.09
   8  -6  -2   -0.05    0.22
  -8   6  -2    0.09    0.10
   8  -6  -2    0.17    0.12
   8   6   2   -0.05    0.10
  -8   6  -2    0.10    0.22
   8   6   2    0.15    0.18
  -8   6  -2    0.09    0.10
  -8   6   2   -0.12    0.11
   8  -6   2   -0.05    0.24
   8   6  -2    0.09    0.09
  -8   6   2    0.08    0.10
   8   6  -2   -0.03    0.19
   8  -6   2    0.12    0.06
   8  -6   2    0.20    0.08
   8  -6   2    0.14    0.11
  -8  -6  -2    0.14    0.11
  -8   6   2    0.19    0.12
   8   6  -2    0.06    0.05
   8   6  -2    0.12    0.09
   8   6  -2    0.25    0.19
   8   6  -2    0.03    0.10
   8   6  -2    0.05    0.05
   8  -6   2    0.04    0.10
  -8   6   2    0.24    0.19
   8  -6   2    0.14    0.11
  -8  -7   2    6.05    0.32
   8   7   2    6.68    0.32
   8   7   2    6.19    0.48
  -8   7  -2    6.38    0.50
   8  -7  -2    6.76    0.32
  -8   7  -2    7.03    0.32
   8  -7  -2    6.30    0.19
   8   7   2    6.83    0.31
  -8   7  -2    6.84    0.32
   8   7   2    6.61    0.29
  -8   7  -2    6.61    0.32
   8   7   2    6.62    0.26
   8  -7  -2    6.72    0.33
   8  -7  -2    6.83    0.32
   8   7   2    5.52    0.25
  -8  -7   2    7.02    0.32
   8  -7  -2    6.69    0.19
  -8  -7   2    6.38    0.28
   8  -7  -2    6.32    0.49
   8   7   2    6.78    0.46
   8  -7   2    6.98    0.31
   8  -7   2    6.56    0.23
  -8   7   2    6.67    0.31
   8   7  -2    6.58    0.49
  -8  -7  -2    6.46    0.32
   8   7  -2    6.42    0.18
   8  -7   2    7.28    0.33
   8   7  -2    6.32    0.18
  -8   7   2    6.33    0.32
   8  -7   2    6.01    0.51
  -8   7   2    6.97    0.46
   8   7  -2    6.79    0.29
   8   7  -2    6.54    0.29
  -8   7   2    6.59    0.32
   8  -7   2    6.55    0.32
   8   7  -2    6.63    0.33
   8   7  -2    6.55    0.47
  -8   8  -2    1.48    0.20
  -8   8  -2    1.49    0.21
   8  -8  -2    1.40    0.19
   8   8   2    1.39    0.17
  -8  -8   2    1.71    0.21
   8   8   2    2.08    0.33
   8  -8  -2    1.47    0.19
  -8   8  -2    1.80    0.21
  -8   8  -2    2.14    0.36
   8   8   2    1.48    0.18
  -8  -8   2    1.51    0.17
   8  -8  -2    1.72    0.21
   8  -8  -2    1.95    0.36
   8   8   2    1.26    0.32
   8   8   2    1.80    0.17
   8   8   2    1.88    0.19
   8   8   2    1.20    0.18
  -8   8   2    1.61    0.21
   8  -8   2    1.75    0.22
   8  -8   2    1.86    0.39
  -8   8   2    1.19    0.19
   8  -8   2    1.57    0.20
   8   8  -2    1.43    0.19
   8   8  -2    1.31    0.27
   8   8  -2    1.83    0.24
  -8   8   2    1.48    0.20
  -8   8   2    2.10    0.34
   8   9   2    0.41    0.28
   8  -9  -2    0.29    0.18
   8  -9  -2    0.28    0.16
  -8   9  -2    0.21    0.17
   8   9   2    0.06    0.17
   8  -9  -2    0.29    0.38
   8   9   2    0.18    0.15
   8   9   2    0.35    0.13
  -8  -9   2    0.38    0.15
   8   9   2    0.34    0.11
  -8   9  -2    0.69    0.34
   8   9   2    0.11    0.18
  -8  -9   2    0.37    0.16
   8  -9   2    0.38    0.18
   8   9  -2    0.54    0.16
  -8   9   2    0.33    0.28
   8   9  -2    0.46    0.19
  -8   9   2    0.17    0.18
   8   9  -2    0.03    0.29
   8  -9   2    0.48    0.18
  -8  10  -2    3.19    0.50
   8  10   2    2.75    0.22
   8  10   2    2.24    0.27
   8 -10  -2    2.19    0.25
  -8  10  -2    2.45    0.28
   8  10   2    2.26    0.24
   8  10   2    2.15    0.30
   8 -10  -2    2.61    0.33
   8  10   2    3.16    0.45
   8  10   2    2.90    0.25
  -8 -10   2    2.56    0.31
   8 -10   2    2.02    0.24
   8  10  -2    2.61    0.43
  -8  10   2    1.90    0.26
   8  10  -2    2.23    0.29
   8  10  -2    2.77    0.34
  -8  10   2    2.79    0.45
   8 -10   2    3.07    0.33
  -8 -11   2    0.48    0.22
   8 -11  -2    0.00    0.22
   8 -11  -2   -0.09    0.21
  -8  11  -2    0.12    0.24
  -8  11  -2    0.66    0.43
   8  11   2    0.30    0.13
   8  11   2    0.13    0.20
   8  11   2    0.25    0.38
   8  11  -2    0.35    0.39
   8  11  -2    0.25    0.22
   8 -11   2    0.14    0.21
  -8  11   2    0.74    0.44
  -8  11   2   -0.19    0.21
   8 -11   2    0.50    0.23
  -8  12  -2    0.57    0.29
   8 -12  -2    0.91    0.29
  -8  12  -2    1.15    0.56
  -8 -12   2    0.90    0.28
   8  12   2    0.75    0.24
   8  12   2    1.00    0.47
   8  12  -2    0.11    0.45
   8 -12   2    0.73    0.26
   8 -12   2    1.17    0.29
   8  12  -2    0.43    0.25
  -8  12   2    0.92    0.52
  -8  12   2    0.68    0.27
   9   0   2   10.89    0.46
  -9   0  -2   10.27    0.46
  -9   0   2   10.29    0.44
  -9   0  -2   10.76    0.33
  -9   0   2   10.94    0.34
   9   0   2   10.66    0.35
   9   0  -2   10.33    0.45
   9   0   2   10.72    0.37
  -9   0  -2   10.41    0.33
   9   0  -2   10.42    0.34
   9   0   2   10.53    0.33
   9   0  -2   11.10    0.35
   9   0  -2   10.02    0.36
  -9   0   2   10.90    0.36
  -9   0   2   10.57    0.35
  -9  -1   2    1.16    0.20
   9  -1  -2    0.83    0.12
  -9  -1   2    1.18    0.13
   9  -1  -2    1.45    0.20
   9  -1  -2    1.35    0.14
  -9  -1   2    0.88    0.12
   9  -1  -2    1.13    0.14
  -9   1  -2    1.20    0.12
  -9   1  -2    0.99    0.18
   9   1   2    1.25    0.20
  -9   1  -2    0.93    0.11
   9   1   2    1.04    0.13
   9   1   2    1.12    0.14
  -9   1  -2    0.83    0.07
  -9  -1   2    1.42    0.15
   9   1   2    0.99    0.13
   9   1  -2    0.86    0.13
  -9   1   2    1.01    0.19
  -9   1   2    0.81    0.11
   9  -1   2    1.06    0.13
  -9  -1  -2    1.02    0.13
   9   1  -2    1.18    0.18
   9   1  -2    1.44    0.14
  -9  -1  -2    1.28    0.13
  -9   1   2    1.25    0.14
   9  -1   2    1.07    0.18
  -9   1   2    0.81    0.07
  -9   1   2    0.96    0.07
  -9  -1  -2    1.08    0.19
  -9   1   2    0.81    0.11
   9  -1   2    0.84    0.12
   9  -1   2    0.94    0.12
   9  -1   2    0.91    0.07
   9   1  -2    1.07    0.14
   9  -2  -2    1.70    0.16
  -9  -2   2    1.80    0.24
  -9   2  -2    2.00    0.11
   9   2   2    2.05    0.16
  -9  -2   2    2.00    0.14
   9   2   2    2.31    0.16
   9  -2  -2    2.01    0.15
  -9   2  -2    2.07    0.17
  -9  -2   2    2.19    0.17
  -9  -2   2    2.16    0.18
  -9   2  -2    1.71    0.23
   9   2   2    2.21    0.18
  -9   2  -2    1.88    0.15
   9  -2  -2    2.03    0.17
   9   2   2    2.12    0.26
   9  -2  -2    1.70    0.23
  -9   2   2    2.12    0.25
  -9  -2  -2    2.21    0.15
  -9   2   2    2.01    0.16
   9  -2   2    1.95    0.17
   9   2  -2    1.96    0.15
  -9   2   2    2.12    0.18
  -9  -2  -2    2.20    0.26
   9  -2   2    1.82    0.15
  -9   2   2    2.03    0.11
   9   2  -2    2.20    0.15
  -9   2   2    2.19    0.12
   9   2  -2    2.13    0.18
   9  -2   2    1.99    0.16
   9   2  -2    2.21    0.26
   9  -2   2    1.99    0.25
  -9  -2  -2    2.38    0.16
  -9   2   2    1.96    0.16
   9  -2   2    2.03    0.18
  -9  -3   2    6.66    0.23
  -9  -3   2    6.90    0.28
   9   3   2    6.70    0.25
  -9  -3   2    6.60    0.19
   9  -3  -2    6.47    0.37
   9   3   2    6.97    0.26
   9   3   2    6.42    0.18
  -9   3  -2    6.41    0.26
  -9   3  -2    6.69    0.27
   9   3   2    5.86    0.38
   9   3   2    6.60    0.30
  -9  -3   2    7.02    0.29
  -9   3  -2    6.39    0.38
   9  -3  -2    6.97    0.28
  -9   3  -2    6.36    0.23
   9  -3  -2    6.33    0.26
   9   3   2    6.62    0.18
   9  -3  -2    6.27    0.28
   9  -3   2    6.50    0.23
   9  -3   2    6.47    0.26
   9   3  -2    6.83    0.27
  -9   3   2    6.61    0.28
   9   3  -2    7.00    0.37
   9  -3   2    6.52    0.26
   9   3  -2    6.80    0.30
   9   3  -2    6.91    0.24
   9  -3   2    6.50    0.26
  -9  -3  -2    6.79    0.25
   9  -3   2    6.70    0.29
  -9  -3  -2    6.83    0.38
  -9  -3  -2    6.85    0.26
  -9   3   2    6.42    0.23
   9   3  -2    6.63    0.19
   9  -3   2    5.63    0.38
  -9   3   2    6.40    0.26
  -9   3   2    6.20    0.36
  -9   4  -2    2.59    0.18
  -9  -4   2    2.10    0.19
   9  -4  -2    2.41    0.30
   9   4   2    2.37    0.17
   9  -4  -2    2.40    0.17
   9   4   2    2.53    0.28
  -9   4  -2    2.15    0.28
   9  -4  -2    2.60    0.21
  -9   4  -2    2.63    0.17
   9   4   2    2.50    0.20
   9   4   2    2.58    0.18
   9  -4  -2    2.50    0.19
  -9  -4   2    2.23    0.12
  -9   4  -2    2.35    0.19
   9   4   2    2.27    0.12
  -9  -4   2    2.36    0.20
  -9  -4   2    2.54    0.14
  -9   4   2    2.80    0.20
   9   4  -2    2.48    0.22
  -9   4   2    2.50    0.28
   9  -4   2    2.56    0.18
   9   4  -2    2.53    0.17
  -9  -4  -2    2.33    0.19
   9  -4   2    2.44    0.31
   9   4  -2    2.48    0.28
   9  -4   2    2.32    0.17
  -9   4   2    2.47    0.16
   9   4  -2    2.25    0.12
   9  -4   2    2.36    0.19
   9   4  -2    2.48    0.15
   9  -4   2    2.56    0.17
  -9   4   2    2.50    0.19
   9  -4   2    2.47    0.17
  -9   5  -2    9.05    0.34
  -9  -5   2    9.26    0.36
   9   5   2    8.97    0.34
   9   5   2    9.18    0.29
   9   5   2    9.60    0.38
  -9   5  -2    9.14    0.51
   9  -5  -2    9.05    0.30
   9   5   2    9.14    0.47
  -9  -5   2    9.20    0.35
   9   5   2    9.38    0.31
   9  -5  -2    9.41    0.54
  -9   5  -2    9.30    0.35
   9  -5  -2    9.40    0.36
   9  -5  -2    8.80    0.36
  -9  -5   2    8.93    0.29
  -9   5  -2    9.07    0.33
   9   5  -2    9.14    0.27
   9   5  -2    8.75    0.36
  -9   5   2    8.89    0.33
  -9   5   2    9.43    0.37
   9   5  -2    9.29    0.29
   9  -5   2    9.53    0.31
   9  -5   2    9.27    0.34
  -9   5   2    9.19    0.46
   9  -5   2    8.95    0.31
   9  -5   2    9.04    0.36
   9   5  -2    9.18    0.35
   9   5  -2    9.64    0.50
  -9  -5  -2    9.10    0.35
   9  -5   2    9.05    0.33
  -9   5   2    9.31    0.36
   9  -5   2    8.62    0.53
   9   6   2    2.83    0.24
   9   6   2    2.87    0.19
   9   6   2    3.23    0.38
   9  -6  -2    2.89    0.17
   9  -6  -2    2.71    0.17
   9  -6  -2    3.21    0.42
  -9  -6   2    2.67    0.23
   9  -6  -2    3.02    0.23
   9   6   2    3.16    0.22
  -9  -6   2    2.61    0.18
  -9   6  -2    3.26    0.38
  -9   6  -2    3.17    0.23
   9   6   2    2.58    0.18
  -9   6  -2    3.13    0.23
   9   6   2    2.77    0.18
  -9   6  -2    2.83    0.22
   9  -6  -2    2.82    0.24
  -9  -6   2    2.54    0.24
  -9   6   2    2.66    0.33
   9  -6   2    3.29    0.41
   9   6  -2    2.94    0.14
   9   6  -2    2.27    0.19
  -9   6   2    2.79    0.20
   9   6  -2    2.97    0.36
  -9   6   2    2.29    0.22
   9  -6   2    2.91    0.17
   9  -6   2    2.65    0.19
  -9   6   2    3.29    0.22
   9  -6   2    2.73    0.23
   9   6  -2    3.03    0.21
   9   6  -2    2.95    0.24
   9  -6   2    3.18    0.25
   9   6  -2    2.99    0.36
   9   6  -2    2.85    0.14
   9  -6   2    3.27    0.23
  -9  -6  -2    3.19    0.23
   9   7   2    4.69    0.24
   9   7   2    5.20    0.44
  -9   7  -2    4.92    0.29
   9   7   2    4.55    0.25
  -9   7  -2    4.29    0.27
   9  -7  -2    4.66    0.30
  -9  -7   2    4.57    0.25
  -9   7  -2    4.88    0.29
   9  -7  -2    4.57    0.18
   9   7   2    5.12    0.43
   9   7   2    4.44    0.27
  -9   7  -2    5.38    0.48
   9   7   2    4.66    0.23
   9  -7  -2    4.72    0.28
  -9  -7   2    4.87    0.29
  -9  -7   2    4.93    0.31
   9   7   2    4.53    0.29
   9  -7  -2    4.66    0.28
   9  -7  -2    5.00    0.51
   9   7  -2    4.65    0.16
   9  -7   2    4.46    0.27
  -9   7   2    4.93    0.43
   9   7  -2    4.44    0.30
   9  -7   2    4.64    0.19
  -9  -7  -2    4.39    0.28
   9   7  -2    4.49    0.16
   9   7  -2    4.66    0.44
   9   7  -2    4.50    0.27
   9  -7   2    4.98    0.30
   9   7  -2    4.90    0.26
   9   7  -2    3.64    0.44
   9  -7   2    5.87    0.58
   9  -7   2    4.98    0.30
  -9   7   2    4.45    0.27
  -9   7   2    4.91    0.31
  -9   7   2    4.88    0.30
   9  -7   2    4.63    0.21
   9  -8  -2   -0.20    0.35
  -9   8  -2    0.05    0.15
   9   8   2    0.00    0.15
   9   8   2   -0.10    0.14
  -9   8  -2    0.12    0.16
  -9  -8   2   -0.09    0.14
   9   8   2   -0.06    0.11
   9  -8  -2   -0.33    0.13
  -9  -8   2    0.13    0.13
   9   8   2    0.05    0.10
  -9   8  -2    0.43    0.29
   9   8   2    0.14    0.27
   9  -8  -2   -0.12    0.14
   9  -8   2    0.01    0.07
   9  -8   2    0.07    0.06
  -9   8   2   -0.26    0.16
   9  -8   2    0.12    0.15
   9   8  -2    0.21    0.27
   9   8  -2    0.14    0.14
   9   8  -2   -0.07    0.15
  -9   8   2   -0.11    0.26
  -9   8   2   -0.07    0.15
   9  -8   2    0.03    0.14
   9   9   2    0.71    0.13
   9   9   2    0.71    0.14
   9  -9  -2    0.54    0.19
   9   9   2    0.58    0.17
   9  -9  -2    0.61    0.19
   9   9   2    0.57    0.21
  -9   9  -2    0.90    0.20
   9  -9  -2    0.76    0.44
  -9  -9   2    0.51    0.19
   9   9   2    0.38    0.21
  -9   9  -2    0.99    0.34
   9   9   2    0.80    0.31
  -9  -9   2    0.70    0.17
   9  -9   2    0.61    0.19
  -9   9   2    0.90    0.34
   9  -9   2    0.62    0.19
   9   9  -2    1.13    0.35
  -9   9   2    0.94    0.22
   9   9  -2    0.49    0.17
   9   9  -2    0.80    0.21
  -9 -10   2    0.84    0.20
   9 -10  -2    0.38    0.21
   9  10   2    0.32    0.19
   9  10   2    0.94    0.35
   9  10   2    0.33    0.25
  -9  10  -2    0.92    0.44
   9 -10  -2    0.52    0.19
  -9  10  -2    0.51    0.22
   9  10   2    0.45    0.13
   9  10  -2    0.69    0.26
   9  10  -2    0.47    0.21
  -9  10   2    0.73    0.21
   9 -10   2    0.83    0.22
  -9  10   2    1.60    0.41
   9 -10   2    0.69    0.22
   9  10  -2    0.73    0.36
  -9  11  -2    0.79    0.47
   9  11   2    0.21    0.39
  -9  11  -2    0.42    0.25
   9 -11  -2   -0.11    0.22
   9  11   2   -0.04    0.22
  -9 -11   2    0.20    0.23
  -9  11   2    0.92    0.45
   9  11  -2    0.26    0.24
   9  11  -2    0.06    0.38
   9 -11   2   -0.03    0.22
  -9  11   2    0.60    0.23
   9 -11   2    0.52    0.24
  10   0  -2   35.97    0.93
  10   0   2   34.49    0.95
 -10   0   2   35.68    1.08
 -10   0  -2   34.94    1.09
 -10   0  -2   34.77    0.90
 -10   0   2   35.12    0.93
  10   0   2   37.03    1.10
  10   0  -2   35.08    0.90
 -10   0   2   35.47    0.95
  10   0   2   35.36    0.90
  10   0  -2   36.64    1.08
  10   0   2   35.84    0.91
  10   0  -2   35.20    0.95
 -10   0   2   36.44    0.90
 -10   0  -2   35.28    0.90
  10  -1  -2   12.29    0.51
 -10  -1   2   11.08    0.38
  10  -1  -2   11.64    0.38
 -10   1  -2   11.38    0.36
 -10  -1   2   11.61    0.36
 -10  -1   2   11.31    0.50
  10   1   2   11.77    0.38
 -10   1  -2   11.61    0.37
  10   1   2   10.90    0.40
  10  -1  -2   11.47    0.39
 -10   1  -2   10.32    0.50
  10  -1  -2   11.51    0.38
 -10  -1   2   11.84    0.40
 -10   1  -2   11.60    0.29
  10   1   2   11.54    0.51
  10   1   2   11.65    0.37
 -10  -1  -2   11.75    0.37
  10  -1   2   11.86    0.37
  10  -1   2   10.93    0.38
 -10   1   2   11.36    0.29
  10   1  -2   10.87    0.38
 -10  -1  -2   11.35    0.36
  10   1  -2   11.87    0.50
  10   1  -2   11.56    0.37
  10   1  -2   11.39    0.41
 -10   1   2   12.46    0.38
 -10   1   2   11.09    0.38
  10  -1   2   11.32    0.51
 -10   1   2   11.59    0.39
 -10   1   2   11.23    0.29
  10  -1   2   11.47    0.40
 -10  -1  -2   10.81    0.50
 -10   1   2   11.46    0.50
  10   2   2   25.63    0.75
 -10  -2   2   25.81    0.88
 -10  -2   2   26.67    0.68
  10  -2  -2   27.22    0.73
  10  -2  -2   24.61    0.71
  10   2   2   26.17    0.70
 -10   2  -2   26.42    0.65
 -10  -2   2   26.03    0.74
 -10  -2   2   26.84    0.73
  10  -2  -2   26.18    0.86
 -10   2  -2   26.03    0.88
  10   2   2   26.64    0.71
 -10   2  -2   25.75    0.70
  10   2   2   26.95    0.89
  10  -2  -2   26.57    0.73
  10   2  -2   25.73    0.68
  10  -2   2   26.86    0.73
 -10   2   2   26.48    0.86
  10  -2   2   26.14    0.73
 -10  -2  -2   26.36    0.71
  10   2  -2   26.28    0.87
  10  -2   2   25.84    0.88
 -10   2   2   27.97    0.73
  10  -2   2   27.61    0.71
 -10   2   2   25.57    0.72
 -10  -2  -2   25.01    0.87
 -10   2   2   26.22    0.66
 -10   2   2   26.91    0.66
  10  -2   2   27.07    0.72
 -10   2   2   26.26    0.71
  10   2  -2   25.85    0.75
 -10  -2  -2   26.71    0.69
  10   2  -2   27.51    0.73
  10   3   2    0.06    0.09
 -10  -3   2   -0.03    0.08
 -10   3  -2    0.01    0.07
  10   3   2   -0.11    0.09
  10  -3  -2   -0.07    0.09
 -10  -3   2   -0.08    0.09
 -10   3  -2   -0.02    0.08
 -10   3  -2    0.01    0.17
  10   3   2   -0.24    0.17
  10  -3  -2   -0.01    0.18
  10  -3  -2    0.03    0.10
 -10   3  -2   -0.04    0.10
  10  -3  -2    0.03    0.08
  10   3   2    0.01    0.08
 -10  -3   2   -0.03    0.09
  10   3  -2    0.03    0.08
  10   3  -2    0.05    0.09
  10  -3   2    0.04    0.09
 -10  -3  -2   -0.05    0.16
  10  -3   2   -0.01    0.08
  10  -3   2   -0.31    0.18
  10  -3   2   -0.03    0.10
 -10   3   2    0.20    0.15
  10  -3   2   -0.04    0.08
  10  -3   2   -0.08    0.06
 -10  -3  -2   -0.09    0.08
  10   3  -2    0.14    0.17
  10   3  -2    0.01    0.03
 -10   3   2   -0.03    0.06
 -10  -3  -2   -0.09    0.09
 -10   3   2   -0.10    0.10
 -10   3   2   -0.05    0.09
  10   3  -2   -0.07    0.09
 -10   4  -2    6.39    0.43
 -10  -4   2    7.14    0.31
  10   4   2    7.37    0.33
 -10   4  -2    7.11    0.29
 -10   4  -2    7.25    0.26
  10   4   2    7.41    0.30
 -10  -4   2    7.22    0.32
  10   4   2    7.27    0.45
  10   4   2    6.73    0.21
 -10   4  -2    7.04    0.31
 -10  -4   2    7.09    0.25
  10   4   2    7.12    0.28
  10  -4  -2    7.58    0.32
  10  -4  -2    7.16    0.47
  10   4   2    6.71    0.21
  10  -4  -2    6.88    0.31
  10  -4  -2    7.10    0.28
  10   4  -2    7.38    0.26
  10  -4   2    7.17    0.27
  10   4  -2    7.24    0.33
 -10   4   2    7.01    0.31
  10  -4   2    7.09    0.30
  10   4  -2    6.98    0.21
 -10  -4  -2    6.91    0.30
  10   4  -2    6.91    0.45
  10  -4   2    7.15    0.29
 -10   4   2    7.13    0.42
  10  -4   2    7.65    0.50
  10  -4   2    7.41    0.29
 -10   4   2    6.98    0.30
  10  -4   2    6.82    0.31
 -10   4   2    6.05    0.26
  10   4  -2    7.01    0.29
  10  -5  -2    3.90    0.20
  10  -5  -2    3.42    0.24
 -10   5  -2    3.77    0.36
 -10   5  -2    3.45    0.23
 -10  -5   2    3.86    0.26
  10   5   2    4.06    0.24
 -10  -5   2    3.68    0.25
  10   5   2    3.66    0.17
 -10   5  -2    4.02    0.24
  10   5   2    4.21    0.37
  10  -5  -2    3.94    0.45
  10  -5  -2    4.22    0.27
 -10   5  -2    3.84    0.22
  10   5   2    3.66    0.17
  10   5   2    3.80    0.27
 -10  -5   2    4.05    0.18
  10   5   2    4.12    0.22
  10   5  -2    4.00    0.25
  10  -5   2    3.90    0.45
 -10   5   2    3.74    0.24
 -10   5   2    3.75    0.26
 -10   5   2    3.76    0.22
  10   5  -2    3.83    0.25
  10   5  -2    4.09    0.19
 -10   5   2    3.69    0.35
  10   5  -2    3.77    0.18
  10  -5   2    3.80    0.24
  10  -5   2    3.80    0.21
  10   5  -2    3.78    0.36
 -10  -5  -2    3.63    0.24
  10  -5   2    4.04    0.25
  10  -5   2    3.80    0.22
  10  -5   2    3.80    0.22
 -10   6  -2    0.17    0.13
  10   6   2    0.12    0.10
 -10   6  -2    0.22    0.13
 -10  -6   2    0.17    0.09
 -10   6  -2    0.15    0.13
  10   6   2    0.06    0.13
  10   6   2    0.29    0.11
 -10  -6   2    0.34    0.13
  10  -6  -2    0.08    0.09
  10  -6  -2    0.14    0.09
  10  -6  -2    0.09    0.13
  10   6   2   -0.05    0.22
  10  -6  -2    0.27    0.14
  10  -6  -2    0.41    0.29
 -10   6  -2    0.35    0.23
  10   6   2    0.17    0.13
 -10  -6   2    0.22    0.13
  10   6  -2    0.09    0.12
  10  -6   2    0.09    0.09
  10   6  -2    0.46    0.24
  10   6  -2    0.13    0.08
  10  -6   2    0.12    0.12
 -10   6   2    0.39    0.14
  10  -6   2    0.65    0.36
  10   6  -2    0.50    0.24
 -10   6   2    0.15    0.13
 -10   6   2    0.00    0.11
 -10   6   2    0.16    0.22
  10   6  -2    0.14    0.10
  10  -6   2    0.13    0.11
  10  -6   2    0.38    0.14
  10   6  -2    0.05    0.13
  10  -6   2    0.04    0.14
 -10  -6  -2    0.28    0.14
  10   7   2    1.92    0.22
 -10  -7   2    1.82    0.22
  10  -7  -2    2.45    0.41
  10  -7  -2    1.89    0.16
 -10   7  -2    2.05    0.25
  10   7   2    1.68    0.20
  10  -7  -2    1.55    0.16
  10   7   2    2.00    0.33
 -10  -7   2    2.34    0.20
  10   7   2    1.87    0.25
  10   7   2    1.98    0.19
  10  -7  -2    1.90    0.22
 -10   7  -2    1.85    0.22
  10   7   2    2.28    0.26
 -10   7  -2    2.46    0.36
  10   7  -2    1.92    0.14
  10  -7   2    1.73    0.21
  10  -7   2    1.79    0.24
 -10   7   2    2.10    0.23
  10  -7   2    1.39    0.42
  10   7  -2    1.60    0.20
 -10   7   2    2.13    0.22
  10   7  -2    2.13    0.22
 -10   7   2    2.17    0.33
 -10  -7  -2    1.91    0.25
  10  -7   2    1.84    0.16
  10  -7   2    1.97    0.19
  10   7  -2    2.04    0.34
  10  -7   2    2.13    0.26
 -10   8  -2    0.10    0.16
 -10   8  -2    0.16    0.20
 -10  -8   2    0.19    0.14
 -10   8  -2    0.04    0.29
  10   8   2   -0.04    0.15
  10   8   2    0.19    0.30
  10   8   2    0.03    0.13
  10  -8  -2    0.47    0.42
  10   8   2   -0.02    0.16
 -10  -8   2    0.26    0.17
  10  -8  -2   -0.02    0.14
  10   8   2    0.19    0.11
  10  -8   2    0.08    0.16
 -10   8   2    0.13    0.16
 -10   8   2    0.35    0.28
  10  -8   2    0.10    0.16
  10   8  -2   -0.39    0.26
  10   8  -2    0.02    0.17
  10  -8   2    0.03    0.09
 -10   8   2   -0.35    0.18
  10  -8   2    0.11    0.08
  10   8  -2    0.14    0.15
 -10   9  -2    0.13    0.32
  10   9   2   -0.48    0.30
  10   9   2    0.01    0.21
  10   9   2   -0.11    0.17
  10  -9  -2   -0.17    0.16
 -10   9  -2    0.00    0.19
 -10  -9   2    0.01    0.16
  10   9   2    0.00    0.12
  10   9   2   -0.09    0.14
 -10  -9   2   -0.41    0.16
  10   9  -2    0.24    0.29
  10  -9   2    0.36    0.18
  10   9  -2    0.03    0.16
  10  -9   2   -0.24    0.18
  10   9  -2    0.04    0.21
 -10   9   2    0.45    0.34
 -10   9   2    0.10    0.18
  10 -10  -2    0.72    0.23
 -10 -10   2    0.79    0.22
  10  10   2    0.16    0.20
  10  10   2    0.82    0.38
 -10  10  -2    0.72    0.44
 -10  10  -2    0.58    0.23
  10  10   2    0.74    0.15
  10  10   2    0.35    0.28
  10 -10   2    0.73    0.23
  10  10  -2    0.67    0.30
 -10  10   2    0.82    0.24
 -10  10   2    1.14    0.43
  10 -10   2    0.49    0.23
  10  10  -2    0.46    0.37
  10  10  -2    0.81    0.23
  10  11   2   -0.17    0.43
  10  11   2    0.14    0.24
 -10  11  -2   -0.05    0.26
 -10  11  -2    1.07    0.55
  10 -11  -2   -0.34    0.24
 -10 -11   2    0.55    0.26
  10 -11   2    0.56    0.27
  10  11  -2    0.22    0.24
  10  11  -2   -0.09    0.48
  10 -11   2    0.44    0.26
 -10  11   2    0.45    0.47
 -10  11   2    0.74    0.27
 -11   0  -2    8.57    0.31
 -11   0  -2    8.64    0.49
 -11   0   2    8.39    0.33
  11   0  -2    8.61    0.44
  11   0  -2    8.43    0.33
 -11   0   2    8.35    0.34
  11   0   2    8.14    0.32
  11   0   2    9.26    0.48
  11   0   2    8.46    0.36
  11   0  -2    8.42    0.33
  11   0  -2    8.53    0.35
 -11   0  -2    8.60    0.33
 -11   0   2    8.98    0.32
 -11   0   2    8.51    0.46
  11   0   2    8.26    0.32
  11  -1  -2    2.29    0.30
 -11  -1   2    1.74    0.17
 -11  -1   2    2.05    0.18
 -11   1  -2    1.96    0.17
  11   1   2    1.89    0.19
 -11   1  -2    2.15    0.29
  11  -1  -2    1.97    0.20
  11   1   2    1.85    0.18
  11   1   2    2.34    0.31
  11  -1  -2    1.71    0.18
 -11   1  -2    1.78    0.17
  11   1   2    1.67    0.21
 -11  -1   2    1.88    0.20
 -11  -1   2    2.05    0.28
  11  -1  -2    1.85    0.20
  11  -1   2    1.75    0.25
 -11   1   2    1.85    0.19
 -11  -1  -2    1.84    0.18
  11  -1   2    1.71    0.19
 -11  -1  -2    1.64    0.17
  11  -1   2    1.65    0.20
 -11   1   2    1.61    0.24
 -11   1   2    1.84    0.20
  11   1  -2    2.05    0.20
  11   1  -2    1.73    0.18
  11   1  -2    1.84    0.21
  11   1  -2    2.05    0.28
 -11  -1  -2    2.07    0.28
 -11   1   2    2.12    0.20
  11  -1   2    1.67    0.18
 -11   2  -2    0.71    0.09
  11   2   2    0.70    0.13
  11  -2  -2    0.94    0.15
 -11  -2   2    0.76    0.12
 -11  -2   2    0.69    0.23
  11  -2  -2    0.69    0.12
 -11  -2   2    0.75    0.13
 -11  -2   2    0.78    0.13
  11   2   2    1.28    0.24
  11  -2  -2    0.81    0.24
  11  -2  -2    0.70    0.14
 -11   2  -2    0.88    0.12
  11   2   2    0.78    0.13
 -11   2  -2    1.03    0.22
 -11   2  -2    0.51    0.11
  11   2   2    1.06    0.14
  11  -2   2    0.76    0.13
  11   2  -2    0.95    0.14
 -11   2   2    0.70    0.13
 -11   2   2    0.55    0.19
 -11   2   2    0.81    0.14
  11   2  -2    0.84    0.12
  11  -2   2    0.77    0.13
 -11  -2  -2    0.75    0.21
  11  -2   2    0.68    0.13
  11   2  -2    0.84    0.14
  11  -2   2    0.96    0.13
 -11  -2  -2    0.88    0.14
  11  -2   2    1.03    0.22
  11   2  -2    0.65    0.21
 -11  -2  -2    0.75    0.12
 -11   2   2    0.73    0.09
 -11   3  -2    7.69    0.49
 -11  -3   2    8.18    0.30
  11   3   2    8.50    0.32
  11  -3  -2    7.75    0.50
 -11   3  -2    8.62    0.35
  11   3   2    7.82    0.35
 -11   3  -2    8.05    0.27
  11  -3  -2    8.15    0.35
 -11  -3   2    7.75    0.35
  11   3   2    8.39    0.33
  11   3   2    9.43    0.53
  11  -3  -2    8.61    0.35
 -11  -3   2    8.33    0.35
 -11   3  -2    8.11    0.32
  11  -3  -2    8.45    0.33
 -11   3   2    8.18    0.33
 -11   3   2    8.23    0.34
  11  -3   2    8.88    0.33
  11   3  -2    8.63    0.49
  11  -3   2    7.93    0.26
  11   3  -2    7.90    0.36
  11   3  -2    8.52    0.34
  11  -3   2    7.17    0.48
  11  -3   2    7.79    0.33
  11   3  -2    8.18    0.30
  11  -3   2    7.89    0.34
 -11   3   2    7.60    0.27
  11  -3   2    8.20    0.33
 -11   3   2    8.66    0.47
 -11   3   2    7.73    0.27
 -11  -3  -2    7.89    0.32
 -11  -3  -2    8.14    0.47
 -11  -3  -2    8.26    0.31
 -11  -4   2    1.02    0.12
 -11   4  -2    1.14    0.17
  11   4   2    1.22    0.14
  11  -4  -2    0.94    0.15
 -11  -4   2    0.77    0.13
  11  -4  -2    0.84    0.28
  11   4   2    0.94    0.07
 -11   4  -2    1.37    0.29
  11  -4  -2    1.18    0.16
 -11   4  -2    0.93    0.14
  11   4   2    0.77    0.15
 -11  -4   2    0.87    0.15
  11   4   2    1.01    0.16
 -11   4  -2    1.08    0.13
  11   4   2    0.58    0.24
  11  -4  -2    1.00    0.13
  11   4   2    0.94    0.07
 -11   4   2    1.13    0.16
  11  -4   2    1.07    0.13
  11   4  -2    0.89    0.08
  11   4  -2    1.45    0.26
  11  -4   2    1.10    0.17
 -11   4   2    1.28    0.25
 -11  -4  -2    1.10    0.14
  11  -4   2    1.06    0.28
  11  -4   2    0.71    0.14
  11  -4   2    1.01    0.12
  11   4  -2    1.15    0.13
 -11  -4  -2    0.87    0.15
  11   4  -2    0.82    0.16
 -11   4   2    1.22    0.17
  11   4  -2    1.05    0.15
  11  -4   2    1.05    0.13
 -11   4   2    0.71    0.11
  11   5   2    9.62    0.28
  11   5   2   10.15    0.40
  11   5   2    9.20    0.40
 -11  -5   2    9.67    0.29
 -11  -5   2   10.13    0.40
  11  -5  -2    9.88    0.64
 -11   5  -2    9.58    0.56
 -11   5  -2    9.91    0.35
 -11   5  -2    9.89    0.39
  11  -5  -2    9.57    0.39
  11   5   2    9.77    0.35
 -11   5  -2   10.09    0.38
  11   5   2   10.62    0.58
  11  -5  -2    9.57    0.35
  11   5   2    9.34    0.29
 -11  -5   2    9.97    0.41
  11  -5  -2    9.63    0.40
 -11   5   2    9.83    0.41
 -11  -5  -2    9.38    0.37
  11  -5   2    9.85    0.39
 -11   5   2    8.70    0.38
  11   5  -2    9.43    0.39
 -11   5   2    9.91    0.53
  11  -5   2   10.25    0.36
  11  -5   2    9.47    0.35
  11  -5   2   10.21    0.69
  11  -5   2   10.21    0.39
  11   5  -2    9.83    0.32
  11   5  -2    9.41    0.42
  11  -5   2    9.22    0.36
 -11   5   2    9.65    0.35
  11   5  -2    9.59    0.29
  11   5  -2   10.23    0.58
 -11  -6   2    2.82    0.18
  11  -6  -2    3.42    0.48
  11   6   2    2.43    0.17
  11   6   2    2.35    0.18
  11   6   2    2.55    0.27
  11  -6  -2    2.23    0.26
  11  -6  -2    2.52    0.21
 -11   6  -2    2.73    0.37
  11   6   2    2.83    0.27
  11  -6  -2    2.60    0.22
 -11   6  -2    2.96    0.26
  11  -6  -2    2.86    0.27
 -11   6  -2    2.80    0.25
  11   6   2    2.40    0.21
 -11  -6   2    2.53    0.24
 -11   6   2    2.28    0.24
  11  -6   2    2.99    0.49
  11   6  -2    2.49    0.17
  11  -6   2    2.61    0.20
  11  -6   2    2.77    0.27
  11   6  -2    2.90    0.28
 -11  -6  -2    2.72    0.25
  11  -6   2    2.58    0.24
 -11   6   2    2.93    0.38
 -11   6   2    2.91    0.25
  11  -6   2    2.42    0.23
  11   6  -2    3.34    0.43
  11  -6   2    2.97    0.27
  11   6  -2    2.67    0.19
  11   7   2    5.15    0.27
 -11  -7   2    5.25    0.33
  11  -7  -2    5.28    0.34
  11   7   2    6.46    0.51
 -11   7  -2    5.00    0.34
  11  -7  -2    4.95    0.24
 -11  -7   2    5.56    0.26
  11   7   2    5.36    0.27
 -11   7  -2    5.23    0.33
  11  -7  -2    5.36    0.25
 -11   7  -2    5.05    0.54
  11  -7  -2    5.61    0.67
  11   7   2    5.55    0.35
  11   7   2    5.69    0.30
 -11   7   2    4.60    0.33
  11   7  -2    5.31    0.28
  11   7  -2    4.53    0.35
  11  -7   2    4.82    0.35
  11   7  -2    5.15    0.21
 -11  -7  -2    5.12    0.33
  11  -7   2    5.83    0.25
 -11   7   2    5.79    0.36
 -11   7   2    6.00    0.50
  11   7  -2    5.41    0.49
  11  -7   2    5.25    0.29
  11   7  -2    4.98    0.21
  11  -7   2    5.89    0.32
  11  -7   2    5.72    0.34
  11   8   2   -0.02    0.15
  11   8   2    0.15    0.17
  11  -8  -2    0.04    0.09
 -11   8  -2   -0.17    0.17
 -11  -8   2    0.23    0.13
  11   8   2   -0.05    0.12
  11   8   2    0.47    0.32
  11   8   2    0.05    0.16
  11  -8  -2    0.00    0.15
 -11  -8   2    0.14    0.16
 -11   8  -2    0.51    0.34
 -11   8  -2    0.05    0.23
 -11  -8  -2   -0.01    0.18
  11  -8   2    0.23    0.18
  11   8  -2    0.14    0.16
 -11   8   2   -0.26    0.23
  11  -8   2    0.00    0.09
  11   8  -2    0.02    0.06
 -11   8   2    0.04    0.28
  11  -8   2    0.14    0.12
 -11   8   2    0.19    0.18
  11   8  -2   -0.06    0.30
  11  -8   2    0.19    0.16
  11   8  -2    0.20    0.17
  11   8  -2    0.05    0.06
  11  -9  -2    0.77    0.22
 -11  -9   2    1.30    0.21
 -11  -9   2    1.07    0.24
  11   9   2    1.02    0.22
 -11   9  -2    1.42    0.44
  11   9   2    0.93    0.24
 -11   9  -2    1.01    0.23
  11   9   2    1.28    0.17
  11   9   2    1.00    0.38
 -11   9   2    1.13    0.37
  11  -9   2    1.26    0.23
 -11   9   2    1.07    0.23
  11  -9   2    1.10    0.23
  11   9  -2    0.80    0.34
  11   9  -2    1.07    0.22
  11   9  -2    1.63    0.26
 -11 -10   2    0.20    0.21
 -11  10  -2    0.26    0.44
 -11  10  -2    0.06    0.22
  11  10   2   -0.52    0.39
  11  10   2   -0.30    0.22
  11 -10  -2   -0.04    0.22
 -11  10   2    0.36    0.40
 -11  10   2   -0.27    0.21
  11 -10   2    0.22    0.23
  11 -10   2    0.29    0.23
  11  10  -2    0.20    0.23
  11  10  -2   -0.37    0.35
 -12   0  -2    5.72    0.26
 -12   0  -2    5.29    0.42
  12   0  -2    5.66    0.29
 -12   0   2    5.69    0.40
  12   0   2    5.78    0.44
 -12   0   2    5.45    0.28
  12   0   2    5.62    0.28
 -12   0  -2    5.27    0.28
  12   0  -2    5.33    0.30
 -12   0   2    5.61    0.29
  12   0  -2    5.16    0.28
  12   0   2    5.46    0.29
  12   0   2    5.64    0.29
  12   0  -2    5.84    0.43
 -12   1  -2    0.18    0.11
  12  -1  -2    0.10    0.12
 -12  -1   2    0.15    0.11
  12  -1  -2    0.26    0.12
  12  -1  -2    0.12    0.21
 -12  -1   2    0.30    0.12
  12   1   2    0.14    0.21
 -12   1  -2    0.23    0.12
  12   1   2    0.15    0.11
 -12  -1   2   -0.14    0.20
 -12   1  -2   -0.12    0.20
  12  -1  -2    0.11    0.11
  12   1   2    0.10    0.12
  12   1   2    0.20    0.12
 -12  -1   2    0.19    0.12
 -12   1   2   -0.03    0.20
  12  -1   2    0.13    0.12
  12   1  -2    0.18    0.13
 -12  -1  -2    0.16    0.12
  12   1  -2    0.04    0.12
  12   1  -2    0.20    0.11
  12  -1   2    0.21    0.11
 -12   1   2    0.05    0.12
  12  -1   2    0.10    0.12
 -12  -1  -2    0.35    0.22
 -12  -1  -2    0.19    0.10
 -12   1   2    0.14    0.12
  12  -1   2    0.39    0.23
  12   1  -2    0.23    0.23
  12  -2  -2    6.34    0.32
  12   2   2    6.80    0.30
  12   2   2    6.50    0.46
  12  -2  -2    6.06    0.47
 -12  -2   2    6.44    0.29
  12  -2  -2    6.39    0.32
 -12  -2   2    6.05    0.31
  12   2   2    6.16    0.32
 -12   2  -2    6.93    0.30
 -12   2  -2    6.14    0.29
 -12  -2   2    7.04    0.32
 -12   2  -2    6.92    0.46
 -12  -2   2    6.33    0.44
  12   2   2    6.46    0.30
 -12   2  -2    6.46    0.20
  12  -2  -2    6.74    0.33
  12   2  -2    7.01    0.32
  12  -2   2    6.85    0.49
 -12   2   2    6.34    0.30
 -12  -2  -2    6.42    0.44
 -12   2   2    6.56    0.20
  12   2  -2    6.52    0.30
 -12  -2  -2    6.93    0.30
 -12   2   2    7.25    0.31
  12  -2   2    7.23    0.33
  12  -2   2    6.91    0.33
  12  -2   2    6.43    0.32
  12   2  -2    5.81    0.44
  12  -2   2    7.40    0.32
 -12  -2  -2    6.63    0.31
 -12   2   2    6.47    0.20
 -12   2   2    6.54    0.45
  12   2  -2    6.40    0.33
 -12   3  -2    0.32    0.12
 -12  -3   2   -0.01    0.12
 -12  -3   2    0.18    0.13
  12  -3  -2    0.22    0.11
  12   3   2    0.50    0.25
  12   3   2    0.28    0.12
  12  -3  -2    0.36    0.14
  12   3   2    0.01    0.11
  12  -3  -2   -0.30    0.24
 -12  -3   2    0.19    0.12
  12   3   2    0.09    0.12
 -12   3  -2    0.34    0.12
 -12   3  -2    0.72    0.24
 -12   3  -2    0.20    0.08
  12  -3  -2    0.32    0.14
 -12   3   2    0.31    0.14
 -12  -3  -2   -0.01    0.12
  12   3  -2    0.43    0.13
  12  -3   2    0.12    0.13
  12  -3   2    0.06    0.12
  12   3  -2    0.11    0.12
 -12  -3  -2    0.26    0.13
  12  -3   2   -0.37    0.24
 -12   3   2    0.51    0.24
  12   3  -2    0.04    0.22
 -12   3   2    0.20    0.08
  12   3  -2    0.13    0.11
  12  -3   2    0.23    0.08
 -12  -3  -2    0.31    0.22
 -12   3   2    0.28    0.08
  12  -3   2    0.20    0.13
 -12   3   2    0.04    0.12
  12  -3   2    0.04    0.11
  12   4   2    2.34    0.25
 -12   4  -2    2.34    0.34
 -12  -4   2    2.25    0.21
 -12   4  -2    2.29    0.19
  12   4   2    2.01    0.22
  12  -4  -2    1.78    0.22
  12  -4  -2    2.58    0.26
 -12   4  -2    2.42    0.23
  12  -4  -2    2.19    0.25
  12  -4  -2    2.01    0.37
  12   4   2    1.89    0.25
 -12  -4   2    2.67    0.25
 -12  -4   2    2.32    0.23
  12   4  -2    1.98    0.26
  12  -4   2    2.16    0.17
 -12  -4  -2    2.09    0.23
 -12   4   2    3.20    0.38
  12   4  -2    1.99    0.20
  12  -4   2    2.23    0.24
  12  -4   2    2.58    0.23
 -12   4   2    2.12    0.23
 -12   4   2    2.06    0.24
 -12  -4  -2    1.98    0.23
  12  -4   2    2.61    0.41
  12   4  -2    2.24    0.23
 -12   4   2    1.74    0.16
  12  -4   2    1.95    0.21
  12   4  -2    2.31    0.33
  12  -4   2    1.81    0.23
  12   5   2    0.71    0.07
  12  -5  -2    1.31    0.41
  12  -5  -2    0.59    0.13
  12  -5  -2    0.78    0.16
 -12   5  -2    0.57    0.15
  12   5   2    0.77    0.09
  12   5   2    0.44    0.15
  12   5   2    0.61    0.14
 -12   5  -2    0.53    0.14
  12  -5  -2    0.45    0.15
 -12  -5   2    0.88    0.16
  12   5   2    0.71    0.18
 -12  -5   2    0.63    0.12
 -12   5  -2    0.84    0.27
 -12  -5  -2    0.61    0.16
 -12   5   2    0.57    0.27
  12  -5   2    0.70    0.13
  12  -5   2    0.42    0.14
 -12   5   2    0.53    0.17
  12  -5   2    0.78    0.14
  12   5  -2    0.78    0.10
 -12   5   2    0.60    0.14
  12   5  -2    0.66    0.12
  12  -5   2    0.48    0.16
  12  -5   2    0.93    0.18
  12   5  -2    0.49    0.16
  12   6   2    0.12    0.15
 -12   6  -2    0.35    0.16
  12  -6  -2    0.06    0.12
 -12  -6   2    0.49    0.17
  12   6   2    0.00    0.08
  12  -6  -2    0.45    0.44
 -12   6  -2    0.21    0.16
  12  -6  -2    0.21    0.15
  12   6   2    0.05    0.10
  12   6   2    0.43    0.18
  12   6   2    0.27    0.13
 -12   6  -2   -0.13    0.26
  12  -6  -2   -0.02    0.14
  12   6  -2    0.77    0.27
 -12  -6  -2    0.35    0.17
  12   6  -2    0.19    0.16
 -12   6   2    0.01    0.16
  12  -6   2    0.39    0.14
  12  -6   2    0.17    0.12
 -12   6   2    0.31    0.18
  12  -6   2    0.20    0.15
  12   6  -2    0.12    0.11
  12  -6   2   -0.06    0.15
  12  -6   2    0.28    0.18
  12   6  -2    0.13    0.10
 -12   6   2    0.14    0.27
  12   7   2    0.05    0.10
  12   7   2   -0.06    0.16
  12  -7  -2    0.13    0.13
 -12   7  -2   -0.03    0.16
  12  -7  -2    0.18    0.16
  12   7   2    0.32    0.17
 -12   7  -2    0.14    0.29
 -12  -7   2   -0.07    0.16
 -12   7  -2    0.12    0.20
  12   7   2    0.19    0.13
  12   7   2    0.14    0.13
  12  -7  -2    0.00    0.11
  12   7  -2    0.00    0.13
  12  -7   2   -0.20    0.20
  12  -7   2    0.11    0.11
  12  -7   2    0.43    0.16
 -12   7   2    0.18    0.27
  12  -7   2    0.13    0.16
  12   7  -2    0.14    0.10
  12   7  -2   -0.20    0.16
 -12   7   2    0.02    0.20
 -12   7   2   -0.12    0.16
  12   7  -2    0.29    0.30
 -12  -7  -2    0.16    0.19
  12   7  -2    0.21    0.11
  12  -7   2    0.13    0.17
 -12  -8   2    0.11    0.18
  12   8   2    0.09    0.17
  12   8   2    0.21    0.32
 -12   8  -2    0.41    0.19
  12  -8  -2   -0.11    0.10
  12  -8  -2    0.02    0.19
  12   8   2    0.09    0.17
 -12   8  -2   -0.17    0.31
  12   8   2    0.37    0.17
  12   8   2    0.12    0.14
  12   8   2    0.00    0.13
 -12   8  -2    0.02    0.25
 -12  -8  -2   -0.07    0.18
  12  -8   2   -0.05    0.19
 -12   8   2   -0.04    0.26
 -12   8   2    0.38    0.19
 -12   8   2   -0.11    0.32
  12   8  -2   -0.01    0.17
  12  -8   2    0.00    0.18
  12   8  -2   -0.09    0.32
  12  -8   2    0.02    0.11
  12   8  -2    0.15    0.16
 -12  -9   2   -0.22    0.20
 -12   9  -2    0.43    0.40
 -12   9  -2    0.24    0.23
  12  -9  -2   -0.50    0.17
  12   9   2    0.03    0.21
  12   9   2    0.30    0.16
  12   9   2   -0.52    0.34
  12  -9   2   -0.17    0.21
  12   9  -2   -0.28    0.19
 -12   9   2    0.40    0.34
  12  -9   2    0.07    0.21
  12   9  -2   -0.10    0.37
 -12   9   2    0.26    0.22
 -12  10  -2    0.85    0.29
  12 -10  -2    0.66    0.27
  12  10   2    1.01    0.47
  12  10   2    0.07    0.26
 -12 -10   2    0.64    0.26
 -12  10  -2    0.56    0.51
 -12  10   2    0.34    0.44
  12 -10   2    1.27    0.28
  12 -10   2    1.06    0.28
  12  10  -2    0.90    0.27
 -12  10   2    0.55    0.27
  12  10  -2    1.26    0.43
 -13   0  -2    1.82    0.22
 -13   0   2    1.82    0.20
 -13   0  -2    2.22    0.32
  13   0  -2    1.57    0.18
  13   0   2    2.11    0.24
 -13   0   2    1.55    0.29
  13   0   2    1.80    0.20
  13   0  -2    1.82    0.33
 -13   0  -2    1.82    0.21
 -13   0   2    1.78    0.22
  13   0   2    2.01    0.32
  13   0  -2    2.24    0.25
  13   0   2    2.03    0.23
  13   0  -2    1.77    0.23
  13  -1  -2    0.33    0.27
  13   1   2    0.17    0.12
 -13  -1   2    0.13    0.13
 -13   1  -2    0.07    0.12
  13   1   2    0.85    0.26
 -13   1  -2    0.24    0.23
  13  -1  -2   -0.05    0.13
 -13   1  -2    0.07    0.13
  13   1   2    0.51    0.14
 -13  -1   2    0.05    0.13
  13   1   2    0.19    0.13
  13  -1  -2   -0.05    0.13
  13  -1  -2    0.16    0.14
 -13  -1   2    0.38    0.24
 -13  -1  -2    0.08    0.22
  13   1  -2    0.02    0.12
 -13  -1  -2    0.19    0.12
  13   1  -2    0.05    0.12
  13  -1   2    0.22    0.13
 -13   1   2    0.09    0.22
 -13   1   2    0.30    0.13
  13  -1   2    0.01    0.14
  13   1  -2    0.01    0.12
 -13  -1  -2    0.33    0.15
  13  -1   2    0.42    0.25
  13  -1   2    0.05    0.12
  13   1  -2    0.34    0.24
 -13   1   2    0.04    0.14
  13  -1   2    0.21    0.15
  13  -2  -2    0.86    0.16
 -13  -2   2    0.85    0.28
 -13   2  -2    0.86    0.15
 -13   2  -2    1.06    0.27
 -13   2  -2    0.84    0.17
  13   2   2    0.95    0.16
  13  -2  -2    0.98    0.17
  13  -2  -2    0.96    0.18
 -13  -2   2    0.77    0.15
 -13  -2   2    1.12    0.17
  13  -2  -2    0.88    0.32
  13   2   2    0.88    0.16
  13   2   2    0.82    0.16
  13   2  -2    0.85    0.16
  13  -2   2    1.32    0.32
 -13   2   2    0.82    0.26
  13   2  -2    0.85    0.17
 -13   2   2    0.66    0.17
  13  -2   2    0.89    0.16
 -13  -2  -2    0.89    0.17
  13   2  -2    1.08    0.16
 -13  -2  -2    0.80    0.28
 -13  -2  -2    1.00    0.15
 -13   2   2    0.91    0.17
 -13   2   2    0.87    0.07
  13   2  -2    1.28    0.28
 -13   2   2    0.92    0.07
  13  -2   2    0.75    0.17
  13  -2   2    0.83    0.17
  13  -2   2    0.92    0.16
  13   3   2    3.04    0.28
 -13   3  -2    2.41    0.16
 -13  -3   2    3.01    0.25
  13   3   2    3.22    0.27
 -13  -3   2    3.27    0.27
 -13   3  -2    3.42    0.44
  13  -3  -2    2.48    0.27
  13  -3  -2    3.03    0.43
  13  -3  -2    3.09    0.26
  13  -3  -2    2.94    0.27
 -13   3  -2    3.11    0.25
  13   3   2    2.77    0.25
  13  -3   2    2.94    0.25
 -13   3   2    2.52    0.36
  13  -3   2    2.62    0.28
 -13   3   2    2.45    0.16
 -13  -3  -2    2.30    0.25
  13  -3   2    3.26    0.29
  13   3  -2    2.85    0.27
 -13   3   2    2.83    0.26
 -13   3   2    2.50    0.15
  13   3  -2    2.94    0.24
 -13  -3  -2    3.06    0.39
 -13  -3  -2    3.25    0.25
  13  -3   2    2.65    0.26
  13   3  -2    2.85    0.26
  13   4   2    0.36    0.16
 -13  -4   2    0.28    0.15
 -13   4  -2    0.24    0.14
  13   4   2    0.26    0.13
  13  -4  -2    0.48    0.17
  13  -4  -2    0.30    0.13
 -13   4  -2    0.36    0.11
 -13  -4   2    0.36    0.14
  13  -4  -2    0.17    0.15
 -13   4  -2    0.19    0.27
  13  -4  -2    0.06    0.38
  13   4   2    0.07    0.14
  13   4  -2    0.04    0.12
 -13   4   2    0.23    0.10
  13  -4   2    0.39    0.16
  13  -4   2    0.25    0.16
 -13  -4  -2    0.08    0.16
 -13  -4  -2    0.17    0.15
 -13   4   2   -0.01    0.14
  13  -4   2   -0.05    0.15
  13   4  -2    0.01    0.14
 -13   4   2    0.25    0.11
  13  -4   2    0.15    0.13
 -13   4   2    0.05    0.24
 -13   5  -2    5.76    0.30
  13   5   2    5.14    0.36
  13   5   2    5.69    0.31
 -13   5  -2    5.97    0.33
  13  -5  -2    5.62    0.31
  13  -5  -2    5.60    0.35
 -13  -5   2    5.87    0.35
  13  -5  -2    6.06    0.73
 -13  -5   2    5.50    0.29
  13   5   2    5.49    0.36
 -13   5  -2    6.14    0.50
 -13   5   2    5.26    0.30
  13  -5   2    5.89    0.28
 -13   5   2    6.95    0.51
 -13  -5  -2    5.64    0.34
  13   5  -2    5.57    0.28
  13   5  -2    5.49    0.35
  13  -5   2    5.02    0.35
 -13   5   2    5.66    0.36
  13  -5   2    5.56    0.34
  13  -5   2    5.86    0.36
  13  -5   2    5.45    0.31
 -13   6  -2    0.56    0.18
 -13  -6   2    0.57    0.17
 -13   6  -2    0.38    0.19
  13  -6  -2    0.40    0.17
  13  -6  -2    0.43    0.15
  13   6   2    0.24    0.15
  13   6   2    0.51    0.09
  13  -6  -2    0.55    0.19
  13   6   2    0.41    0.17
 -13   6  -2    0.44    0.33
 -13  -6  -2    0.52    0.18
  13   6  -2    0.61    0.31
  13   6  -2    0.43    0.13
 -13   6   2    0.75    0.19
  13  -6   2    0.54    0.23
  13   6  -2    0.48    0.09
 -13   6   2    0.56    0.30
  13   6  -2    0.40    0.18
  13  -6   2    0.65    0.15
  13  -6   2    0.32    0.14
 -13   6   2    0.33    0.18
  13  -6   2    0.32    0.18
  13  -6   2    0.39    0.17
  13   7   2    1.17    0.24
  13  -7  -2    1.25    0.17
  13   7   2    1.35    0.19
  13   7   2    1.30    0.13
  13  -7  -2    1.51    0.23
 -13  -7   2    1.01    0.20
  13   7   2    1.51    0.16
 -13   7  -2    1.17    0.24
 -13   7  -2    1.28    0.39
  13   7   2    1.41    0.22
 -13   7  -2    1.57    0.25
  13   7  -2    1.04    0.23
  13  -7   2    1.54    0.21
 -13   7   2    1.33    0.25
 -13  -7  -2    1.31    0.24
 -13   7   2    1.26    0.25
  13   7  -2    1.45    0.16
  13   7  -2    1.49    0.41
  13  -7   2    1.02    0.21
  13  -7   2    1.16    0.22
 -13   7   2    1.47    0.38
  13   7  -2    1.44    0.15
  13  -7   2    1.36    0.17
  13   7  -2    1.32    0.14
 -13  -8   2    0.36    0.19
 -13   8  -2    0.20    0.23
  13   8   2    0.41    0.20
  13  -8  -2    0.13    0.20
 -13   8  -2    0.58    0.41
  13   8   2    0.78    0.40
  13   8   2    0.28    0.13
  13   8   2    0.17    0.16
  13  -8   2    0.25    0.20
 -13   8   2    0.55    0.38
  13  -8   2    0.17    0.13
  13   8  -2    0.36    0.20
 -13   8   2    0.22    0.23
 -13  -8  -2    0.18    0.21
  13  -8   2    0.45    0.21
  13   8  -2   -0.07    0.37
  13  -9  -2    0.04    0.22
 -13  -9   2    0.90    0.26
 -13   9  -2    0.87    0.44
  13   9   2    0.01    0.42
 -13   9  -2    0.84    0.25
  13   9   2    0.01    0.24
 -13   9   2    0.75    0.42
  13   9  -2    0.81    0.41
 -13   9   2    1.01    0.27
  13  -9   2    0.57    0.25
  13   9  -2    0.22    0.21
  13  -9   2    0.35    0.25
 -14   0   2    8.86    0.39
 -14   0   2    8.32    0.53
 -14   0  -2    8.57    0.36
  14   0   2    8.04    0.41
  14   0  -2    8.43    0.38
 -14   0  -2    6.68    0.53
  14   0   2    8.82    0.39
  14   0   2    8.17    0.37
 -14   0  -2    8.00    0.40
  14   0  -2    8.14    0.40
  14   0  -2    8.01    0.40
 -14   0   2    7.60    0.39
  14   1   2    0.31    0.15
 -14  -1   2    0.22    0.17
  14   1   2    0.34    0.17
 -14  -1   2    0.44    0.26
  14  -1  -2    0.13    0.29
 -14   1  -2    0.42    0.14
  14  -1  -2    0.27    0.14
  14  -1  -2    0.19    0.14
 -14   1  -2    0.59    0.29
 -14  -1   2    0.20    0.15
  14   1   2    0.30    0.14
  14  -1  -2    0.02    0.17
  14   1  -2    0.17    0.15
 -14   1   2    0.54    0.18
  14   1  -2    0.31    0.15
  14  -1   2    0.41    0.17
 -14   1   2    0.16    0.26
  14   1  -2    0.34    0.16
 -14  -1  -2    0.40    0.14
 -14  -1  -2    0.06    0.26
  14  -1   2    0.37    0.17
  14  -1   2    0.76    0.19
 -14  -1  -2    0.38    0.19
 -14   1   2    0.50    0.15
  14  -1   2    0.28    0.16
  14   2   2    8.51    0.38
  14  -2  -2    8.26    0.40
  14   2   2    8.44    0.40
 -14  -2   2    7.55    0.37
  14   2   2    8.66    0.40
  14  -2  -2    7.94    0.38
 -14  -2   2    8.64    0.39
  14  -2  -2    7.78    0.41
 -14   2  -2    7.17    0.57
 -14   2  -2    8.30    0.36
  14  -2  -2    8.04    0.58
 -14   2   2    8.91    0.54
 -14  -2  -2    8.09    0.40
 -14  -2  -2    8.90    0.37
  14   2  -2    8.32    0.36
  14  -2   2    8.15    0.40
 -14   2   2    8.38    0.38
  14   2  -2    8.08    0.42
  14  -2   2    9.22    0.42
  14  -2   2    7.90    0.39
  14  -2   2    7.84    0.43
 -14  -2  -2    8.34    0.55
  14   3   2    0.16    0.15
  14  -3  -2   -0.05    0.14
  14  -3  -2   -0.09    0.15
 -14   3  -2   -0.13    0.29
 -14   3  -2    0.11    0.07
  14   3   2    0.03    0.14
 -14  -3   2    0.14    0.17
 -14   3  -2    0.10    0.14
  14   3   2    0.15    0.18
 -14  -3   2    0.01    0.16
  14   3  -2   -0.17    0.14
 -14  -3  -2   -0.35    0.16
 -14   3   2    0.06    0.08
 -14  -3  -2   -0.14    0.26
  14  -3   2   -0.11    0.14
  14  -3   2    0.04    0.19
  14  -3   2    0.16    0.19
  14  -3   2   -0.10    0.14
  14   3  -2   -0.11    0.13
 -14   3   2    0.13    0.29
 -14  -3  -2   -0.07    0.13
 -14   3   2    0.01    0.16
 -14   4  -2    3.99    0.46
 -14   4  -2    2.50    0.27
  14  -4  -2    2.76    0.30
 -14   4  -2    2.30    0.20
  14   4   2    2.78    0.28
 -14  -4   2    2.63    0.30
  14  -4  -2    2.45    0.28
 -14  -4   2    2.63    0.28
  14   4   2    2.28    0.27
  14   4   2    3.54    0.35
  14  -4   2    2.40    0.28
 -14   4   2    3.16    0.42
  14  -4   2    2.89    0.30
 -14  -4  -2    2.37    0.29
 -14   4   2    2.45    0.21
  14  -4   2    2.97    0.34
 -14  -4  -2    2.50    0.25
 -14   4   2    2.43    0.19
  14   4  -2    2.26    0.25
  14  -4   2    2.66    0.31
  14   4  -2    2.36    0.26
 -14   4   2    2.60    0.29
 -14   5  -2    0.11    0.33
  14  -5  -2    0.02    0.15
 -14  -5   2   -0.02    0.16
 -14   5  -2   -0.13    0.16
 -14   5  -2    0.12    0.16
  14   5   2   -0.14    0.15
  14  -5  -2    0.25    0.15
 -14  -5   2   -0.01    0.16
  14   5   2    0.17    0.14
 -14   5   2    0.07    0.12
  14  -5   2    0.22    0.21
  14  -5   2   -0.30    0.19
  14  -5   2    0.20    0.16
  14   5  -2    0.03    0.13
  14  -5   2   -0.25    0.14
 -14   5   2    0.05    0.15
 -14  -5  -2   -0.01    0.17
 -14   5   2    0.29    0.30
  14   5  -2    0.17    0.16
 -14   5   2    0.15    0.18
  14   6   2   -0.08    0.17
 -14   6  -2   -0.11    0.35
  14  -6  -2   -0.08    0.19
 -14  -6   2    0.25    0.19
  14   6   2    0.07    0.16
 -14   6  -2    0.07    0.19
  14  -6  -2   -0.03    0.18
  14  -6  -2   -0.01    0.16
 -14   6  -2    0.14    0.20
 -14   6   2    0.54    0.31
  14  -6   2    0.22    0.17
  14   6  -2   -0.26    0.17
 -14  -6  -2    0.10    0.18
  14  -6   2    0.06    0.15
  14   6  -2    0.12    0.13
  14  -6   2    0.07    0.22
 -14   6   2   -0.04    0.20
 -14   6   2   -0.14    0.18
 -14   7  -2   -0.02    0.20
  14  -7  -2    0.03    0.18
 -14  -7   2   -0.46    0.18
  14  -7  -2   -0.01    0.16
  14   7   2    0.21    0.19
  14   7   2    0.00    0.16
 -14   7  -2    0.33    0.39
 -14  -7  -2    0.04    0.20
  14  -7   2   -0.14    0.17
  14  -7   2    0.09    0.19
  14   7  -2   -0.39    0.35
  14   7  -2   -0.32    0.19
  14  -7   2   -0.08    0.15
 -14   7   2    0.37    0.22
 -14   7   2   -0.14    0.39
  14   7  -2    0.11    0.13
 -14   8  -2    0.00    0.24
 -14   8  -2    0.20    0.43
 -14  -8   2    0.03    0.22
  14   8   2   -0.27    0.20
  14  -8  -2   -0.28    0.21
  14   8   2    0.79    0.46
  14   8   2    0.33    0.19
  14  -8   2    0.19    0.22
  14  -8   2   -0.16    0.22
 -14  -8  -2   -0.13    0.25
  14   8  -2    0.06    0.38
 -14   8   2   -0.31    0.24
  14   8  -2   -0.38    0.20
 -14   8   2   -0.02    0.41
  15   0   2    0.23    0.17
  15   0   2    0.18    0.17
  15   0   2    0.08    0.19
 -15   0   2    0.20    0.16
 -15   0  -2    0.37    0.16
  15   0  -2    0.21    0.17
 -15   0   2    0.26    0.27
  15   0  -2    0.23    0.17
 -15   0  -2    0.29    0.29
  15  -1  -2    0.19    0.17
  15   1   2    0.03    0.15
 -15  -1   2    0.23    0.30
 -15   1  -2    0.51    0.31
  15   1   2    0.04    0.18
 -15  -1   2    0.01    0.20
  15   1   2    0.26    0.17
  15  -1  -2    0.27    0.16
 -15  -1   2    0.25    0.16
 -15   1  -2    0.44    0.16
  15  -1   2    0.11    0.15
  15  -1   2    0.26    0.20
  15   1  -2    0.37    0.17
  15  -1   2    0.32    0.18
  15   1  -2    0.12    0.15
 -15   1   2    0.14    0.29
 -15  -1  -2   -0.05    0.29
 -15  -1  -2    0.27    0.15
 -15   1   2    0.27    0.16
  15  -2  -2    0.09    0.15
  15   2   2   -0.05    0.15
  15  -2  -2    0.11    0.14
 -15   2  -2    0.04    0.16
 -15  -2   2    0.00    0.15
 -15   2  -2   -0.21    0.30
  15   2   2    0.28    0.16
 -15  -2   2   -0.12    0.19
  15   2   2    0.10    0.20
 -15  -2  -2    0.14    0.15
  15  -2   2   -0.14    0.14
  15  -2   2   -0.25    0.17
  15  -2   2    0.25    0.21
 -15  -2  -2   -0.30    0.30
  15   2  -2   -0.12    0.16
 -15   2   2   -0.01    0.16
  15   2  -2    0.04    0.16
 -15   2   2   -0.30    0.28
  15  -3  -2    0.45    0.18
 -15  -3   2    0.92    0.22
 -15   3  -2    1.05    0.37
  15   3   2    0.57    0.19
  15  -3  -2    0.87    0.20
 -15  -3   2    0.98    0.19
  15   3   2    0.74    0.18
 -15   3  -2    1.04    0.20
  15  -3   2    0.92    0.22
 -15   3   2    0.82    0.20
 -15   3   2    0.77    0.33
  15  -3   2    0.87    0.23
  15   3  -2    0.34    0.17
 -15  -3  -2    1.07    0.19
  15  -3   2    0.93    0.18
 -15  -3  -2    0.86    0.36
  15   3  -2    1.12    0.19
  15  -4  -2    0.21    0.18
 -15   4  -2    0.10    0.17
 -15  -4   2    0.20    0.19
 -15   4  -2    0.00    0.34
  15  -4  -2    0.03    0.16
 -15  -4   2   -0.04    0.19
  15   4   2   -0.23    0.15
  15   4   2   -0.09    0.17
 -15   4   2   -0.09    0.33
  15   4  -2   -0.01    0.16
 -15   4   2   -0.08    0.09
  15  -4   2    0.09    0.18
 -15   4   2    0.15    0.19
  15  -4   2   -0.27    0.21
  15   4  -2    0.05    0.15
  15  -4   2   -0.04    0.17
 -15  -4  -2   -0.15    0.17
 -15  -4  -2   -0.26    0.22
  15  -5  -2    2.83    0.31
  15   5   2    2.19    0.25
  15   5   2    2.55    0.25
 -15   5  -2    2.80    0.35
 -15  -5   2    2.60    0.30
  15  -5  -2    2.40    0.30
  15  -5  -2    2.79    0.33
 -15   5   2    2.38    0.23
 -15   5   2    2.38    0.27
 -15   5   2    2.52    0.44
  15   5  -2    3.00    0.30
  15   5  -2    2.29    0.26
 -15  -5  -2    2.24    0.26
  15  -5   2    2.93    0.32
  15  -5   2    2.42    0.27
  15  -5   2    1.86    0.29
  15  -6  -2    0.10    0.19
  15   6   2    0.36    0.20
 -15   6  -2   -0.16    0.21
  15   6   2    0.05    0.20
 -15  -6   2    0.30    0.20
  15  -6  -2    0.51    0.21
 -15   6  -2    0.32    0.40
  15   6  -2    0.05    0.17
 -15  -6  -2    0.16    0.21
  15   6  -2   -0.21    0.18
 -15   6   2    0.44    0.23
 -15   6   2    0.33    0.16
  15  -6   2    0.12    0.20
  15  -6   2    0.32    0.18
 -15   6   2    0.38    0.40
  15   7   2    0.53    0.22
  15  -7  -2    0.42    0.21
  15   7   2    0.64    0.23
 -15   7  -2    0.72    0.25
 -15  -7   2    0.60    0.23
 -15   7  -2    1.09    0.49
  15  -7  -2    0.38    0.21
 -15  -7  -2    0.75    0.27
  15   7  -2    0.26    0.21
 -15   7   2    2.05    0.46
  15  -7   2    0.61    0.19
  15  -7   2    0.77    0.22
  15   7  -2    0.43    0.46
 -15   7   2    0.90    0.27
 -16   0  -2    4.56    0.57
  16   0  -2    5.25    0.38
  16   0   2    5.25    0.39
 -16   0  -2    5.58    0.35
 -16   0   2    4.89    0.56
 -16   0   2    5.02    0.36
  16   0   2    4.65    0.37
  16   0  -2    4.36    0.37
  16   0   2    4.44    0.43
 -16  -1   2    0.16    0.18
  16  -1  -2    0.51    0.21
  16  -1  -2    0.36    0.19
  16   1   2    0.62    0.21
 -16  -1   2    0.37    0.34
  16   1   2    0.37    0.17
 -16   1  -2    0.26    0.18
 -16   1  -2    0.41    0.35
 -16  -1  -2    0.38    0.19
  16   1  -2    0.53    0.18
 -16  -1  -2    0.16    0.31
  16  -1   2    0.21    0.25
  16   1  -2    0.50    0.20
  16  -1   2    0.19    0.20
 -16   1   2   -0.06    0.30
  16  -1   2   -0.07    0.17
 -16   1   2    0.42    0.19
 -16   2  -2    3.83    0.34
  16   2   2    3.38    0.34
 -16   2  -2    3.13    0.49
  16  -2  -2    3.33    0.35
 -16  -2   2    3.22    0.34
  16   2   2    3.68    0.35
  16  -2  -2    3.00    0.35
  16   2  -2    2.32    0.30
  16  -2   2    3.88    0.36
 -16   2   2    3.31    0.45
  16   2  -2    3.48    0.33
  16  -2   2    3.48    0.36
 -16  -2  -2    3.85    0.33
 -16   2   2    4.64    0.36
 -16  -2  -2    3.39    0.50
 -16   3  -2    1.01    0.38
  16  -3  -2    0.17    0.19
  16   3   2    0.28    0.20
 -16  -3   2    0.49    0.26
  16   3   2    0.25    0.19
 -16  -3   2    0.34    0.20
 -16   3  -2    0.23    0.19
  16  -3  -2    0.05    0.20
 -16  -3  -2    0.26    0.19
  16  -3   2    0.03    0.18
  16   3  -2    0.12    0.18
 -16  -3  -2   -0.26    0.32
 -16   3   2    0.22    0.20
  16   3  -2    0.44    0.19
 -16   3   2    0.18    0.37
  16  -3   2    0.30    0.21
  16  -4  -2    0.13    0.20
  16   4   2    0.07    0.19
 -16   4  -2    0.29    0.20
 -16  -4   2    0.00    0.22
  16  -4  -2    0.46    0.20
 -16   4  -2    0.37    0.39
  16   4   2    0.09    0.20
  16  -4   2    0.27    0.19
 -16  -4  -2    0.18    0.20
  16   4  -2   -0.21    0.17
 -16   4   2    0.34    0.21
  16  -4   2   -0.06    0.19
 -16   4   2    0.64    0.40
  16   4  -2    0.19    0.19
 -16  -5   2    0.13    0.21
  16   5   2    0.27    0.21
  16   5   2   -0.24    0.18
 -16   5  -2    0.01    0.21
 -16   5  -2    0.81    0.43
  16  -5  -2    0.37    0.21
  16  -5  -2   -0.19    0.20
  16   5  -2   -0.26    0.17
 -16   5   2   -0.13    0.38
  16   5  -2    0.10    0.19
  16  -5   2   -0.14    0.18
  16  -5   2   -0.07    0.19
 -16  -5  -2    0.14    0.23
 -16   5   2   -0.17    0.22
 -16   6  -2   -0.18    0.24
  16   6   2    0.34    0.22
 -16  -6   2    0.01    0.23
  16   6   2    0.15    0.22
 -16   6  -2    1.17    0.44
  16  -6  -2    0.09    0.22
  16  -6  -2    0.20    0.23
  16  -6   2   -0.17    0.20
 -16   6   2   -0.44    0.24
  16   6  -2    0.11    0.19
  16  -6   2   -0.25    0.19
 -16   6   2   -0.37    0.41
 -16  -6  -2   -0.03    0.24
 -17   0  -2    0.16    0.18
  17   0  -2    0.02    0.21
  17   0   2    0.24    0.20
  17   0  -2    0.05    0.21
  17   0   2   -0.02    0.23
 -17   0  -2    0.27    0.37
 -17   0   2    0.17    0.22
 -17   0   2    0.10    0.39
  17  -1  -2   -0.03    0.21
 -17   1  -2    0.06    0.20
 -17  -1   2    0.17    0.19
  17   1   2   -0.15    0.18
  17  -1  -2    0.05    0.22
 -17  -1   2   -0.02    0.37
  17   1   2    0.26    0.23
 -17   1  -2   -0.22    0.37
  17   1  -2   -0.20    0.18
 -17  -1  -2   -0.01    0.20
  17  -1   2    0.24    0.20
  17   1  -2    0.06    0.22
 -17  -1  -2    0.03    0.34
  17  -1   2   -0.24    0.20
 -17   1   2    0.00    0.20
 -17   1   2   -0.35    0.36
  17   2   2    0.01    0.20
  17   2   2    0.18    0.24
 -17   2  -2    0.13    0.22
  17  -2  -2    0.20    0.23
  17  -2  -2   -0.03    0.21
 -17  -2   2    0.25    0.22
 -17   2  -2    0.24    0.39
  17   2  -2   -0.05    0.21
  17   2  -2   -0.15    0.19
 -17  -2  -2    0.45    0.22
  17  -2   2   -0.26    0.21
  17  -2   2    0.19    0.22
 -17   2   2    0.15    0.22
 -17   2   2    0.00    0.37
 -17  -2  -2    0.40    0.39
 -17   3  -2    0.30    0.23
  17  -3  -2    0.52    0.24
 -17   3  -2    0.82    0.41
 -17  -3   2    0.72    0.23
  17   3   2    0.19    0.22
  17  -3  -2    0.41    0.22
  17   3   2    0.73    0.24
  17   3  -2    0.72    0.23
  17  -3   2    0.61    0.23
  17   3  -2    0.33    0.21
  17  -3   2    0.30    0.21
 -17  -3  -2    0.55    0.23
 -17   3   2    0.54    0.22
 -17   3   2    0.22    0.40
 -17   4  -2    0.38    0.44
 -17   4  -2    0.33    0.24
  17  -4  -2    0.61    0.23
  17  -4  -2    0.34    0.25
  17   4   2    0.28    0.21
  17   4   2    0.74    0.26
 -17  -4   2    0.31    0.23
  17   4  -2   -0.13    0.20
  17  -4   2    0.53    0.24
 -17  -4  -2    0.25    0.25
  17   4  -2    0.55    0.23
  17  -4   2    0.39    0.22
 -17   4   2   -0.16    0.39
 -17   4   2    0.33    0.24
 -17   5  -2    0.91    0.27
 -17   5  -2    1.25    0.51
  17   5   2    1.14    0.24
  17  -5  -2    0.88    0.28
  17   5   2    0.92    0.27
  17  -5  -2    1.02    0.27
 -17  -5   2    0.66    0.28
 -17   5   2    0.65    0.49
 -17  -5  -2    0.77    0.28
 -17   5   2    1.17    0.29
  17   5  -2    1.11    0.24
  17  -5   2    0.40    0.22
  17  -5   2    0.70    0.25
  17   5  -2    0.30    0.23
 -18   0   2    0.14    0.24
 -18   0  -2    0.10    0.23
  18   0  -2    0.48    0.26
  18   0   2    0.01    0.22
 -18   0  -2    0.46    0.45
  18   0   2    0.40    0.27
  18   0  -2   -0.36    0.23
 -18   0   2   -0.17    0.44
 -18  -1   2    0.51    0.26
  18   1   2    0.27    0.24
 -18   1  -2    0.22    0.46
  18  -1  -2    0.71    0.27
 -18   1  -2    0.15    0.23
  18  -1  -2    0.08    0.24
  18   1   2    0.17    0.27
 -18   1   2   -0.01    0.45
 -18  -1  -2    0.16    0.45
  18  -1   2    0.26    0.25
  18  -1   2    0.23    0.25
 -18   1   2    0.45    0.25
 -18  -1  -2    0.55    0.24
  18   1  -2   -0.22    0.22
  18   1  -2    0.65    0.25
 -18  -2   2    0.85    0.28
  18  -2  -2    0.90    0.28
  18  -2  -2    0.71    0.26
 -18   2  -2    0.71    0.26
  18   2   2    1.00    0.29
 -18   2  -2    0.83    0.49
  18   2   2    1.02    0.24
 -18  -2  -2    0.94    0.48
  18  -2   2    1.35    0.27
 -18   2   2    1.31    0.27
 -18  -2  -2    0.87    0.28
  18   2  -2    0.44    0.25
  18   2  -2    1.17    0.28
  18  -2   2    1.03    0.29
 -18   2   2    0.65    0.44
   0   0  -3   -0.04    0.01
   0   0  -3   -0.06    0.03
   0   0  -3   -0.04    0.03
   0   0   3   -0.05    0.02
   0   0   3   -0.04    0.03
   0   0   3   -0.03    0.02
   0   0  -3   -0.03    0.02
   0   0   3   -0.03    0.03
   0   0   3   -0.03    0.02
   0   1  -3   -0.16    0.04
   0   1  -3   -0.18    0.03
   0   1   3   -0.11    0.03
   0  -1  -3   -0.14    0.03
   0  -1   3   -0.12    0.03
   0  -1  -3   -0.14    0.03
   0   1  -3   -0.13    0.03
   0   1   3   -0.16    0.02
   0  -1  -3   -0.12    0.02
   0  -1   3   -0.15    0.02
   0  -1  -3   -0.16    0.03
   0   1   3   -0.14    0.03
   0  -1   3   -0.10    0.02
   0  -1   3   -0.16    0.03
   0  -1  -3   -0.12    0.02
   0  -1   3   -0.07    0.05
   0   1   3   -0.14    0.03
   0   1   3   -0.14    0.02
   0   1  -3   -0.12    0.02
   0   2   3  247.61    5.98
   0   2  -3  251.55    5.73
   0  -2  -3  234.22    5.75
   0   2   3  252.53    5.61
   0  -2   3  245.56    5.90
   0  -2   3  248.84    5.73
   0   2   3  243.89    5.81
   0  -2  -3  257.65    5.74
   0   2  -3  232.23    5.73
   0  -2   3  245.28    5.52
   0   2   3  245.74    5.74
   0   2  -3  256.80    5.80
   0  -2   3  236.35    5.74
   0   2  -3  250.82    5.54
   0   3  -3   -0.08    0.04
   0  -3   3   -0.03    0.04
   0   3  -3    0.15    0.10
   0   3  -3   -0.02    0.02
   0   3   3    0.00    0.03
   0   3   3    0.04    0.06
   0   3   3    0.01    0.04
   0   3  -3    0.03    0.04
   0  -3  -3   -0.09    0.04
   0   3   3    0.01    0.05
   0  -3   3    0.02    0.04
   0  -3  -3    0.12    0.05
   0   3   3    0.01    0.04
   0  -3   3    0.01    0.03
   0  -3   3   -0.02    0.08
   0   3  -3    0.03    0.04
   0  -3   3   -0.05    0.05
   0  -3  -3    0.00    0.03
   0  -4   3   92.70    2.24
   0  -4   3   94.27    2.22
   0   4  -3   95.40    2.12
   0  -4   3   91.76    2.39
   0  -4  -3   93.61    2.25
   0  -4   3   93.93    2.12
   0   4  -3   97.33    2.21
   0  -4  -3   94.97    2.34
   0   4   3   97.77    2.25
   0   4   3   93.80    2.21
   0   4   3   93.34    2.34
   0   4   3   94.05    2.22
   0   4  -3   95.10    2.41
   0  -4  -3   95.62    2.16
   0   4  -3   96.89    2.25
   0   4   3   97.76    2.16
   0   5  -3   -0.05    0.05
   0   5  -3    0.02    0.04
   0  -5   3   -0.02    0.04
   0   5  -3    0.08    0.13
   0  -5  -3    0.01    0.09
   0  -5   3   -0.05    0.04
   0   5   3   -0.10    0.06
   0  -5   3    0.06    0.07
   0   5   3    0.01    0.05
   0   5   3   -0.02    0.10
   0   5  -3   -0.01    0.06
   0  -5   3   -0.04    0.12
   0   5   3   -0.02    0.04
   0   5   3   -0.03    0.06
   0  -5  -3   -0.06    0.05
   0  -5  -3    0.01    0.07
   0   6   3    2.07    0.10
   0   6   3    2.18    0.16
   0  -6  -3    2.16    0.21
   0  -6   3    2.07    0.11
   0  -6  -3    2.07    0.14
   0   6  -3    2.13    0.15
   0   6   3    2.04    0.14
   0  -6   3    1.85    0.16
   0   6   3    1.90    0.15
   0   6  -3    1.94    0.26
   0   6  -3    2.40    0.15
   0   6  -3    2.05    0.13
   0   6   3    2.02    0.10
   0  -6   3    1.99    0.11
   0  -6  -3    2.06    0.16
   0   6  -3    2.07    0.11
   0   6   3    2.18    0.24
   0  -6   3    2.47    0.26
   0   7  -3   -0.14    0.15
   0  -7   3   -0.03    0.05
   0   7  -3    0.01    0.09
   0  -7   3   -0.01    0.09
   0   7   3    0.04    0.09
   0   7  -3   -0.10    0.07
   0   7   3    0.04    0.09
   0   7   3   -0.11    0.07
   0  -7  -3    0.00    0.10
   0  -7   3    0.00    0.05
   0   7  -3    0.00    0.06
   0  -7  -3   -0.08    0.14
   0   7  -3   -0.03    0.05
   0   7   3    0.13    0.15
   0   7   3   -0.03    0.04
   0  -7  -3   -0.03    0.07
   0  -7   3   -0.22    0.16
   0   7   3    0.02    0.04
   0  -8   3   -0.04    0.11
   0   8  -3    0.00    0.19
   0   8   3   -0.05    0.17
   0   8   3   -0.12    0.09
   0   8   3    0.12    0.05
   0  -8   3    0.11    0.07
   0   8   3    0.17    0.11
   0   8  -3    0.06    0.10
   0   8  -3    0.04    0.07
   0  -8  -3   -0.02    0.09
   0   8  -3    0.15    0.09
   0  -8   3    0.10    0.06
   0   8  -3    0.06    0.07
   0  -8   3    0.18    0.20
   0   8   3   -0.07    0.09
   0  -8  -3   -0.16    0.12
   0  -8  -3   -0.16    0.16
   0   8   3    0.08    0.05
   0   8   3   -0.05    0.10
   0   9   3    0.02    0.05
   0   9  -3   -0.04    0.11
   0   9   3   -0.14    0.11
   0   9  -3    0.05    0.26
   0  -9   3   -0.06    0.06
   0  -9  -3   -0.13    0.13
   0   9   3   -0.08    0.10
   0   9   3    0.00    0.05
   0  -9   3    0.04    0.24
   0   9  -3   -0.11    0.07
   0  -9   3   -0.04    0.12
   0   9   3   -0.09    0.12
   0  -9  -3   -0.23    0.21
   0   9  -3   -0.05    0.08
   0   9  -3   -0.03    0.12
   0   9   3   -0.10    0.20
   0   9  -3    0.15    0.12
   0  -9  -3    0.03    0.10
   0  -9   3    0.09    0.08
   0   9   3    0.12    0.11
   0  10   3    3.62    0.28
   0 -10  -3    3.65    0.28
   0 -10  -3    3.34    0.24
   0 -10   3    3.63    0.20
   0  10   3    3.95    0.46
   0  10  -3    2.87    0.40
   0  10  -3    3.17    0.17
   0  10  -3    4.04    0.30
   0  10   3    3.63    0.26
   0  10  -3    3.40    0.21
   0 -10   3    3.37    0.28
   0  11  -3   -0.01    0.33
   0 -11  -3   -0.16    0.14
   0  11   3   -0.48    0.30
   0 -11   3   -0.01    0.11
   0  11  -3   -0.01    0.13
   0 -11   3    0.28    0.19
   0  11  -3   -0.19    0.16
   0  11   3   -0.03    0.18
   0 -11  -3    0.14    0.19
   0  11   3   -0.27    0.15
   0  12   3    0.49    0.24
   0  12  -3    0.37    0.19
   0  12  -3    0.53    0.37
   0 -12   3    0.29    0.21
   0 -12  -3    0.78    0.19
   0 -12  -3    0.75    0.24
   0 -12   3    0.49    0.15
   0  12   3    0.69    0.43
   0  12   3    0.20    0.17
   0  13  -3    0.04    0.21
   0 -13  -3   -0.36    0.22
   0  13   3   -0.22    0.46
   0  13   3   -0.28    0.20
   0  13  -3    0.57    0.48
   1   0   3   -0.02    0.02
  -1   0  -3   -0.04    0.03
   1   0   3   -0.02    0.03
   1   0   3   -0.03    0.01
  -1   0   3   -0.03    0.02
  -1   0   3    0.00    0.03
   1   0  -3   -0.03    0.02
   1   0   3   -0.01    0.03
  -1   0  -3   -0.02    0.03
  -1   0   3   -0.04    0.02
   1   0  -3   -0.05    0.02
  -1   0  -3   -0.01    0.02
   1   0   3   -0.04    0.03
   1   0  -3   -0.04    0.02
  -1   0   3    0.01    0.03
  -1   0   3    0.05    0.02
  -1   0  -3   -0.03    0.01
   1   0  -3   -0.01    0.03
   1   0  -3    0.00    0.02
   1   1   3  232.19    5.24
  -1  -1   3  234.21    5.62
  -1   1  -3  238.76    5.45
   1   1   3  238.92    5.47
  -1   1  -3  232.99    5.28
  -1   1  -3  222.19    5.45
  -1   1  -3  225.52    5.51
  -1  -1   3  227.76    5.45
   1   1   3  223.04    5.30
   1  -1  -3  227.93    5.41
   1   1   3  239.03    5.59
  -1  -1   3  227.38    5.34
   1  -1  -3  230.38    5.37
  -1  -1   3  231.19    5.18
  -1   1  -3  237.70    5.23
   1  -1  -3  235.06    5.25
   1   1   3  231.90    5.42
  -1  -1   3  218.55    5.42
   1  -1  -3  230.24    5.37
   1   1  -3  228.02    5.17
   1  -1   3  227.45    5.28
  -1   1   3  236.26    5.25
  -1   1   3  235.86    5.46
   1  -1   3  223.83    5.41
   1   1  -3  237.39    5.36
  -1  -1  -3  237.11    5.62
   1   1  -3  224.76    5.46
  -1  -1  -3  234.31    5.47
   1   1  -3  226.82    5.62
   1  -1   3  224.96    5.20
   1   1  -3  229.74    5.34
  -1  -1  -3  240.56    5.44
  -1   1   3  227.21    5.36
   1  -1   3  224.17    5.45
  -1   1   3  224.84    5.39
  -1  -2   3   29.27    0.70
   1  -2  -3   29.12    0.70
  -1  -2   3   29.13    0.65
  -1   2  -3   28.80    0.69
   1   2   3   29.95    0.70
  -1  -2   3   29.25    0.78
  -1  -2   3   28.08    0.71
   1  -2  -3   28.78    0.72
   1   2   3   29.42    0.74
  -1   2  -3   28.76    0.67
  -1   2  -3   29.58    0.71
   1   2   3   30.31    0.71
   1   2   3   28.78    0.68
   1  -2  -3   28.87    0.70
  -1   2  -3   28.28    0.71
  -1   2   3   29.49    0.70
   1  -2   3   29.37    0.71
  -1   2   3   28.60    0.69
   1  -2   3   29.14    0.67
  -1   2   3   29.53    0.73
   1   2  -3   27.99    0.71
   1   2  -3   29.01    0.71
  -1  -2  -3   29.66    0.71
   1  -2   3   28.50    0.79
   1   2  -3   28.48    0.70
  -1  -3   3   73.59    1.82
   1  -3  -3   73.48    1.69
   1   3   3   72.42    1.68
  -1  -3   3   72.06    1.70
   1  -3  -3   71.62    1.68
  -1   3  -3   71.14    1.67
   1   3   3   73.02    1.64
  -1   3  -3   72.52    1.62
  -1  -3   3   71.29    1.70
  -1   3  -3   69.48    1.69
  -1   3  -3   72.90    1.70
   1   3   3   71.37    1.70
   1  -3  -3   69.68    1.64
  -1  -3   3   68.48    1.68
  -1  -3   3   72.92    1.60
   1   3   3   68.88    1.79
   1  -3  -3   72.37    1.76
   1   3   3   74.05    1.69
  -1   3   3   70.59    1.69
   1  -3   3   73.34    1.69
  -1   3   3   71.23    1.64
   1  -3   3   71.14    1.62
  -1  -3  -3   70.99    1.69
  -1  -3  -3   73.29    1.64
   1   3  -3   72.38    1.82
   1  -3   3   70.71    1.70
  -1   3   3   71.83    1.68
   1  -3   3   75.02    1.83
  -1   3   3   71.25    1.77
   1   3  -3   71.37    1.68
   1   3  -3   72.15    1.70
   1   3  -3   71.07    1.60
  -1   3   3   72.87    1.71
  -1   4  -3   18.06    0.46
  -1  -4   3   17.01    0.47
   1   4   3   16.83    0.53
   1  -4  -3   18.35    0.52
   1   4   3   18.34    0.46
  -1  -4   3   18.66    0.47
   1   4   3   17.02    0.48
   1   4   3   17.77    0.46
   1  -4  -3   19.11    0.49
   1  -4  -3   17.40    0.46
   1  -4  -3   18.04    0.44
  -1  -4   3   18.27    0.42
  -1   4  -3   18.53    0.49
  -1  -4   3   18.12    0.49
  -1   4  -3   16.95    0.59
  -1   4  -3   18.76    0.44
   1   4   3   17.87    0.49
   1  -4  -3   18.21    0.49
  -1  -4   3   18.09    0.57
  -1   4  -3   18.00    0.47
   1  -4   3   17.12    0.49
   1  -4   3   17.88    0.45
   1   4  -3   18.17    0.49
   1   4  -3   18.40    0.48
   1   4  -3   17.93    0.58
  -1   4   3   18.39    0.49
  -1   4   3   17.94    0.46
  -1   4   3   17.96    0.49
   1   4  -3   18.25    0.42
  -1  -4  -3   17.60    0.46
  -1   4   3   18.02    0.54
  -1  -4  -3   17.34    0.48
   1   4  -3   17.47    0.47
  -1   4   3   18.09    0.44
  -1  -5   3   19.24    0.49
   1  -5  -3   18.68    0.57
  -1   5  -3   18.36    0.52
   1   5   3   19.72    0.48
   1   5   3   18.53    0.58
  -1   5  -3   18.72    0.50
   1   5   3   18.36    0.51
   1  -5  -3   19.14    0.49
  -1   5  -3   18.62    0.64
  -1   5  -3   18.03    0.48
  -1  -5   3   17.76    0.51
  -1  -5   3   18.50    0.44
   1  -5  -3   18.84    0.53
  -1   5  -3   18.46    0.46
   1   5   3   19.07    0.48
  -1  -5   3   19.29    0.63
   1   5  -3   16.99    0.43
   1   5  -3   19.15    0.64
   1   5  -3   18.95    0.49
   1   5  -3   18.75    0.50
  -1  -5  -3   17.94    0.52
  -1  -5  -3   18.65    0.48
   1  -5   3   18.16    0.47
   1  -5   3   18.48    0.62
   1  -5   3   17.84    0.46
  -1   5   3   19.35    0.49
  -1   5   3   18.64    0.58
   1  -5   3   17.67    0.52
  -1   5   3   17.12    0.45
  -1   5   3   18.28    0.52
  -1   5   3   18.78    0.52
  -1  -6   3    0.43    0.10
   1   6   3    0.50    0.06
   1  -6  -3    0.77    0.15
   1   6   3    0.44    0.08
  -1  -6   3    0.52    0.07
  -1   6  -3    0.44    0.07
   1   6   3    0.42    0.15
   1   6   3    0.45    0.09
   1   6   3    0.47    0.10
  -1   6  -3    0.44    0.09
  -1   6  -3    0.69    0.19
  -1  -6   3    0.38    0.15
   1  -6  -3    0.50    0.10
  -1  -6   3    0.51    0.05
  -1   6  -3    0.53    0.10
   1  -6  -3    0.49    0.09
   1   6   3    0.42    0.06
   1   6  -3    0.47    0.08
   1   6  -3    0.49    0.05
   1  -6   3    0.34    0.09
   1   6  -3    0.45    0.08
  -1   6   3    0.47    0.09
  -1   6   3    0.45    0.10
  -1  -6  -3    0.53    0.10
  -1   6   3    0.48    0.15
   1   6  -3    0.38    0.08
   1  -6   3    0.47    0.07
  -1   6   3    0.47    0.05
   1   6  -3    0.58    0.18
   1  -6   3    0.35    0.16
   1  -6   3    0.51    0.06
  -1   6   3    0.46    0.05
  -1  -6  -3    0.33    0.08
  -1   6   3    0.60    0.11
   1  -7  -3    2.32    0.17
   1  -7  -3    1.97    0.19
  -1   7  -3    1.92    0.27
  -1  -7   3    2.23    0.19
   1   7   3    1.97    0.12
   1  -7  -3    2.74    0.26
   1   7   3    2.07    0.18
   1   7   3    1.88    0.23
  -1   7  -3    2.30    0.18
  -1   7  -3    2.26    0.14
  -1   7  -3    2.24    0.17
  -1   7  -3    2.28    0.18
   1   7   3    2.32    0.16
   1   7   3    2.19    0.17
   1   7   3    2.17    0.12
  -1  -7   3    2.20    0.14
  -1  -7   3    2.29    0.30
  -1   7   3    2.30    0.28
  -1   7   3    2.15    0.16
   1  -7   3    2.28    0.27
   1  -7   3    2.30    0.12
  -1   7   3    2.17    0.09
   1   7  -3    2.41    0.29
  -1  -7  -3    2.27    0.19
   1  -7   3    2.30    0.18
   1   7  -3    2.12    0.11
  -1   7   3    2.29    0.19
   1  -7   3    2.12    0.14
   1   7  -3    2.00    0.16
  -1  -7  -3    2.05    0.16
  -1   7   3    2.19    0.08
   1   7  -3    2.27    0.15
  -1   7   3    2.24    0.19
   1   7  -3    2.29    0.17
  -1   8  -3   -0.16    0.10
   1   8   3    0.03    0.19
  -1  -8   3    0.05    0.06
  -1  -8   3   -0.02    0.06
  -1   8  -3   -0.01    0.10
   1  -8  -3    0.10    0.18
   1  -8  -3   -0.01    0.09
   1   8   3    0.04    0.06
   1   8   3   -0.04    0.10
  -1  -8   3    0.02    0.20
  -1   8  -3   -0.02    0.10
  -1   8  -3    0.00    0.21
   1   8   3   -0.21    0.08
   1   8   3   -0.07    0.10
   1   8   3    0.08    0.10
   1   8   3    0.04    0.06
   1  -8  -3   -0.09    0.11
  -1  -8   3    0.09    0.11
  -1   8  -3   -0.07    0.07
  -1   8   3    0.09    0.20
   1   8  -3    0.02    0.06
   1  -8   3    0.08    0.08
   1   8  -3   -0.09    0.20
   1   8  -3    0.00    0.10
   1  -8   3   -0.16    0.18
  -1   8   3   -0.11    0.09
  -1  -8  -3    0.10    0.12
  -1  -8  -3   -0.07    0.09
   1  -8   3    0.00    0.11
   1   8  -3    0.04    0.09
   1   8  -3   -0.08    0.07
   1  -8   3    0.02    0.05
  -1   8   3   -0.01    0.11
  -1   8   3    0.09    0.10
   1  -9  -3    1.42    0.20
  -1   9  -3    1.38    0.16
   1   9   3    1.89    0.30
   1   9   3    1.38    0.15
   1  -9  -3    1.26    0.16
  -1  -9   3    1.81    0.32
  -1   9  -3    1.66    0.20
  -1   9  -3    1.38    0.30
   1   9   3    1.15    0.16
   1   9   3    1.36    0.17
  -1   9  -3    1.67    0.20
  -1  -9   3    1.21    0.14
  -1  -9   3    1.47    0.13
   1   9   3    1.50    0.12
  -1  -9   3    1.56    0.19
   1  -9  -3    1.26    0.27
   1   9   3    1.12    0.17
   1   9   3    1.33    0.13
  -1   9  -3    1.65    0.21
  -1  -9  -3    1.22    0.14
   1  -9   3    1.37    0.28
   1   9  -3    1.18    0.16
  -1   9   3    1.13    0.15
  -1   9   3    1.21    0.17
   1   9  -3    1.41    0.19
   1  -9   3    1.30    0.16
   1  -9   3    1.16    0.10
  -1   9   3    1.31    0.18
   1   9  -3    1.58    0.19
   1  -9   3    1.48    0.19
   1   9  -3    1.31    0.13
   1   9  -3    0.69    0.27
  -1   9   3    1.22    0.28
  -1  -9  -3    1.32    0.19
   1  10   3    0.02    0.07
  -1  10  -3   -0.01    0.05
   1  10   3   -0.11    0.26
   1 -10  -3   -0.07    0.15
   1  10   3   -0.02    0.13
  -1  10  -3   -0.05    0.11
  -1  10  -3   -0.12    0.13
  -1  10  -3   -0.37    0.25
  -1 -10   3    0.07    0.09
  -1 -10   3   -0.19    0.13
   1  10   3    0.13    0.14
   1 -10  -3   -0.03    0.12
   1 -10  -3   -0.19    0.29
   1 -10   3    0.03    0.11
   1 -10   3   -0.17    0.13
  -1 -10  -3   -0.01    0.12
  -1  10   3   -0.20    0.14
  -1  10   3   -0.06    0.14
   1  10  -3   -0.03    0.13
   1  10  -3    0.35    0.29
   1  10  -3   -0.04    0.09
  -1 -10  -3    0.03    0.17
   1  10  -3   -0.12    0.09
  -1  10   3   -0.11    0.27
  -1  11  -3    3.35    0.33
   1  11   3    2.89    0.29
  -1  11  -3    2.96    0.26
   1  11   3    2.92    0.14
   1 -11  -3    2.78    0.46
   1  11   3    3.00    0.30
  -1  11  -3    3.99    0.51
   1 -11  -3    4.04    0.35
  -1 -11   3    3.24    0.33
  -1 -11   3    3.58    0.20
   1 -11  -3    3.16    0.29
   1  11   3    3.00    0.14
   1  11   3    3.23    0.46
  -1  11   3    4.36    0.55
   1  11  -3    4.44    0.60
   1 -11   3    3.16    0.25
  -1  11   3    3.15    0.29
   1  11  -3    4.03    0.32
  -1 -11  -3    3.48    0.30
   1  11  -3    3.10    0.20
   1 -11   3    3.03    0.33
  -1 -11  -3    2.98    0.28
  -1  11   3    3.06    0.33
   1  11  -3    3.40    0.22
  -1  12  -3   -0.90    0.34
   1  12   3   -0.05    0.40
   1  12   3    0.45    0.17
  -1  12  -3   -0.10    0.18
   1 -12  -3   -0.13    0.19
   1 -12  -3   -0.21    0.18
  -1  12  -3    0.12    0.20
  -1 -12   3   -0.17    0.18
   1  12   3    0.01    0.22
  -1 -12   3   -0.21    0.11
  -1 -12  -3    0.04    0.17
   1  12  -3   -0.08    0.18
   1  12  -3   -0.07    0.09
   1  12  -3   -0.17    0.38
   1 -12   3   -0.39    0.18
  -1  12   3   -0.05    0.24
  -1 -12  -3   -0.11    0.19
  -1  12   3    0.75    0.40
   1 -12   3    0.03    0.15
  -1  12   3   -0.12    0.17
   1  13   3    0.80    0.47
   1 -13  -3    1.47    0.26
  -1  13  -3    0.86    0.24
  -1  13  -3    0.13    0.48
  -1 -13   3    0.90    0.26
   1  13   3    0.73    0.23
  -1 -13  -3    1.15    0.23
  -1  13   3    0.86    0.26
   1  13  -3    1.05    0.54
  -1  13   3    0.28    0.49
   1 -13   3    0.83    0.26
   1  13  -3    0.89    0.25
  -2   0   3    0.00    0.03
   2   0   3   -0.02    0.03
  -2   0  -3   -0.02    0.03
   2   0  -3   -0.01    0.02
  -2   0  -3   -0.04    0.03
   2   0   3   -0.05    0.03
   2   0  -3    0.01    0.03
  -2   0   3    0.00    0.02
   2   0  -3   -0.04    0.03
  -2   0  -3   -0.03    0.05
  -2   0   3    0.00    0.03
   2   0  -3   -0.01    0.03
  -2   0  -3   -0.02    0.02
  -2   0   3    0.00    0.03
   2   0   3   -0.06    0.04
   2   0   3   -0.02    0.02
   2   0  -3   -0.02    0.03
   2   1   3   31.97    0.75
  -2   1  -3   32.97    0.73
  -2   1  -3   30.98    0.75
   2  -1  -3   32.17    0.77
  -2   1  -3   29.61    0.82
   2  -1  -3   28.01    0.73
  -2   1  -3   31.74    0.72
  -2   1  -3   31.94    0.76
  -2  -1   3   31.56    0.71
  -2  -1   3   32.11    0.75
  -2  -1   3   31.37    0.75
   2   1   3   31.75    0.80
   2  -1  -3   30.63    0.75
   2   1   3   28.99    0.73
  -2  -1   3   31.59    0.76
   2   1   3   31.53    0.73
   2  -1  -3   32.07    0.76
   2   1   3   30.09    0.76
  -2   1   3   32.49    0.76
  -2  -1  -3   33.02    0.75
  -2  -1  -3   31.88    0.81
  -2   1   3   31.14    0.76
   2   1  -3   32.15    0.81
   2   1  -3   29.24    0.74
  -2  -1  -3   30.58    0.77
   2  -1   3   31.59    0.73
  -2   1   3   29.65    0.73
   2  -1   3   31.84    0.76
   2  -1   3   31.45    0.75
  -2   1   3   32.66    0.76
   2   1  -3   30.82    0.71
   2   1  -3   30.19    0.75
  -2   1   3   30.19    0.76
   2  -1   3   30.77    0.83
  -2   2  -3    2.96    0.10
   2   2   3    3.08    0.11
  -2  -2   3    3.12    0.12
  -2   2  -3    3.00    0.11
  -2   2  -3    3.04    0.12
  -2  -2   3    2.73    0.08
   2  -2  -3    3.24    0.13
  -2  -2   3    3.06    0.12
   2   2   3    2.91    0.12
   2  -2  -3    3.02    0.11
  -2   2  -3    2.78    0.19
  -2   2  -3    2.64    0.11
   2  -2  -3    3.06    0.13
   2   2   3    3.00    0.14
   2   2   3    3.02    0.11
   2  -2  -3    3.01    0.12
  -2  -2   3    3.02    0.16
   2  -2   3    3.12    0.19
  -2  -2  -3    2.99    0.15
   2   2  -3    2.99    0.12
  -2   2   3    3.08    0.12
  -2   2   3    3.15    0.11
   2  -2   3    2.87    0.12
   2  -2   3    2.75    0.12
  -2   2   3    2.91    0.13
  -2   2   3    2.67    0.12
   2   2  -3    3.11    0.14
  -2   2   3    2.89    0.12
   2   2  -3    3.08    0.12
  -2   3  -3    0.94    0.15
   2  -3  -3    1.18    0.10
  -2  -3   3    0.99    0.08
   2  -3  -3    0.87    0.09
  -2   3  -3    1.09    0.09
   2   3   3    1.05    0.11
  -2  -3   3    1.08    0.13
   2  -3  -3    0.95    0.10
   2   3   3    1.01    0.08
  -2   3  -3    1.13    0.08
   2   3   3    1.01    0.08
  -2   3  -3    0.94    0.07
  -2  -3   3    1.08    0.09
   2   3   3    1.02    0.08
  -2  -3   3    1.05    0.09
   2  -3  -3    0.94    0.06
   2   3   3    1.00    0.08
   2   3  -3    0.98    0.08
   2   3  -3    1.07    0.09
  -2   3   3    1.00    0.12
   2   3  -3    1.03    0.10
  -2   3   3    1.07    0.06
  -2   3   3    1.14    0.11
   2  -3   3    1.01    0.15
   2   3  -3    1.03    0.14
   2  -3   3    0.93    0.08
   2  -3   3    1.05    0.08
   2  -3   3    0.98    0.09
  -2   3   3    0.91    0.09
   2  -4  -3   91.58    2.11
   2   4   3   91.68    2.14
  -2   4  -3   89.99    2.12
  -2   4  -3   88.57    2.12
   2   4   3   92.22    2.13
   2  -4  -3   91.20    2.25
   2  -4  -3   93.44    2.14
   2   4   3   90.14    2.27
   2   4   3   92.81    2.15
  -2  -4   3   90.69    2.30
  -2   4  -3   92.68    2.06
   2   4   3   94.44    2.06
   2  -4  -3   90.90    2.16
  -2  -4   3   86.70    2.13
   2  -4  -3   86.43    2.07
  -2  -4   3   90.68    2.15
  -2   4  -3   91.12    2.16
  -2   4  -3   88.09    2.33
  -2  -4   3   91.65    2.15
   2  -4   3   92.43    2.32
  -2  -4  -3   87.85    2.06
  -2   4   3   92.53    2.16
  -2   4   3   90.96    2.11
  -2   4   3   90.39    2.14
   2   4  -3   93.02    2.15
   2   4  -3   94.87    2.13
[truncated: 1,649,751 more chars]
