# Supplementary material for: Crystal structure of di­chlorido­bis­[2-(phenyl­diazen­yl)pyridine-κN 1]zinc
Source: Acta Crystallogr E Crystallogr Commun. 2015 Oct 24;71(Pt 11):m201–2. doi: 10.1107/S2056989015019143 (PMC4645076; doi:10.1107/S2056989015019143)
Supplement: Supplementary file 2 [file e-71-0m201-Isup2.hkl]

data_I                                                                          
_shelx_title ' Za02-cut-pbcn in Pbcn'                                           
_shelx_refln_list_code          4                                               
_shelx_F_calc_maximum      361.56                                               
_exptl_crystal_F_000      1024.00                                               
_reflns_d_resolution_high  0.7502                                               
                                                                                
loop_                                                                           
 _space_group_symop_operation_xyz                                               
 'x, y, z'                                                                      
 '-x+1/2, -y+1/2, z+1/2'                                                        
 '-x, y, -z+1/2'                                                                
 'x+1/2, -y+1/2, -z'                                                            
 '-x, -y, -z'                                                                   
 'x-1/2, y-1/2, -z-1/2'                                                         
 'x, -y, z-1/2'                                                                 
 '-x-1/2, y-1/2, z'                                                             
                                                                                
_cell_length_a    13.7960                                                       
_cell_length_b    10.1905                                                       
_cell_length_c    16.1305                                                       
_cell_angle_alpha  90.000                                                       
_cell_angle_beta   90.000                                                       
_cell_angle_gamma  90.000                                                       
                                                                                
_shelx_F_squared_multiplier     1.000                                           
                                                                                
loop_                                                                           
 _refln_index_h                                                                 
 _refln_index_k                                                                 
 _refln_index_l                                                                 
 _refln_F_squared_calc                                                          
 _refln_F_squared_meas                                                          
 _refln_F_squared_sigma                                                         
 _refln_observed_status                                                         
   4   0   0      38244.73      37310.46       389.08 o                         
   6   0   0      14255.31      15090.66       125.24 o                         
   8   0   0       2921.18       2833.25        31.40 o                         
  10   0   0        386.96        403.41        10.25 o                         
  12   0   0       3822.73       3852.06        41.91 o                         
  14   0   0        441.79        411.86        17.09 o                         
  16   0   0         74.66         54.13        13.38 o                         
  18   0   0          5.16        -15.70        15.70 o                         
   3   1   0       7462.17       8067.63        42.27 o                         
   5   1   0       4245.63       4393.26        26.32 o                         
   7   1   0       1421.05       1435.49        12.02 o                         
   9   1   0         45.87         47.12         4.13 o                         
  11   1   0       2585.08       2568.91        21.20 o                         
  13   1   0         65.30         82.04         6.01 o                         
  15   1   0         46.58         39.68         7.71 o                         
  17   1   0         57.02         38.16        13.60 o                         
   0   2   0       1403.57       1418.59        13.60 o                         
   2   2   0         29.24         35.62         1.54 o                         
   4   2   0        908.53        883.50         6.86 o                         
   6   2   0       5891.55       6027.14        34.73 o                         
   8   2   0       4284.81       4236.25        28.68 o                         
  10   2   0       5705.36       5823.44        38.94 o                         
  12   2   0       1693.93       1743.17        14.84 o                         
  14   2   0       1746.02       1782.07        20.51 o                         
  16   2   0        659.79        668.66        23.63 o                         
  18   2   0        187.90        188.17        14.16 o                         
   1   3   0      11076.20      11695.55        70.45 o                         
   3   3   0       2894.47       2910.75        17.33 o                         
   5   3   0       5252.90       5613.48        33.41 o                         
   7   3   0        838.02        778.53         6.81 o                         
   9   3   0       1165.20       1162.79        10.17 o                         
  11   3   0        681.66        695.01         9.47 o                         
  13   3   0        203.31        201.92         8.00 o                         
  15   3   0        168.55        211.08        10.61 o                         
  17   3   0        107.93        123.08        12.30 o                         
   0   4   0       7495.06       7926.25        83.31 o                         
   2   4   0        217.31        285.75         4.01 o                         
   4   4   0        505.64        501.59         4.71 o                         
   6   4   0        245.93        219.70         4.70 o                         
   8   4   0       1571.50       1620.82        12.92 o                         
  10   4   0       1145.24       1103.99        10.70 o                         
  12   4   0        186.53        228.45         7.36 o                         
  14   4   0        857.86        892.56        14.46 o                         
  16   4   0        196.24        186.05        12.10 o                         
   1   5   0        293.10        278.72         4.14 o                         
   3   5   0       1335.23       1331.33        11.26 o                         
   5   5   0       1130.33       1118.41         9.01 o                         
   7   5   0       1868.05       1907.06        14.10 o                         
   9   5   0       1371.45       1361.02        12.12 o                         
  11   5   0       1985.14       2004.22        16.97 o                         
  13   5   0       1396.18       1415.11        18.41 o                         
  15   5   0        791.48        853.82        19.02 o                         
  17   5   0        288.84        266.03        14.94 o                         
   0   6   0      13238.78      15016.16       118.37 o                         
   2   6   0       3190.56       3293.29        23.03 o                         
   4   6   0       2195.40       2196.42        18.23 o                         
   6   6   0        500.61        501.85         5.68 o                         
   8   6   0        157.62        158.12         4.44 o                         
  10   6   0        247.98        205.17         6.20 o                         
  12   6   0        503.35        475.31        11.13 o                         
  14   6   0         95.34        103.01         8.75 o                         
  16   6   0         74.02         87.94        14.25 o                         
   1   7   0       1919.87       1744.66        14.37 o                         
   3   7   0       3122.85       3202.44        25.03 o                         
   5   7   0       2667.80       2685.52        21.06 o                         
   7   7   0       1978.52       2003.35        15.93 o                         
   9   7   0       1062.92       1053.57        10.62 o                         
  11   7   0       1282.64       1161.64        14.68 o                         
  13   7   0        125.94        114.47         6.54 o                         
  15   7   0         58.97         68.39        13.68 o                         
   0   8   0       3261.13       3433.53        29.94 o                         
   2   8   0        668.26        706.79         9.21 o                         
   4   8   0        404.65        431.21         8.48 o                         
   6   8   0        166.01        177.22         6.10 o                         
   8   8   0         58.81         49.45         4.56 o                         
  10   8   0          7.39          3.33         5.05 o                         
  12   8   0         37.14         27.09         6.32 o                         
  14   8   0          2.12         -3.11        13.25 o                         
   1   9   0       1197.11       1155.60        10.95 o                         
   3   9   0       1009.43       1002.15        12.48 o                         
   5   9   0        256.44        231.17         7.23 o                         
   7   9   0        534.35        566.85        14.17 o                         
   9   9   0        143.42        147.58         7.51 o                         
  11   9   0         96.71        105.37        10.60 o                         
  13   9   0         63.26         69.87        17.66 o                         
   0  10   0       1090.54       1082.75        20.76 o                         
   2  10   0        473.66        470.51         9.19 o                         
   4  10   0        166.31        155.90         7.78 o                         
   6  10   0        596.88        643.07        16.11 o                         
   8  10   0        295.86        332.30        13.52 o                         
  10  10   0        129.52        145.47        13.61 o                         
  12  10   0         15.63         -9.05        14.42 o                         
   1  11   0         27.96         11.97         5.26 o                         
   3  11   0         72.89         76.23         6.64 o                         
   5  11   0         37.57         31.87         6.38 o                         
   7  11   0        221.58        231.58        20.19 o                         
   9  11   0        143.23        167.20        14.47 o                         
   0  12   0         95.36         62.63        11.36 o                         
   2  12   0        144.77        124.28         8.29 o                         
   4  12   0         77.16         78.29         8.40 o                         
   6  12   0         45.39         50.24        11.94 o                         
   8  12   0        108.46        114.90        14.88 o                         
   1  13   0         39.23          9.19        10.29 o                         
   3  13   0          0.74         -3.02        18.61 o                         
   5  13   0          1.23         -3.27        13.86 o                         
   2   1   1       8188.19       8145.35        32.43 o                         
   3   1   1      11075.92      11615.59        45.70 o                         
   4   1   1        386.89        350.54         2.38 o                         
   5   1   1       4896.28       4975.87        20.50 o                         
   6   1   1         66.20         63.96         1.60 o                         
   7   1   1      10459.51      11079.58        45.88 o                         
   8   1   1        217.71        184.16         2.69 o                         
   9   1   1       5218.43       5313.72        23.67 o                         
  10   1   1        105.70         95.35         2.48 o                         
  11   1   1        256.61        271.33         5.12 o                         
  12   1   1        238.85        236.47         5.41 o                         
  13   1   1       1090.53       1032.92         9.34 o                         
  14   1   1         77.05         51.36         4.38 o                         
  15   1   1        390.09        386.62        10.01 o                         
  16   1   1          0.00         -6.10         6.10 o                         
  17   1   1        159.99        153.78         8.36 o                         
  18   1   1          0.03         -8.11         8.11 o                         
   0   2   1       1269.58       1370.67         8.64 o                         
   1   2   1       9647.99      10274.30        40.90 o                         
   2   2   1      29743.38      29918.55       121.42 o                         
   3   2   1        228.43        225.91         1.91 o                         
   4   2   1      16435.36      17358.27        67.11 o                         
   5   2   1       4491.63       4950.81        20.81 o                         
   6   2   1        915.75        855.74         4.95 o                         
   7   2   1       2448.51       2686.57        12.22 o                         
   8   2   1        398.93        336.11         3.82 o                         
   9   2   1        865.31        830.83         6.15 o                         
  10   2   1         25.03         42.10         2.88 o                         
  11   2   1        587.18        557.49         5.54 o                         
  12   2   1        168.87        165.34         5.42 o                         
  13   2   1          8.43          5.86         3.41 o                         
  14   2   1         30.74         47.93         4.54 o                         
  15   2   1          4.75         -5.00         5.00 o                         
  16   2   1         57.20         78.83         6.93 o                         
  17   2   1         12.22          6.39         7.19 o                         
  18   2   1         51.67         58.67         9.49 o                         
   1   3   1        180.12        161.14         1.69 o                         
   2   3   1       1037.86       1047.97         6.05 o                         
   3   3   1        113.50        144.17         1.80 o                         
   4   3   1       1902.15       1956.06         9.72 o                         
   5   3   1       3142.32       3209.75        14.44 o                         
   6   3   1       1056.08        915.68         5.52 o                         
   7   3   1        422.70        324.36         3.14 o                         
   8   3   1       1313.85       1269.84         7.09 o                         
   9   3   1       2891.22       2927.60        13.82 o                         
  10   3   1        210.03        196.94         3.80 o                         
  11   3   1       2162.50       2252.36        12.76 o                         
  12   3   1        277.66        268.15         6.07 o                         
  13   3   1        963.90        975.70         8.73 o                         
  14   3   1          1.17         -3.26         3.26 o                         
  15   3   1       1083.59       1133.58        13.97 o                         
  16   3   1          0.79         -6.45         6.45 o                         
  17   3   1        333.29        345.35        13.30 o                         
   0   4   1         30.51         24.49         1.76 o                         
   1   4   1       1463.14       1529.44         7.48 o                         
   2   4   1        591.41        575.90         3.73 o                         
   3   4   1        542.67        496.21         3.53 o                         
   4   4   1       2888.23       2939.02        13.02 o                         
   5   4   1         46.45         33.46         1.40 o                         
   6   4   1       1513.83       1511.76         8.32 o                         
   7   4   1        198.41        162.04         2.90 o                         
   8   4   1       1622.63       1557.18         8.58 o                         
   9   4   1        570.85        571.01         5.05 o                         
  10   4   1       1549.90       1573.06         9.06 o                         
  11   4   1        265.07        245.81         4.37 o                         
  12   4   1       2158.49       2098.29        13.23 o                         
  13   4   1          1.39         -1.39         3.89 o                         
  14   4   1        750.98        754.20        12.09 o                         
  15   4   1          0.99         -3.38         4.58 o                         
  16   4   1        352.11        365.30        12.55 o                         
  17   4   1          0.00         -7.83         7.83 o                         
   1   5   1       1692.24       1702.78         8.37 o                         
   2   5   1        457.10        495.67         3.77 o                         
   3   5   1       1175.58       1159.23         6.91 o                         
   4   5   1        186.05        166.96         2.36 o                         
   5   5   1       1957.40       2003.06         9.44 o                         
   6   5   1        182.12        200.65         2.77 o                         
   7   5   1         22.42         14.67         1.69 o                         
   8   5   1         40.21         39.67         2.08 o                         
   9   5   1        364.03        350.69         4.39 o                         
  10   5   1         26.12         11.29         2.37 o                         
  11   5   1          0.83          6.71         2.79 o                         
  12   5   1         48.85         55.78         2.93 o                         
  13   5   1         49.82         56.76         4.75 o                         
  14   5   1         12.34          6.17         4.93 o                         
  15   5   1          0.38         12.61         5.61 o                         
  16   5   1          0.34         -6.97         6.97 o                         
  17   5   1          0.37         18.17         8.46 o                         
   0   6   1        392.78        306.68         5.21 o                         
   1   6   1        376.95        402.85         3.64 o                         
   2   6   1       4321.07       4420.16        20.89 o                         
   3   6   1        209.56        187.18         3.43 o                         
   4   6   1       2316.80       2267.99        12.12 o                         
   5   6   1         22.08         16.25         1.48 o                         
   6   6   1       2222.29       2249.57        10.60 o                         
   7   6   1          9.16          8.51         1.78 o                         
   8   6   1       1381.93       1352.67         7.82 o                         
   9   6   1          3.28          3.86         2.16 o                         
  10   6   1        907.47        893.05         7.06 o                         
  11   6   1         10.12         19.30         3.49 o                         
  12   6   1       1312.04       1224.43        10.33 o                         
  13   6   1         21.38         15.14         3.46 o                         
  14   6   1        303.60        306.34         8.73 o                         
  15   6   1          3.19         11.13         9.49 o                         
  16   6   1        180.76        162.54         9.03 o                         
   1   7   1          0.64         -0.53         1.61 o                         
   2   7   1          6.97          1.77         1.86 o                         
   3   7   1         43.14         33.49         2.37 o                         
   4   7   1          0.03         -1.96         1.96 o                         
   5   7   1         30.49         31.32         2.64 o                         
   6   7   1         36.54         32.04         2.32 o                         
   7   7   1         35.66         31.34         2.19 o                         
   8   7   1          2.92          4.19         2.09 o                         
   9   7   1          4.24          6.75         2.44 o                         
  10   7   1        102.23         93.31         3.25 o                         
  11   7   1         20.16         26.84         3.50 o                         
  12   7   1         22.91         25.53         3.88 o                         
  13   7   1         33.53         28.20         4.16 o                         
  14   7   1         12.81         15.73         6.45 o                         
  15   7   1          0.24          8.70         9.20 o                         
   0   8   1       2592.30       2556.34        17.25 o                         
   1   8   1         41.42         41.14         2.58 o                         
   2   8   1       3818.79       3910.44        19.66 o                         
   3   8   1         79.89         75.98         4.50 o                         
   4   8   1       4588.93       4717.32        25.16 o                         
   5   8   1        640.63        610.77         6.23 o                         
   6   8   1        613.26        617.58         6.37 o                         
   7   8   1        661.65        675.16         6.58 o                         
   8   8   1        328.34        321.24         6.71 o                         
   9   8   1         40.28         35.20         3.87 o                         
  10   8   1        187.35        183.88         5.00 o                         
  11   8   1         41.08         39.71         3.91 o                         
  12   8   1        103.82        101.58         4.91 o                         
  13   8   1          0.99         -2.66         5.85 o                         
  14   8   1         13.89         23.10         8.71 o                         
   1   9   1       1235.86       1276.21         8.42 o                         
   2   9   1         28.66         29.39         2.72 o                         
   3   9   1        684.91        692.23         7.17 o                         
   4   9   1         98.12        100.96         3.84 o                         
   5   9   1          3.63         -0.12         3.00 o                         
   6   9   1         21.95         28.23         3.21 o                         
   7   9   1       1521.90       1548.12        15.49 o                         
   8   9   1        146.30        146.66         5.71 o                         
   9   9   1         68.47         76.40         5.63 o                         
  10   9   1         30.39         27.02         5.48 o                         
  11   9   1          1.43         -8.31         8.31 o                         
  12   9   1         23.58         12.52         8.85 o                         
  13   9   1         22.41         15.93        13.34 o                         
   0  10   1        102.83         90.17         4.47 o                         
   1  10   1          3.51         -1.62         3.56 o                         
   2  10   1         60.70         54.42         3.56 o                         
   3  10   1          0.02         -3.57         3.57 o                         
   4  10   1          2.36         -1.99         3.51 o                         
   5  10   1          2.95          2.43         3.76 o                         
   6  10   1        170.72        162.88         5.11 o                         
   7  10   1          0.16          5.07         5.17 o                         
   8  10   1        173.42        178.50         6.98 o                         
   9  10   1          3.15          8.05         7.17 o                         
  10  10   1        135.94        151.53         8.06 o                         
  11  10   1          7.05         -3.55         9.54 o                         
  12  10   1         57.60         45.33        11.53 o                         
   1  11   1        221.38        215.01         5.37 o                         
   2  11   1         46.15         43.71         4.10 o                         
   3  11   1        173.73        158.22         5.49 o                         
   4  11   1         10.06          7.45         4.31 o                         
   5  11   1        174.33        187.90         6.16 o                         
   6  11   1         26.22         35.94         6.34 o                         
   7  11   1        184.64        208.38         8.43 o                         
   8  11   1          2.64         -8.10         9.47 o                         
   9  11   1        138.89        144.65        10.17 o                         
  10  11   1         18.94         23.29        11.42 o                         
   0  12   1         33.48         30.29         7.89 o                         
   1  12   1         26.22         14.08         5.41 o                         
   2  12   1          0.15         -6.25         7.71 o                         
   3  12   1         13.38          7.87         5.86 o                         
   4  12   1          0.54          6.96         8.24 o                         
   5  12   1          0.03         13.30         6.85 o                         
   6  12   1         11.39         13.20         9.91 o                         
   7  12   1          0.24         12.92        10.73 o                         
   8  12   1         10.14         -1.96        10.46 o                         
   1  13   1         49.63         45.02         8.69 o                         
   2  13   1          1.01         -1.92         9.11 o                         
   3  13   1         89.72        120.71         9.91 o                         
   4  13   1          0.93         -2.14         9.40 o                         
   5  13   1         37.05         37.71        16.87 o                         
   2   0   2       1473.78       1676.20         9.40 o                         
   3   0   2       2120.09       2240.56        12.90 o                         
   4   0   2       5995.03       6060.60        35.03 o                         
   5   0   2       2013.05       2094.53        13.50 o                         
   6   0   2      12884.61      13866.81        76.67 o                         
   7   0   2       1755.82       1716.54        11.21 o                         
   8   0   2       3666.47       3795.13        24.04 o                         
   9   0   2       1408.89       1352.02        12.06 o                         
  10   0   2       4505.66       4526.74        31.46 o                         
  11   0   2       1161.57       1085.24        11.66 o                         
  12   0   2        745.32        703.97        10.51 o                         
  13   0   2        255.16        238.60         7.95 o                         
  14   0   2       1109.05       1048.55        15.43 o                         
  15   0   2         39.14         28.79         7.76 o                         
  16   0   2        616.55        633.04        17.08 o                         
  17   0   2         19.46         15.24        10.25 o                         
  18   0   2         38.45         14.98        11.91 o                         
   1   1   2       3551.90       3498.24        44.61 o                         
   2   1   2       1925.43       2088.24         9.07 o                         
   3   1   2        385.13        366.94         2.57 o                         
   4   1   2      11409.55      11954.48        47.91 o                         
   5   1   2       5202.95       5629.35        23.10 o                         
   6   1   2       8225.13       8893.81        33.92 o                         
   7   1   2        150.71        196.41         2.24 o                         
   8   1   2       3694.55       3654.00        16.79 o                         
   9   1   2        121.92        130.69         3.43 o                         
  10   1   2       1490.07       1461.56         8.59 o                         
  11   1   2        261.55        237.84         4.71 o                         
  12   1   2         18.43         19.33         3.06 o                         
  13   1   2         12.91         20.76         3.42 o                         
  14   1   2         53.13         42.04         4.29 o                         
  15   1   2         29.83         27.13         5.22 o                         
  16   1   2         39.67         40.39         6.41 o                         
  17   1   2          0.25         -1.52         7.03 o                         
  18   1   2         26.92         36.41         8.74 o                         
   0   2   2       5005.01       5097.72        27.82 o                         
   1   2   2       1686.09       1710.86         7.90 o                         
   2   2   2       1541.50       1555.40         8.23 o                         
   3   2   2        317.44        298.18         2.32 o                         
   4   2   2       3377.93       3273.10        14.70 o                         
   5   2   2       1472.86       1638.10         7.89 o                         
   6   2   2       5207.69       5227.62        21.53 o                         
   7   2   2         70.03        101.32         1.86 o                         
   8   2   2       3230.92       3297.27        14.59 o                         
   9   2   2        248.05        262.21         3.60 o                         
  10   2   2       3391.09       3364.15        16.42 o                         
  11   2   2        108.86        102.03         3.07 o                         
  12   2   2        817.39        842.05         6.91 o                         
  13   2   2        129.03        115.79         3.56 o                         
  14   2   2       1057.27       1055.69        11.15 o                         
  15   2   2          8.96         -0.94         5.12 o                         
  16   2   2        405.92        449.68        12.45 o                         
  17   2   2         14.13         12.46         7.60 o                         
  18   2   2        124.06        123.10         9.53 o                         
   1   3   2       2975.79       2974.61        13.19 o                         
   2   3   2          7.43         10.22         0.95 o                         
   3   3   2       5714.69       6051.81        24.97 o                         
   4   3   2        545.28        573.12         3.65 o                         
   5   3   2      12091.03      13383.22        55.59 o                         
   6   3   2       3420.62       3922.43        17.55 o                         
   7   3   2         42.66         83.77         1.90 o                         
   8   3   2          0.03          1.40         1.37 o                         
   9   3   2        852.05        841.27         5.51 o                         
  10   3   2          0.62         -1.80         1.80 o                         
  11   3   2       1049.18       1039.37         7.55 o                         
  12   3   2         26.45         24.21         3.48 o                         
  13   3   2        363.04        359.14         6.72 o                         
  14   3   2          0.80         -0.54         3.76 o                         
  15   3   2        112.89        110.89         6.39 o                         
  16   3   2         38.70         30.84         6.70 o                         
  17   3   2         68.34         62.75         8.08 o                         
   0   4   2        853.99        789.67         6.35 o                         
   1   4   2          8.55          8.09         0.87 o                         
   2   4   2        492.38        491.80         3.11 o                         
   3   4   2        127.10        124.19         1.96 o                         
   4   4   2       4333.13       4534.60        18.89 o                         
   5   4   2       4421.89       4844.34        21.22 o                         
   6   4   2        511.42        459.89         3.95 o                         
   7   4   2       1281.25       1322.56         7.63 o                         
   8   4   2        443.43        430.05         4.23 o                         
   9   4   2        320.83        310.23         3.96 o                         
  10   4   2        947.59        898.64         6.54 o                         
  11   4   2        138.23        126.67         3.36 o                         
  12   4   2        256.28        278.78         5.66 o                         
  13   4   2         33.67         25.74         3.72 o                         
  14   4   2        329.55        332.06         7.99 o                         
  15   4   2          2.61         -3.06         5.06 o                         
  16   4   2         24.97         21.44         7.05 o                         
  17   4   2         47.71         43.87         8.30 o                         
   1   5   2       2310.86       2213.96        10.11 o                         
   2   5   2        429.52        418.85         3.35 o                         
   3   5   2       4057.72       4139.23        18.72 o                         
   4   5   2       1775.26       1747.66         9.30 o                         
   5   5   2       3931.83       3966.64        17.24 o                         
   6   5   2        165.10        131.23         2.52 o                         
   7   5   2       1463.10       1439.65         8.12 o                         
   8   5   2       1634.28       1651.01         9.35 o                         
   9   5   2       1188.20       1167.49         7.86 o                         
  10   5   2        502.23        489.57         5.23 o                         
  11   5   2       1297.90       1236.98         8.43 o                         
  12   5   2         90.38         87.23         3.67 o                         
  13   5   2        723.52        719.70         9.23 o                         
  14   5   2         17.65          5.26         4.57 o                         
  15   5   2        339.65        319.27         9.10 o                         
  16   5   2          1.05          1.28         7.65 o                         
  17   5   2        106.39        110.25         9.25 o                         
   0   6   2          2.37         -1.67         1.67 o                         
   1   6   2         40.03         31.57         1.36 o                         
   2   6   2          1.71         -0.91         1.85 o                         
   3   6   2        117.03        104.48         2.38 o                         
   4   6   2         59.38         58.28         2.20 o                         
   5   6   2       1829.04       1825.39         9.60 o                         
   6   6   2         69.02         59.90         1.80 o                         
   7   6   2        932.53        929.14         6.01 o                         
   8   6   2          9.09         10.51         1.93 o                         
   9   6   2        361.52        366.60         4.70 o                         
  10   6   2         20.65         22.68         2.72 o                         
  11   6   2        324.97        337.45         5.65 o                         
  12   6   2         17.06         23.39         3.86 o                         
  13   6   2         50.63         60.38         4.21 o                         
  14   6   2          1.70          5.37         5.43 o                         
  15   6   2         19.22         24.26         6.69 o                         
  16   6   2          0.10          2.34         9.93 o                         
   1   7   2       2717.61       2690.17        12.74 o                         
   2   7   2        413.34        411.81         3.91 o                         
   3   7   2       3051.10       3087.81        16.54 o                         
   4   7   2       1183.39       1158.83         8.10 o                         
   5   7   2       4784.07       4893.00        23.98 o                         
   6   7   2         66.02         68.24         2.58 o                         
   7   7   2        136.90        132.97         3.42 o                         
   8   7   2        837.57        836.15         6.18 o                         
   9   7   2        599.97        595.34         5.64 o                         
  10   7   2        237.80        247.69         5.18 o                         
  11   7   2        719.45        678.46         8.07 o                         
  12   7   2          8.12         11.41         3.67 o                         
  13   7   2        165.28        171.07         5.21 o                         
  14   7   2          0.00         -2.97         5.99 o                         
  15   7   2        102.93         87.20         9.54 o                         
   0   8   2        995.96       1023.28         8.92 o                         
   1   8   2         49.35         45.61         2.50 o                         
   2   8   2        537.71        545.55         5.35 o                         
   3   8   2        163.92        168.52         3.89 o                         
   4   8   2          1.65          2.15         2.21 o                         
   5   8   2         42.30         26.93         2.98 o                         
   6   8   2        323.25        315.58         6.10 o                         
   7   8   2          8.56         12.35         3.23 o                         
   8   8   2        218.44        204.04         5.71 o                         
   9   8   2          9.12         -0.13         3.44 o                         
  10   8   2         16.64          9.34         4.05 o                         
  11   8   2          6.19          9.20         3.27 o                         
  12   8   2          1.82          8.03         4.67 o                         
  13   8   2         27.77         36.54         6.41 o                         
  14   8   2          6.90         -4.80         8.29 o                         
   1   9   2        743.22        728.15         6.11 o                         
   2   9   2         45.12         46.12         2.83 o                         
   3   9   2       1135.52       1150.29         8.97 o                         
   4   9   2        248.62        265.97         4.99 o                         
   5   9   2        485.12        516.07         7.32 o                         
   6   9   2        186.15        192.43         5.38 o                         
   7   9   2        213.56        213.90         6.95 o                         
   8   9   2         34.55         40.17         4.99 o                         
   9   9   2         83.22         88.81         5.66 o                         
  10   9   2          0.02         -3.16         5.61 o                         
  11   9   2        157.12        146.94         7.72 o                         
  12   9   2          6.78         -2.91        10.02 o                         
  13   9   2         61.86         66.27        13.06 o                         
   0  10   2        387.44        402.86        10.26 o                         
   1  10   2         16.60          8.24         3.62 o                         
   2  10   2        330.48        338.08         6.42 o                         
   3  10   2        137.45        125.28         4.72 o                         
   4  10   2         12.19         10.42         3.71 o                         
   5  10   2        673.77        648.76         9.38 o                         
   6  10   2        493.34        502.18         9.39 o                         
   7  10   2        238.06        235.73         7.47 o                         
   8  10   2        321.71        319.82        10.21 o                         
   9  10   2         75.95         82.09         7.61 o                         
  10  10   2         76.21         84.43         8.05 o                         
  11  10   2         13.19          1.60         9.81 o                         
  12  10   2         78.38        100.16        11.30 o                         
   1  11   2         45.07         42.53         3.64 o                         
   2  11   2          8.58          0.11         4.01 o                         
   3  11   2         53.92         47.45         4.67 o                         
   4  11   2          0.55         -5.10         5.10 o                         
   5  11   2          0.65         -3.43         5.10 o                         
   6  11   2         12.19          2.99         5.86 o                         
   7  11   2        147.26        137.87         7.94 o                         
   8  11   2         35.36         28.23         7.69 o                         
   9  11   2         15.41         34.62        10.38 o                         
  10  11   2         29.03         34.68        13.13 o                         
   0  12   2         81.22         93.23        11.14 o                         
   1  12   2          3.14         -5.58         5.58 o                         
   2  12   2        176.71        191.61         7.57 o                         
   3  12   2         11.71          1.17         7.91 o                         
   4  12   2        133.72        151.64         7.68 o                         
   5  12   2        160.80        170.42         8.23 o                         
   6  12   2        100.67        112.08         8.40 o                         
   7  12   2         52.47         73.81        12.62 o                         
   8  12   2        111.92         98.83        11.32 o                         
   1  13   2          2.10          5.52        10.89 o                         
   2  13   2          1.05          9.20         9.60 o                         
   3  13   2          2.06         13.22        10.37 o                         
   4  13   2          2.62         -7.64         9.49 o                         
   5  13   2          0.13          1.88         9.70 o                         
   1   1   3      29594.52      29386.08       115.98 o                         
   2   1   3       3831.57       3979.43        20.59 o                         
   3   1   3       4546.08       4532.43        18.67 o                         
   4   1   3         25.82         25.26         0.91 o                         
   5   1   3       4804.99       4886.51        20.55 o                         
   6   1   3       4310.08       4655.96        19.35 o                         
   7   1   3       4234.21       4095.13        17.21 o                         
   8   1   3         87.36         67.60         1.84 o                         
   9   1   3       4680.75       4740.41        20.79 o                         
  10   1   3        329.70        320.08         4.21 o                         
  11   1   3        225.00        232.71         3.48 o                         
  12   1   3        147.16        134.90         3.36 o                         
  13   1   3       1251.96       1242.32         9.88 o                         
  14   1   3          0.54         -4.16         4.16 o                         
  15   1   3        842.53        851.75        11.83 o                         
  16   1   3          0.39         -1.46         6.53 o                         
  17   1   3        360.14        341.50        11.15 o                         
  18   1   3         19.70         19.02         8.52 o                         
   0   2   3      29732.97      31422.17       208.32 o                         
   1   2   3       3438.17       3702.08        17.99 o                         
   2   2   3        419.03        378.46         2.85 o                         
   3   2   3       4481.91       4815.87        20.99 o                         
   4   2   3         48.04         41.14         1.22 o                         
   5   2   3        134.92        101.75         1.83 o                         
   6   2   3        271.92        272.87         2.75 o                         
   7   2   3       1660.15       1639.69         7.96 o                         
   8   2   3       1750.68       1781.07         8.60 o                         
   9   2   3       1909.11       1898.42         9.21 o                         
  10   2   3       1060.82       1037.71         6.92 o                         
  11   2   3        465.87        470.06         5.12 o                         
  12   2   3       2647.32       2593.14        14.31 o                         
  13   2   3         25.85         21.35         2.75 o                         
  14   2   3        357.77        370.60         8.30 o                         
  15   2   3          4.54         -3.72         5.17 o                         
  16   2   3        163.53        166.77         7.84 o                         
  17   2   3          8.34          1.10         7.47 o                         
  18   2   3        173.64        178.68        11.93 o                         
   1   3   3       8748.03       9154.25        37.51 o                         
   2   3   3        142.99        129.76         2.08 o                         
   3   3   3       5140.12       5314.92        24.19 o                         
   4   3   3        860.38        818.25         4.79 o                         
   5   3   3       6134.58       6324.22        25.85 o                         
   6   3   3       2761.08       2861.97        12.97 o                         
   7   3   3       2714.85       2620.27        12.46 o                         
   8   3   3        824.69        769.35         5.29 o                         
   9   3   3       2002.98       2001.41        10.10 o                         
  10   3   3         72.47         72.97         2.14 o                         
  11   3   3        653.11        688.84         6.22 o                         
  12   3   3        700.53        658.48         6.46 o                         
  13   3   3        174.16        150.47         4.36 o                         
  14   3   3         28.97         16.99         4.83 o                         
  15   3   3        111.53        111.85         4.96 o                         
  16   3   3          0.28         -6.34         6.34 o                         
  17   3   3         28.36         10.17         9.63 o                         
   0   4   3      11525.89      12100.28        71.30 o                         
   1   4   3       2107.87       2290.15        10.46 o                         
   2   4   3      10973.36      11585.19        47.77 o                         
   3   4   3        207.30        184.37         2.45 o                         
   4   4   3       8042.61       8230.89        36.41 o                         
   5   4   3       2892.18       2967.33        13.80 o                         
   6   4   3       2618.19       2704.39        13.28 o                         
   7   4   3       2072.29       2092.44        10.59 o                         
   8   4   3       1219.36       1159.88         6.91 o                         
   9   4   3        650.19        638.72         5.20 o                         
  10   4   3        413.89        435.07         4.80 o                         
  11   4   3        313.24        303.31         5.21 o                         
  12   4   3        395.81        378.51         6.30 o                         
  13   4   3          4.74          6.49         3.55 o                         
  14   4   3        102.07        108.93         4.99 o                         
  15   4   3          1.65          2.63         5.26 o                         
  16   4   3         47.91         37.79         7.41 o                         
  17   4   3          9.39          5.96         8.78 o                         
   1   5   3       2106.17       2356.78        11.62 o                         
   2   5   3        261.26        230.30         2.44 o                         
   3   5   3         42.69         36.82         1.50 o                         
   4   5   3         16.52         13.71         1.45 o                         
   5   5   3        869.12        879.59         5.94 o                         
   6   5   3        127.58        109.75         2.62 o                         
   7   5   3          7.29          8.67         1.76 o                         
   8   5   3        106.21        119.83         3.27 o                         
   9   5   3        332.19        331.71         4.46 o                         
  10   5   3         21.70         31.78         2.48 o                         
  11   5   3          2.75          6.85         2.52 o                         
  12   5   3         80.10         85.48         3.66 o                         
  13   5   3         50.03         60.58         4.36 o                         
  14   5   3         10.14          3.41         4.42 o                         
  15   5   3        113.24        114.72         7.18 o                         
  16   5   3         14.23          3.90         7.25 o                         
   0   6   3        357.30        264.40         4.18 o                         
   1   6   3         61.39         60.74         1.73 o                         
   2   6   3       5046.21       5275.74        22.56 o                         
   3   6   3         16.93         11.12         1.73 o                         
   4   6   3       4096.16       4099.42        19.36 o                         
   5   6   3         11.45          8.20         2.06 o                         
   6   6   3       1945.58       1958.41        10.97 o                         
   7   6   3        114.61        109.31         3.05 o                         
   8   6   3       1197.33       1167.60         7.47 o                         
   9   6   3         34.98         36.26         2.37 o                         
  10   6   3        771.83        770.82         6.84 o                         
  11   6   3          2.13          5.20         3.12 o                         
  12   6   3       1151.26       1095.95         9.50 o                         
  13   6   3          6.50         10.82         4.08 o                         
  14   6   3        140.09        155.87         5.98 o                         
  15   6   3          2.42         12.05         6.48 o                         
  16   6   3         71.53         65.45        11.96 o                         
   1   7   3        290.73        279.83         3.38 o                         
   2   7   3        272.04        255.77         3.37 o                         
   3   7   3         92.30         87.48         2.69 o                         
   4   7   3        148.68        150.26         3.48 o                         
   5   7   3        101.24        108.49         3.16 o                         
   6   7   3        572.59        555.47         5.61 o                         
   7   7   3        654.93        628.12         6.37 o                         
   8   7   3        114.23        107.54         3.21 o                         
   9   7   3          9.95          9.03         3.52 o                         
  10   7   3        173.67        154.08         3.62 o                         
  11   7   3          0.85          2.59         3.33 o                         
  12   7   3         20.93         20.16         3.54 o                         
  13   7   3          0.11          2.47         4.64 o                         
  14   7   3          0.15         10.69         6.20 o                         
  15   7   3          0.04          8.18         8.82 o                         
   0   8   3          8.86          4.52         2.69 o                         
   1   8   3          1.61         -1.23         1.92 o                         
   2   8   3        424.22        406.33         4.30 o                         
   3   8   3        412.94        401.52         4.48 o                         
   4   8   3        158.49        147.36         4.00 o                         
   5   8   3         73.24         68.36         3.55 o                         
   6   8   3        454.31        435.52         6.23 o                         
   7   8   3         81.87         71.47         3.04 o                         
   8   8   3       1100.23       1097.29         9.41 o                         
   9   8   3        217.42        204.70         5.50 o                         
  10   8   3        575.72        578.26         8.89 o                         
  11   8   3         29.03         31.57         4.45 o                         
  12   8   3        625.67        624.12        13.03 o                         
  13   8   3         17.02         24.83         6.70 o                         
  14   8   3        259.19        262.17        10.74 o                         
   1   9   3        177.43        172.84         3.70 o                         
   2   9   3         16.01         12.79         2.31 o                         
   3   9   3        203.36        199.94         4.37 o                         
   4   9   3         67.95         64.81         4.11 o                         
   5   9   3         29.46         28.15         3.82 o                         
   6   9   3        960.50        950.74        10.21 o                         
   7   9   3        295.56        292.42         7.61 o                         
   8   9   3         17.14          9.39         4.91 o                         
   9   9   3        131.20        136.05         6.98 o                         
  10   9   3         73.16         80.66         6.56 o                         
  11   9   3         31.58         51.18         6.99 o                         
  12   9   3         42.98         47.14         7.54 o                         
  13   9   3        115.48        140.51        10.89 o                         
   0  10   3        440.57        444.66        10.55 o                         
   1  10   3          0.84         -2.94         2.94 o                         
   2  10   3        219.56        232.26         5.64 o                         
   3  10   3         63.93         62.60         4.00 o                         
   4  10   3        326.40        315.88         7.89 o                         
   5  10   3         16.39         12.54         5.02 o                         
   6  10   3        177.06        194.61         9.56 o                         
   7  10   3         96.03        109.67         6.99 o                         
   8  10   3         78.51         81.11         6.70 o                         
   9  10   3         15.27         14.66         7.07 o                         
  10  10   3         95.45         98.78         8.39 o                         
  11  10   3         15.16          6.87         8.18 o                         
  12  10   3         15.13         19.04        12.02 o                         
   1  11   3        389.30        411.60         9.31 o                         
   2  11   3         10.14          8.19         4.09 o                         
   3  11   3        171.75        178.26         6.42 o                         
   4  11   3          1.83         -3.76         5.43 o                         
   5  11   3         59.11         56.51         6.04 o                         
   6  11   3         22.17         39.00         6.22 o                         
   7  11   3        335.74        346.14        14.59 o                         
   8  11   3          0.75          2.36         7.96 o                         
   9  11   3        108.45        130.15         9.74 o                         
  10  11   3         11.34         28.86        11.45 o                         
   0  12   3         79.69         63.89         8.91 o                         
   1  12   3          6.60         -5.37         5.37 o                         
   2  12   3          8.48         -6.91         6.91 o                         
   3  12   3          0.68         -6.40         6.40 o                         
   4  12   3          5.46         -2.06         7.13 o                         
   5  12   3          1.45         10.71         7.67 o                         
   6  12   3         15.82         18.35         8.09 o                         
   7  12   3          5.91         10.66         9.53 o                         
   8  12   3         29.34         37.95        10.29 o                         
   1  13   3        124.83        118.91        10.52 o                         
   2  13   3          2.22         -4.23         9.17 o                         
   3  13   3        148.22        162.82        11.09 o                         
   4  13   3          6.81         -3.15        12.55 o                         
   0   0   4       4411.42       4118.51        33.37 o                         
   1   0   4      33716.50      33598.97       196.83 o                         
   2   0   4      14976.82      16450.20       105.85 o                         
   3   0   4        283.38        287.83         4.77 o                         
   4   0   4         18.67         18.12         1.27 o                         
   5   0   4         49.13         38.21         1.65 o                         
   6   0   4       5442.86       5487.29        31.86 o                         
   7   0   4         15.71         13.25         1.88 o                         
   8   0   4       5547.31       5637.94        35.73 o                         
   9   0   4        135.52        131.86         4.14 o                         
  10   0   4      10083.68      10440.05        58.40 o                         
  11   0   4         77.31         71.88         3.46 o                         
  12   0   4       2237.26       2300.95        18.94 o                         
  13   0   4        691.99        656.55        10.66 o                         
  14   0   4       3609.82       3613.74        33.33 o                         
  15   0   4         24.58         22.17         7.53 o                         
  16   0   4       1336.79       1411.58        24.92 o                         
  17   0   4          9.22        -10.18        10.18 o                         
  18   0   4        282.55        284.34        21.78 o                         
   1   1   4       1742.53       1771.38         8.89 o                         
   2   1   4       7909.44       8679.35        41.66 o                         
   3   1   4        638.64        663.08         3.87 o                         
   4   1   4        762.77        798.78         4.39 o                         
   5   1   4         10.21         10.53         1.04 o                         
   6   1   4        647.71        701.69         5.80 o                         
   7   1   4         69.32         89.25         2.01 o                         
   8   1   4        348.67        357.73         3.38 o                         
   9   1   4         70.48         89.30         2.23 o                         
  10   1   4       1640.72       1646.11         8.64 o                         
  11   1   4         64.65         70.77         2.55 o                         
  12   1   4        172.26        162.39         3.18 o                         
  13   1   4        185.42        220.48         6.71 o                         
  14   1   4          1.67         -4.89         4.89 o                         
  15   1   4        315.85        385.86        10.20 o                         
  16   1   4          2.73          0.33         6.15 o                         
  17   1   4        170.29        177.32         8.84 o                         
  18   1   4          5.99          6.37         8.78 o                         
   0   2   4     130723.79     120182.44      1328.49 o                         
   1   2   4       4191.94       4449.59        19.36 o                         
   2   2   4       8282.12       8401.85        34.68 o                         
   3   2   4       1428.44       1489.88         7.30 o                         
   4   2   4       9379.84       9686.83        39.36 o                         
   5   2   4         54.69         58.40         1.49 o                         
   6   2   4       4679.33       4635.74        20.25 o                         
   7   2   4        135.17        115.97         2.26 o                         
   8   2   4       2491.25       2506.59        11.60 o                         
   9   2   4         72.35         60.56         1.88 o                         
  10   2   4        704.40        709.78         4.95 o                         
  11   2   4          8.41          3.24         2.01 o                         
  12   2   4        180.56        197.78         4.50 o                         
  13   2   4         85.26         83.93         3.58 o                         
  14   2   4        479.77        475.81         7.65 o                         
  15   2   4         10.52          0.16         5.26 o                         
  16   2   4        129.08        110.23         7.13 o                         
  17   2   4          0.02          1.16         7.46 o                         
   1   3   4         36.72         19.74         1.11 o                         
   2   3   4          2.76          2.58         0.75 o                         
   3   3   4       2324.80       2293.27        11.50 o                         
   4   3   4         25.30         24.06         1.24 o                         
   5   3   4       2686.23       2704.29        12.22 o                         
   6   3   4         13.47         15.77         1.35 o                         
   7   3   4       1530.81       1496.32         8.00 o                         
   8   3   4         24.93         26.95         1.67 o                         
   9   3   4        858.63        830.63         5.66 o                         
  10   3   4          1.67         -1.77         1.77 o                         
  11   3   4       2351.79       2344.88        11.43 o                         
  12   3   4          0.11          0.15         2.57 o                         
  13   3   4        393.71        353.39         6.30 o                         
  14   3   4          4.59         -1.09         3.55 o                         
  15   3   4        243.89        226.33         7.93 o                         
  16   3   4          3.05         -6.29         6.29 o                         
  17   3   4         66.79         42.60         8.08 o                         
   0   4   4      11811.74      13524.67        79.35 o                         
   1   4   4          5.11          1.98         1.06 o                         
   2   4   4       4159.18       4316.33        18.69 o                         
   3   4   4        145.18        140.20         2.52 o                         
   4   4   4       3483.94       3627.29        17.30 o                         
   5   4   4        128.52        113.15         2.52 o                         
   6   4   4       2079.82       2049.98        10.10 o                         
   7   4   4         12.89         18.18         1.63 o                         
   8   4   4        627.39        616.78         5.08 o                         
   9   4   4        120.79        110.98         2.66 o                         
  10   4   4        269.70        277.64         3.94 o                         
  11   4   4         15.93         13.24         2.27 o                         
  12   4   4          1.82          4.60         2.79 o                         
  13   4   4          1.27         -3.57         3.57 o                         
  14   4   4         59.20         63.47         4.65 o                         
  15   4   4          0.09         -3.74         5.29 o                         
  16   4   4          3.04          4.27         7.23 o                         
  17   4   4          3.34         -2.95         8.24 o                         
   1   5   4       8034.32       7813.33        33.50 o                         
   2   5   4          0.21         -1.28         1.28 o                         
   3   5   4       7351.49       7706.10        33.01 o                         
   4   5   4        338.05        322.68         3.60 o                         
   5   5   4       5598.83       5700.27        25.95 o                         
   6   5   4         15.21          6.95         1.89 o                         
   7   5   4       2127.89       2132.68        11.12 o                         
   8   5   4        174.47        175.01         3.31 o                         
   9   5   4       1205.41       1194.82         7.88 o                         
  10   5   4         36.91         33.96         2.41 o                         
  11   5   4        693.77        624.01         6.21 o                         
  12   5   4          5.33          0.12         3.01 o                         
  13   5   4         99.58         94.22         4.26 o                         
  14   5   4          6.33         -4.53         4.53 o                         
  15   5   4         35.16         39.44         6.02 o                         
  16   5   4          0.02         -5.19         7.36 o                         
   0   6   4       1466.52       1454.38        12.52 o                         
   1   6   4        235.56        275.87         3.32 o                         
   2   6   4       2496.92       2548.23        12.30 o                         
   3   6   4          1.05         -1.62         1.62 o                         
   4   6   4        391.21        369.03         4.18 o                         
   5   6   4         37.05         44.80         2.12 o                         
   6   6   4         28.83         32.06         2.18 o                         
   7   6   4         12.54          6.97         2.48 o                         
   8   6   4         48.14         53.18         2.78 o                         
   9   6   4         33.45         39.05         2.43 o                         
  10   6   4        368.17        369.65         5.16 o                         
  11   6   4         15.27         12.49         3.19 o                         
  12   6   4        230.20        222.45         5.47 o                         
  13   6   4         32.64         23.10         3.75 o                         
  14   6   4        262.90        283.99         8.35 o                         
  15   6   4          6.71          7.72         6.22 o                         
  16   6   4         43.51         39.55        13.73 o                         
   1   7   4       1022.38       1005.95         6.17 o                         
   2   7   4        217.17        223.01         3.31 o                         
   3   7   4       1200.37       1215.84         8.33 o                         
   4   7   4        186.60        177.07         3.84 o                         
   5   7   4        660.15        625.83         6.27 o                         
   6   7   4        140.64        148.31         3.80 o                         
   7   7   4        891.45        881.96         6.90 o                         
   8   7   4        153.09        149.84         3.70 o                         
   9   7   4        455.01        466.56         6.44 o                         
  10   7   4        129.73        124.42         4.35 o                         
  11   7   4        774.23        798.38         9.01 o                         
  12   7   4         11.56          2.47         3.62 o                         
  13   7   4        379.11        401.40         9.00 o                         
  14   7   4          0.07          9.61         6.55 o                         
  15   7   4        262.88        291.84        10.65 o                         
   0   8   4          1.43         -2.93         2.93 o                         
   1   8   4        142.93        135.27         2.98 o                         
   2   8   4         24.32         23.00         2.06 o                         
   3   8   4         50.08         45.08         2.74 o                         
   4   8   4          1.01         -1.30         2.58 o                         
   5   8   4         27.59         25.40         2.96 o                         
   6   8   4        151.10        144.55         4.21 o                         
   7   8   4         46.71         46.46         3.51 o                         
   8   8   4        249.52        255.02         5.85 o                         
   9   8   4         12.56         20.13         3.97 o                         
  10   8   4        297.74        288.87         6.56 o                         
  11   8   4          5.05          0.25         4.40 o                         
  12   8   4         70.03         87.77         5.89 o                         
  13   8   4         25.96         29.23         6.76 o                         
  14   8   4         70.57        102.67         9.34 o                         
   1   9   4         73.18         73.18         2.67 o                         
   2   9   4         11.04          0.53         2.31 o                         
   3   9   4        145.18        157.45         4.72 o                         
   4   9   4          7.76          5.41         3.47 o                         
   5   9   4        128.05        129.21         4.78 o                         
   6   9   4         28.33         30.80         4.39 o                         
   7   9   4        635.22        643.53        11.55 o                         
   8   9   4          8.19          1.61         5.03 o                         
   9   9   4        378.06        394.03         7.92 o                         
  10   9   4          0.54         -2.69         6.18 o                         
  11   9   4        320.44        316.40        10.66 o                         
  12   9   4          0.64          4.55         7.35 o                         
  13   9   4        152.52        153.64        10.75 o                         
   0  10   4        471.46        457.24         9.75 o                         
   1  10   4         52.39         40.61         3.06 o                         
   2  10   4        145.58        147.77         4.34 o                         
   3  10   4          6.54          8.18         4.34 o                         
   4  10   4         69.72         69.33         5.20 o                         
   5  10   4         23.43         19.62         5.26 o                         
   6  10   4        109.20        116.07         6.15 o                         
   7  10   4          0.87         -3.36         5.97 o                         
   8  10   4        132.91        143.53         8.42 o                         
   9  10   4          0.41         -6.81         6.81 o                         
  10  10   4         66.58         66.75         8.48 o                         
  11  10   4          1.90         -8.44         8.44 o                         
   1  11   4        481.51        465.81         9.82 o                         
   2  11   4         22.81         17.90         5.03 o                         
   3  11   4        221.20        212.43         7.89 o                         
   4  11   4          0.28          2.60         5.98 o                         
   5  11   4         30.78         35.74         6.39 o                         
   6  11   4         10.60         23.56         6.97 o                         
   7  11   4         94.34         83.15         7.82 o                         
   8  11   4          1.85          0.48         7.88 o                         
   9  11   4          9.13          8.04         8.89 o                         
  10  11   4         18.83         49.19        13.42 o                         
   0  12   4        250.85        269.72        14.35 o                         
   1  12   4          0.10         -6.76         6.76 o                         
   2  12   4        311.50        330.99        14.21 o                         
   3  12   4          2.93          3.70         6.69 o                         
   4  12   4        133.03        134.52         8.95 o                         
   5  12   4         25.88         21.22         7.91 o                         
   6  12   4        177.99        195.65        12.57 o                         
   7  12   4          2.12         -2.12        10.00 o                         
   1  13   4         12.40          7.57        10.23 o                         
   2  13   4          1.02        -11.03        11.03 o                         
   3  13   4         24.16         26.56        10.03 o                         
   4  13   4          2.92          4.90        11.42 o                         
   1   1   5         30.15         43.08         1.21 o                         
   2   1   5       2951.82       3110.34        13.63 o                         
   3   1   5       1620.22       1568.36         7.49 o                         
   4   1   5        236.01        255.86         2.36 o                         
   5   1   5        738.64        590.36         3.77 o                         
   6   1   5        581.74        747.40         4.65 o                         
   7   1   5       5980.64       6268.15        25.83 o                         
   8   1   5        268.75        278.37         3.33 o                         
   9   1   5       3966.98       3988.30        17.69 o                         
  10   1   5        457.40        446.36         4.42 o                         
  11   1   5       2556.31       2556.05        12.43 o                         
  12   1   5         42.69         51.42         2.38 o                         
  13   1   5       2036.79       2029.69        13.60 o                         
  14   1   5          2.31          3.81         4.70 o                         
  15   1   5        908.60        989.47        12.91 o                         
  16   1   5          1.79         -4.25         6.08 o                         
  17   1   5        447.62        493.89        13.88 o                         
   0   2   5        360.10        358.83         4.10 o                         
   1   2   5       1787.45       1889.99         8.55 o                         
   2   2   5        285.84        311.53         2.70 o                         
   3   2   5        484.34        458.02         3.17 o                         
   4   2   5        624.84        656.54         4.23 o                         
   5   2   5        770.64        850.68         6.24 o                         
   6   2   5         27.60         24.33         1.44 o                         
   7   2   5        135.23        118.36         2.46 o                         
   8   2   5        501.19        474.45         4.08 o                         
   9   2   5        179.02        177.03         3.08 o                         
  10   2   5        458.90        441.97         4.15 o                         
  11   2   5         31.55         19.72         2.12 o                         
  12   2   5        678.91        662.29         7.12 o                         
  13   2   5         89.70         81.57         3.54 o                         
  14   2   5        690.27        682.47         8.75 o                         
  15   2   5          3.63         -5.35         5.35 o                         
  16   2   5        190.83        191.66         7.89 o                         
  17   2   5         26.42         24.82         7.81 o                         
   1   3   5      20696.29      21834.42        88.12 o                         
   2   3   5        244.21        242.72         2.54 o                         
   3   3   5       6484.06       6774.71        27.42 o                         
   4   3   5       1193.68       1123.09         6.27 o                         
   5   3   5       7375.16       7718.68        32.64 o                         
   6   3   5        359.18        345.99         3.30 o                         
   7   3   5       1605.99       1591.31         8.22 o                         
   8   3   5        302.54        256.03         3.37 o                         
   9   3   5       1418.01       1401.72         7.89 o                         
  10   3   5        104.27        105.67         2.65 o                         
  11   3   5         58.45         64.37         2.41 o                         
  12   3   5          1.80         -0.12         2.78 o                         
  13   3   5         45.28         43.28         3.65 o                         
  14   3   5         69.79         51.39         5.80 o                         
  15   3   5         10.77          6.44         5.15 o                         
  16   3   5          1.31         -6.54         6.54 o                         
  17   3   5          1.20         -7.93         7.93 o                         
   0   4   5        591.78        390.14         4.54 o                         
   1   4   5          6.28          4.73         1.27 o                         
   2   4   5      15323.99      15863.63        68.08 o                         
   3   4   5          0.06         -1.36         1.36 o                         
   4   4   5       8550.64       8848.81        39.11 o                         
   5   4   5         38.34         25.49         1.73 o                         
   6   4   5       2796.32       2783.17        13.61 o                         
   7   4   5          0.10          2.29         1.62 o                         
   8   4   5        783.85        761.84         5.56 o                         
   9   4   5         92.50         73.13         2.34 o                         
  10   4   5        383.21        362.47         4.37 o                         
  11   4   5         52.00         50.14         2.56 o                         
  12   4   5        791.24        685.41         6.82 o                         
  13   4   5          3.30         -1.68         3.33 o                         
  14   4   5          3.22          3.00         4.20 o                         
  15   4   5          6.74          5.56         5.23 o                         
  16   4   5          3.64         -4.74         7.15 o                         
  17   4   5          0.81          1.73         8.99 o                         
   1   5   5        751.20        799.85         5.24 o                         
   2   5   5         52.53         56.92         1.89 o                         
   3   5   5         10.87          7.99         1.59 o                         
   4   5   5        422.08        405.95         4.27 o                         
   5   5   5        207.58        248.85         3.71 o                         
   6   5   5         73.95         68.77         2.39 o                         
   7   5   5         47.25         44.92         2.37 o                         
   8   5   5        141.68        135.03         2.97 o                         
   9   5   5        339.57        347.84         4.67 o                         
  10   5   5          1.32         -2.24         2.24 o                         
  11   5   5        680.55        682.04         6.78 o                         
  12   5   5         12.67          3.94         3.07 o                         
  13   5   5        225.86        225.39         5.19 o                         
  14   5   5          0.26         -4.58         4.58 o                         
  15   5   5        162.85        192.49         7.61 o                         
  16   5   5         14.53          1.56        11.17 o                         
   0   6   5       4054.46       4131.03        29.10 o                         
   1   6   5        139.83        146.91         2.92 o                         
   2   6   5       3523.96       3581.57        16.58 o                         
   3   6   5         10.57          8.10         1.76 o                         
   4   6   5       5058.01       5089.38        22.70 o                         
   5   6   5        895.46        895.38         6.57 o                         
   6   6   5       1118.82       1129.16         8.03 o                         
   7   6   5        208.24        212.69         4.28 o                         
   8   6   5        798.72        790.42         6.78 o                         
   9   6   5         13.33          3.71         2.65 o                         
  10   6   5        430.64        443.70         6.44 o                         
  11   6   5         12.44          7.89         3.12 o                         
  12   6   5        390.65        398.22         6.78 o                         
  13   6   5         10.34          9.52         4.57 o                         
  14   6   5        154.62        158.85         6.70 o                         
  15   6   5          1.24         -2.23         6.73 o                         
   1   7   5        617.95        605.46         5.13 o                         
   2   7   5          7.60          2.16         1.98 o                         
   3   7   5        516.73        498.25         4.99 o                         
   4   7   5          0.24         -2.17         2.17 o                         
   5   7   5         15.43          7.35         2.13 o                         
   6   7   5        271.96        278.67         4.77 o                         
   7   7   5        516.08        515.03         6.09 o                         
   8   7   5         84.02         67.85         3.35 o                         
   9   7   5         27.57         23.19         3.37 o                         
  10   7   5         17.86          6.76         4.07 o                         
  11   7   5          2.38         11.66         4.17 o                         
  12   7   5          4.78         -1.19         4.44 o                         
  13   7   5          8.73         12.64         6.04 o                         
  14   7   5          3.76          4.55         7.07 o                         
  15   7   5          0.76         14.78        14.49 o                         
   0   8   5         66.32         57.30         3.32 o                         
   1   8   5         19.49         16.95         2.12 o                         
   2   8   5        295.50        287.06         4.69 o                         
   3   8   5         24.11         19.82         2.66 o                         
   4   8   5        337.62        327.57         5.18 o                         
   5   8   5        477.31        477.56         6.20 o                         
   6   8   5        409.73        413.79         6.27 o                         
   7   8   5         76.28         76.98         4.07 o                         
   8   8   5        269.77        283.27         6.23 o                         
   9   8   5         24.79         23.83         4.16 o                         
  10   8   5        458.45        485.74        10.02 o                         
  11   8   5          6.62          5.93         4.64 o                         
  12   8   5        412.12        405.32        11.53 o                         
  13   8   5         10.12          1.60         7.61 o                         
  14   8   5        275.39        304.47        11.55 o                         
   1   9   5          4.99          2.38         2.08 o                         
   2   9   5        126.93        120.64         3.62 o                         
   3   9   5         51.74         49.52         3.18 o                         
   4   9   5         10.31          5.75         3.41 o                         
   5   9   5          6.84          4.39         3.68 o                         
   6   9   5         53.18         49.47         4.04 o                         
   7   9   5        345.40        353.80         7.78 o                         
   8   9   5         27.09         20.62         4.86 o                         
   9   9   5        119.90        126.21         5.63 o                         
  10   9   5        106.03        119.17         6.90 o                         
  11   9   5        105.75         97.49         8.35 o                         
  12   9   5          2.36          8.26         8.57 o                         
  13   9   5        143.85        160.10        10.97 o                         
   0  10   5        798.56        781.68        10.40 o                         
   1  10   5         56.57         42.49         3.54 o                         
   2  10   5        639.65        660.37         8.27 o                         
   3  10   5         36.53         29.08         3.78 o                         
   4  10   5        480.91        514.88         9.95 o                         
   5  10   5         57.74         54.05         5.66 o                         
   6  10   5        157.72        161.61         6.72 o                         
   7  10   5          7.89         11.56         5.98 o                         
   8  10   5         49.12         52.26         7.47 o                         
   9  10   5          9.07         -1.01         7.52 o                         
  10  10   5         14.71          6.62         8.72 o                         
  11  10   5          5.94          1.69         8.39 o                         
   1  11   5        221.13        254.34         6.27 o                         
   2  11   5          0.27         -3.93         4.65 o                         
   3  11   5        260.42        296.48         9.75 o                         
   4  11   5         35.99         26.49         6.62 o                         
   5  11   5         66.19         77.20         6.71 o                         
   6  11   5          5.91          6.37         8.21 o                         
   7  11   5        297.38        313.49        12.89 o                         
   8  11   5         22.11         24.41        10.41 o                         
   9  11   5         60.60         57.57         9.35 o                         
   0  12   5         14.73          2.16         7.70 o                         
   1  12   5          2.68          4.68         8.91 o                         
   2  12   5         26.70         21.35        11.70 o                         
   3  12   5         15.09          9.43         9.50 o                         
   4  12   5          2.06          2.36         7.94 o                         
   5  12   5         52.55         59.66         8.94 o                         
   6  12   5          8.43         12.10        10.00 o                         
   7  12   5         23.77          9.31        10.20 o                         
   1  13   5        132.85        132.47        18.46 o                         
   2  13   5          3.25         -1.87        14.14 o                         
   3  13   5         78.99         69.79        11.96 o                         
   0   0   6       5057.79       5146.24        43.25 o                         
   1   0   6        392.96        379.43         3.87 o                         
   2   0   6       3517.54       3506.19        21.18 o                         
   3   0   6       1744.83       1752.42        12.35 o                         
   4   0   6       2453.33       2380.81        15.20 o                         
   5   0   6       1584.13       1783.00        15.67 o                         
   6   0   6       4259.98       4080.78        24.59 o                         
   7   0   6        247.17        203.06         3.76 o                         
   8   0   6       2149.95       2109.18        15.58 o                         
   9   0   6       1168.11       1176.35        10.16 o                         
  10   0   6       3462.21       3444.35        23.10 o                         
  11   0   6        283.34        262.41         5.32 o                         
  12   0   6        823.18        855.24         9.73 o                         
  13   0   6        300.11        271.86         8.40 o                         
  14   0   6       1085.54       1146.05        17.29 o                         
  15   0   6          0.02         -1.45         7.77 o                         
  16   0   6        632.63        724.58        35.20 o                         
  17   0   6         90.62        101.75        12.11 o                         
   1   1   6       1014.67       1075.86         5.41 o                         
   2   1   6       1940.01       1975.26         9.31 o                         
   3   1   6          4.82          6.92         0.96 o                         
   4   1   6       1942.26       1931.46         9.01 o                         
   5   1   6        418.73        464.35         3.47 o                         
   6   1   6      10416.96      11274.59        47.55 o                         
   7   1   6          3.52         10.32         1.45 o                         
   8   1   6        947.02        892.80         5.80 o                         
   9   1   6        342.16        363.59         4.00 o                         
  10   1   6        460.45        441.26         4.53 o                         
  11   1   6        226.72        246.63         4.20 o                         
  12   1   6        203.72        184.77         3.92 o                         
  13   1   6        475.35        480.19         6.88 o                         
  14   1   6          0.13          1.00         4.24 o                         
  15   1   6         79.32        103.74         6.31 o                         
  16   1   6         16.78         16.72         6.87 o                         
  17   1   6         48.49         47.21         8.29 o                         
   0   2   6      14922.69      15732.29        95.18 o                         
   1   2   6        665.17        626.10         4.01 o                         
   2   2   6       3951.16       4026.04        20.22 o                         
   3   2   6          1.44          0.83         0.90 o                         
   4   2   6       9391.18       9754.02        39.27 o                         
   5   2   6         25.01         13.16         1.39 o                         
   6   2   6       3591.47       3537.18        15.77 o                         
   7   2   6        255.49        247.18         3.22 o                         
   8   2   6       1107.46       1060.36         6.59 o                         
   9   2   6         26.98         22.28         1.94 o                         
  10   2   6       1397.89       1359.31         7.81 o                         
  11   2   6        220.22        211.13         3.76 o                         
  12   2   6        199.96        193.92         4.71 o                         
  13   2   6          8.65         11.62         2.82 o                         
  14   2   6        398.29        366.99         6.87 o                         
  15   2   6         11.02         -0.30         5.52 o                         
  16   2   6        106.67         94.87         7.62 o                         
  17   2   6          0.06         -7.35        10.15 o                         
   1   3   6       1389.81       1283.81         6.57 o                         
   2   3   6        275.81        262.86         2.75 o                         
   3   3   6       1043.36        979.43         5.47 o                         
   4   3   6         28.14         22.32         1.38 o                         
   5   3   6       2459.24       2406.01        11.97 o                         
   6   3   6        169.10        185.82         3.05 o                         
   7   3   6       1002.19        979.63         6.11 o                         
   8   3   6         10.49         13.77         1.79 o                         
   9   3   6        835.29        812.21         5.76 o                         
  10   3   6         13.42         13.90         2.17 o                         
  11   3   6       1027.89        977.30         6.81 o                         
  12   3   6         16.84          7.42         2.70 o                         
  13   3   6        215.05        205.93         4.98 o                         
  14   3   6         18.80         20.47         4.22 o                         
  15   3   6        273.75        268.29         7.66 o                         
  16   3   6          0.51         -7.00         7.00 o                         
  17   3   6         35.89          8.36         8.32 o                         
   0   4   6       1813.83       1836.87        12.46 o                         
   1   4   6        955.04        938.70         5.69 o                         
   2   4   6       1254.46       1224.23         6.63 o                         
   3   4   6        517.30        552.35         3.93 o                         
   4   4   6        309.05        292.30         3.35 o                         
   5   4   6        684.26        666.91         5.15 o                         
   6   4   6       1553.66       1545.08         8.61 o                         
   7   4   6       1030.06       1012.85         6.54 o                         
   8   4   6        960.96       1009.32         6.86 o                         
   9   4   6        277.29        275.33         3.99 o                         
  10   4   6        421.64        412.18         4.76 o                         
  11   4   6        183.53        189.09         3.81 o                         
  12   4   6        139.68        164.55         4.07 o                         
  13   4   6          0.90         -2.83         2.83 o                         
  14   4   6        139.00        129.55         5.33 o                         
  15   4   6          0.30         -5.56         7.45 o                         
  16   4   6         71.95         78.90        11.18 o                         
   1   5   6       4666.78       4733.51        20.80 o                         
   2   5   6        715.83        687.44         4.81 o                         
   3   5   6       6317.83       6602.36        28.38 o                         
   4   5   6        212.54        188.79         3.38 o                         
   5   5   6       8346.52       8644.34        37.02 o                         
   6   5   6        374.02        366.78         4.44 o                         
   7   5   6         14.42         15.78         2.22 o                         
   8   5   6        397.67        375.26         4.87 o                         
   9   5   6        616.31        630.59         5.67 o                         
  10   5   6        326.54        286.94         4.73 o                         
  11   5   6        643.63        639.64         6.77 o                         
  12   5   6        157.27        147.55         4.15 o                         
  13   5   6        111.17        116.82         4.12 o                         
  14   5   6          0.16         -5.03         5.03 o                         
  15   5   6         30.51         15.80         6.28 o                         
  16   5   6          0.04         -1.33        12.19 o                         
   0   6   6        308.69        312.37         5.57 o                         
   1   6   6          1.42          2.80         1.77 o                         
   2   6   6         85.25         77.95         2.54 o                         
   3   6   6         82.41         65.87         2.61 o                         
   4   6   6        564.45        566.98         5.32 o                         
   5   6   6        100.13        100.43         2.71 o                         
   6   6   6         95.16         89.62         2.80 o                         
   7   6   6        381.05        355.06         5.07 o                         
   8   6   6         73.21         70.71         3.09 o                         
   9   6   6        202.57        182.11         4.15 o                         
  10   6   6         76.83         87.58         3.86 o                         
  11   6   6         74.82         73.12         4.28 o                         
  12   6   6         49.74         51.14         4.35 o                         
  13   6   6        100.99         97.27         4.94 o                         
  14   6   6         30.36         40.01         7.25 o                         
  15   6   6          1.88         -2.17         7.44 o                         
   1   7   6        503.85        491.69         4.97 o                         
   2   7   6        140.25        128.89         3.17 o                         
   3   7   6        810.48        806.95         6.34 o                         
   4   7   6        282.64        271.68         4.18 o                         
   5   7   6        610.14        613.61         5.77 o                         
   6   7   6       1866.84       1849.27        11.00 o                         
   7   7   6        856.10        845.55         7.56 o                         
   8   7   6        133.38        143.59         4.08 o                         
   9   7   6        534.13        538.23         7.21 o                         
  10   7   6         62.25         62.27         4.32 o                         
  11   7   6        623.10        645.80         9.21 o                         
  12   7   6         37.65         43.57         4.94 o                         
  13   7   6        390.59        396.48        11.75 o                         
  14   7   6          0.72         -5.48         8.15 o                         
   0   8   6         16.28         11.56         3.13 o                         
   1   8   6         10.32          4.65         2.48 o                         
   2   8   6          8.20          7.20         2.27 o                         
   3   8   6          0.02         -2.20         2.20 o                         
   4   8   6          3.96         -2.46         2.74 o                         
   5   8   6         88.02         71.70         3.37 o                         
   6   8   6        174.23        172.60         4.47 o                         
   7   8   6          8.67          6.64         3.71 o                         
   8   8   6        126.45        129.58         4.86 o                         
   9   8   6          3.27          5.23         3.96 o                         
  10   8   6        115.13        122.40         5.66 o                         
  11   8   6         23.67         33.27         6.55 o                         
  12   8   6         59.32         80.58         8.38 o                         
  13   8   6          0.65          7.23         8.57 o                         
   1   9   6        169.99        168.50         3.77 o                         
   2   9   6          7.25          2.66         3.12 o                         
   3   9   6        262.93        266.42         5.90 o                         
   4   9   6          0.22         -3.38         3.38 o                         
   5   9   6        346.42        364.66         7.54 o                         
   6   9   6          9.85         -0.90         4.06 o                         
   7   9   6        276.68        268.86         7.02 o                         
   8   9   6          0.41          0.49         4.68 o                         
   9   9   6        195.61        196.81         6.86 o                         
  10   9   6          0.18          3.11         5.62 o                         
  11   9   6        206.96        204.46        10.84 o                         
  12   9   6         10.83          6.12         8.50 o                         
   0  10   6        354.15        373.87         9.35 o                         
   1  10   6         45.27         34.26         3.65 o                         
   2  10   6        342.20        377.30         7.77 o                         
   3  10   6        131.89        125.36         4.92 o                         
   4  10   6        184.77        196.40         6.20 o                         
   5  10   6         35.97         38.10         4.98 o                         
   6  10   6        117.97        117.59         5.44 o                         
   7  10   6         96.88        100.75         7.09 o                         
   8  10   6        105.96        107.48         7.51 o                         
   9  10   6         85.19         87.81         7.69 o                         
  10  10   6         33.06         32.30         8.30 o                         
  11  10   6          8.20         12.61         9.12 o                         
   1  11   6        118.59        109.09         4.11 o                         
   2  11   6          2.69         -4.43         4.43 o                         
   3  11   6        239.91        236.82         7.73 o                         
   4  11   6          1.23         -4.68         6.01 o                         
   5  11   6         67.46         63.97         6.94 o                         
   6  11   6         18.11         18.99         6.79 o                         
   7  11   6          3.98         14.82         7.82 o                         
   8  11   6          1.43         15.19         8.60 o                         
   9  11   6          1.81         -4.36         8.83 o                         
   0  12   6        161.68        176.59        12.97 o                         
   1  12   6          5.42          7.08         7.21 o                         
   2  12   6        197.36        192.75         9.44 o                         
   3  12   6         32.94         19.33         8.10 o                         
   4  12   6         20.36         27.40         9.21 o                         
   5  12   6         32.38         41.35         8.44 o                         
   6  12   6        179.52        174.28        14.33 o                         
   1  13   6          5.56         11.31        15.72 o                         
   1   1   7       9791.05      10210.65        40.33 o                         
   2   1   7        265.42        281.56         2.61 o                         
   3   1   7       3547.56       3431.44        14.93 o                         
   4   1   7       2157.61       2195.74        10.46 o                         
   5   1   7       5201.90       5242.19        21.95 o                         
   6   1   7        114.52        112.65         2.47 o                         
   7   1   7       2243.75       2098.25        10.69 o                         
   8   1   7       1150.42       1171.19         7.10 o                         
   9   1   7       3056.80       3024.18        14.47 o                         
  10   1   7        336.05        330.01         4.36 o                         
  11   1   7        584.48        574.92         5.39 o                         
  12   1   7         19.56         16.26         2.65 o                         
  13   1   7        536.61        531.80         7.17 o                         
  14   1   7          0.52         -3.46         3.46 o                         
  15   1   7        319.63        315.22        10.38 o                         
  16   1   7          3.09         -6.89         6.89 o                         
  17   1   7        148.60        138.27         9.92 o                         
   0   2   7       5016.01       5341.74        31.02 o                         
   1   2   7        676.67        698.79         4.40 o                         
   2   2   7       5873.00       6093.69        27.40 o                         
   3   2   7        278.83        240.34         2.60 o                         
   4   2   7        932.25        830.56         5.36 o                         
   5   2   7       2334.67       2345.50        11.22 o                         
   6   2   7       1117.19       1117.33         6.78 o                         
   7   2   7        955.51        901.65         6.13 o                         
   8   2   7        590.71        568.71         4.88 o                         
   9   2   7        600.08        586.66         5.24 o                         
  10   2   7          2.96         16.70         2.18 o                         
  11   2   7        116.88        111.03         2.93 o                         
  12   2   7         80.21         84.42         3.16 o                         
  13   2   7        196.42        200.93         4.46 o                         
  14   2   7         10.20         21.07         3.19 o                         
  15   2   7         16.91          9.45         5.23 o                         
  16   2   7         36.70         29.99         7.30 o                         
  17   2   7         28.73         20.22        10.35 o                         
   1   3   7      10637.09      11719.51        46.99 o                         
   2   3   7       1112.03       1048.47         6.25 o                         
   3   3   7       1776.32       1721.43         8.77 o                         
   4   3   7        708.25        680.85         4.55 o                         
   5   3   7        859.81        861.55         5.45 o                         
   6   3   7       1686.37       1671.41         9.24 o                         
   7   3   7       1437.89       1399.70         8.22 o                         
   8   3   7        633.40        630.48         5.34 o                         
   9   3   7        745.20        743.26         5.81 o                         
  10   3   7        931.11        971.40         6.76 o                         
  11   3   7         26.24         24.07         2.54 o                         
  12   3   7         61.19         52.62         3.13 o                         
  13   3   7        302.19        299.77         5.82 o                         
  14   3   7         15.70         20.05         3.91 o                         
  15   3   7        250.50        249.76         9.03 o                         
  16   3   7          1.67         -7.11         7.11 o                         
   0   4   7       2367.75       2787.96        17.92 o                         
   1   4   7          1.98          1.84         1.43 o                         
   2   4   7       1993.42       1967.04         9.99 o                         
   3   4   7       1877.83       1900.97         9.16 o                         
   4   4   7       1439.74       1389.67         7.37 o                         
   5   4   7        582.93        566.85         4.49 o                         
   6   4   7       1150.74       1100.98         6.77 o                         
   7   4   7        515.01        477.24         4.43 o                         
   8   4   7       1557.27       1550.70         9.25 o                         
   9   4   7       1219.51       1206.69         8.00 o                         
  10   4   7       1262.07       1205.22         8.15 o                         
  11   4   7        135.39        143.34         3.97 o                         
  12   4   7       1772.02       1680.56        11.09 o                         
  13   4   7         52.47         42.78         3.52 o                         
  14   4   7        210.70        229.09         7.02 o                         
  15   4   7          3.32          3.50         7.74 o                         
  16   4   7         77.46         83.06        10.31 o                         
   1   5   7         18.29         14.09         1.68 o                         
   2   5   7          1.99         -1.43         1.43 o                         
   3   5   7          5.63          6.42         1.73 o                         
   4   5   7        124.38         99.46         2.57 o                         
   5   5   7        782.78        804.15         5.87 o                         
   6   5   7          6.77          6.43         2.08 o                         
   7   5   7         29.15         34.14         2.48 o                         
   8   5   7        133.24        133.86         3.39 o                         
   9   5   7        314.09        321.63         4.47 o                         
  10   5   7         10.68          5.47         3.25 o                         
  11   5   7        299.34        320.44         6.04 o                         
  12   5   7         26.81         23.42         3.60 o                         
  13   5   7         34.65         37.32         3.91 o                         
  14   5   7          9.53          7.51         6.23 o                         
  15   5   7         74.14         62.14         7.12 o                         
  16   5   7          0.01          6.62        14.73 o                         
   0   6   7       1406.67       1365.17        11.62 o                         
   1   6   7          2.80          2.57         1.85 o                         
   2   6   7       2107.41       2135.13        11.02 o                         
   3   6   7         99.78         96.00         2.61 o                         
   4   6   7       1426.00       1431.00         8.62 o                         
   5   6   7        360.89        335.45         4.58 o                         
   6   6   7        637.51        638.57         5.77 o                         
   7   6   7         93.29         96.94         3.17 o                         
   8   6   7       1119.24       1112.91         8.28 o                         
   9   6   7         39.44         32.08         3.39 o                         
  10   6   7        407.98        422.51         7.13 o                         
  11   6   7          9.62          4.32         3.85 o                         
  12   6   7        485.33        489.48         9.62 o                         
  13   6   7          1.11         -4.93         4.93 o                         
  14   6   7        190.18        181.24        11.04 o                         
  15   6   7          0.00         -7.67         7.67 o                         
   1   7   7         82.75         96.44         2.98 o                         
   2   7   7          1.67         -1.82         2.25 o                         
   3   7   7          3.26          4.43         2.30 o                         
   4   7   7        514.98        479.87         5.39 o                         
   5   7   7        156.32        147.20         3.49 o                         
   6   7   7       1078.55       1037.21         7.63 o                         
   7   7   7        365.94        364.86         5.66 o                         
   8   7   7        181.73        170.85         4.53 o                         
   9   7   7          4.15          3.72         3.62 o                         
  10   7   7         71.85         62.18         4.26 o                         
  11   7   7         33.10         44.01         4.70 o                         
  12   7   7          6.14          6.56         5.18 o                         
  13   7   7         41.87         53.59         6.40 o                         
  14   7   7         15.18         -4.23         7.97 o                         
   0   8   7        475.96        508.97         8.05 o                         
   1   8   7         22.62         22.24         2.74 o                         
   2   8   7       1195.91       1229.03         8.77 o                         
   3   8   7         22.00         14.61         2.86 o                         
   4   8   7        343.00        333.95         5.29 o                         
   5   8   7         24.78         22.70         2.95 o                         
   6   8   7        866.67        862.37         7.58 o                         
   7   8   7         38.31         29.30         3.54 o                         
   8   8   7        516.47        520.31         8.47 o                         
   9   8   7         39.18         36.75         5.59 o                         
  10   8   7        194.58        210.77         6.56 o                         
  11   8   7         31.04         25.97         5.91 o                         
  12   8   7        200.01        201.52         8.91 o                         
  13   8   7         23.20         33.81         8.23 o                         
   1   9   7        302.28        301.13         5.38 o                         
   2   9   7        147.38        125.98         4.04 o                         
   3   9   7        166.08        179.80         5.06 o                         
   4   9   7        118.30        115.47         4.66 o                         
   5   9   7        154.88        150.97         5.11 o                         
   6   9   7        231.98        240.65         6.37 o                         
   7   9   7         92.64         99.29         5.32 o                         
   8   9   7        115.96        123.46         6.11 o                         
   9   9   7        147.56        152.11         7.03 o                         
  10   9   7        182.48        204.99         7.38 o                         
  11   9   7         26.41         18.92         9.09 o                         
  12   9   7          0.85         16.08         8.09 o                         
   0  10   7        124.00         90.72         4.99 o                         
   1  10   7          3.58         -2.14         3.15 o                         
   2  10   7         34.68         33.85         4.48 o                         
   3  10   7        118.72        119.60         5.23 o                         
   4  10   7         91.45         82.60         5.05 o                         
   5  10   7          9.43          9.56         5.36 o                         
   6  10   7         58.99         54.09         6.57 o                         
   7  10   7         20.61         28.59         5.86 o                         
   8  10   7        140.78        134.46         7.63 o                         
   9  10   7         82.28         79.87         7.92 o                         
  10  10   7         77.83         71.24         8.36 o                         
   1  11   7        286.25        307.04         9.47 o                         
   2  11   7         12.89          1.15         5.60 o                         
   3  11   7        280.84        284.19         8.39 o                         
   4  11   7          1.05          1.77         6.32 o                         
   5  11   7         57.37         44.35         7.95 o                         
   6  11   7         26.98         36.56         8.06 o                         
   7  11   7        171.92        167.59        10.68 o                         
   8  11   7          0.45         -8.48         8.48 o                         
   0  12   7          0.30          5.01        12.40 o                         
   1  12   7          2.07         -8.58         8.58 o                         
   2  12   7          0.78         -6.78         9.93 o                         
   3  12   7          7.45         -5.99         8.95 o                         
   4  12   7          0.07         -4.37         8.62 o                         
   5  12   7          4.80          5.88         9.03 o                         
   6  12   7          0.46         -7.41        10.15 o                         
   0   0   8      16811.36      17503.89       145.40 o                         
   1   0   8         21.05         23.95         1.92 o                         
   2   0   8      12903.74      13094.33        84.77 o                         
   3   0   8        349.72        346.18         5.04 o                         
   4   0   8       7864.72       8094.11        47.90 o                         
   5   0   8         35.40         22.46         2.48 o                         
   6   0   8       4031.49       3911.11        25.24 o                         
   7   0   8        424.41        414.44         6.14 o                         
   8   0   8       1718.79       1706.30        13.28 o                         
   9   0   8        124.08        127.08         3.92 o                         
  10   0   8        942.01        937.72        10.06 o                         
  11   0   8        161.07        150.16         5.06 o                         
  12   0   8         97.58         88.93         5.37 o                         
  13   0   8         40.70         46.19         4.88 o                         
  14   0   8        103.71        103.77         6.41 o                         
  15   0   8          3.77         -9.15         9.15 o                         
  16   0   8         49.05         31.64        10.53 o                         
  17   0   8          9.61         -1.37        17.95 o                         
   1   1   8       2929.52       2937.51        12.89 o                         
   2   1   8       1924.56       1982.05         9.72 o                         
   3   1   8        745.11        673.72         4.61 o                         
   4   1   8        638.48        637.10         4.60 o                         
   5   1   8        935.58        909.60         5.58 o                         
   6   1   8       1100.03       1085.55         6.44 o                         
   7   1   8        475.16        455.13         4.50 o                         
   8   1   8        597.07        576.27         5.31 o                         
   9   1   8        238.09        246.15         3.81 o                         
  10   1   8        505.16        490.86         5.07 o                         
  11   1   8         75.07         77.96         2.83 o                         
  12   1   8         22.59         23.38         2.96 o                         
  13   1   8          0.18         -3.17         3.20 o                         
  14   1   8          2.33         -3.16         3.16 o                         
  15   1   8          5.34         -3.76         5.54 o                         
  16   1   8          9.64         -0.41         7.64 o                         
  17   1   8         18.75          6.33        13.16 o                         
   0   2   8       9208.21      10167.17        55.57 o                         
   1   2   8       1576.41       1644.91         8.41 o                         
   2   2   8        542.72        587.40         4.28 o                         
   3   2   8        373.32        409.72         3.80 o                         
   4   2   8        694.89        693.29         4.95 o                         
   5   2   8        141.62        133.41         2.66 o                         
   6   2   8       2069.18       2030.92        10.89 o                         
   7   2   8        298.01        292.96         4.10 o                         
   8   2   8       2220.82       2249.59        12.12 o                         
   9   2   8        131.11        119.59         3.11 o                         
  10   2   8       2312.60       2255.05        12.28 o                         
  11   2   8          1.54         -0.19         2.45 o                         
  12   2   8        254.84        262.05         5.05 o                         
  13   2   8        152.44        140.50         4.29 o                         
  14   2   8       1098.65       1078.16        11.88 o                         
  15   2   8         19.98         26.81         5.51 o                         
  16   2   8        309.08        315.20        11.34 o                         
   1   3   8       3469.53       3353.33        15.44 o                         
   2   3   8       1081.83       1077.97         6.91 o                         
   3   3   8       2577.69       2657.96        13.09 o                         
   4   3   8         27.77         26.53         1.65 o                         
   5   3   8       1916.52       1880.10         9.42 o                         
   6   3   8          4.91          1.54         1.57 o                         
   7   3   8        502.90        491.42         4.46 o                         
   8   3   8          4.94          5.35         2.11 o                         
   9   3   8        216.92        213.81         4.30 o                         
  10   3   8        310.65        310.69         4.80 o                         
  11   3   8        346.55        327.40         5.59 o                         
  12   3   8         42.82         45.89         3.35 o                         
  13   3   8         54.87         71.71         3.81 o                         
  14   3   8         10.62         11.03         5.38 o                         
  15   3   8        101.55        122.64         7.16 o                         
  16   3   8          0.32         -1.53         8.46 o                         
   0   4   8       1591.25       1601.84        11.79 o                         
   1   4   8        243.03        203.11         2.99 o                         
   2   4   8         44.37         53.39         2.00 o                         
   3   4   8        118.97        121.88         2.58 o                         
   4   4   8         54.38         54.97         1.88 o                         
   5   4   8         39.73         37.83         1.93 o                         
   6   4   8        480.62        480.95         4.37 o                         
   7   4   8         13.67         12.05         1.91 o                         
   8   4   8        342.63        357.42         4.58 o                         
   9   4   8          1.99          8.07         2.45 o                         
  10   4   8        463.90        460.83         5.73 o                         
  11   4   8         78.15         87.78         3.73 o                         
  12   4   8        137.91        148.83         4.40 o                         
  13   4   8          0.64         -0.17         3.72 o                         
  14   4   8        393.33        417.72         9.55 o                         
  15   4   8         10.10         14.28         8.10 o                         
  16   4   8        141.31        159.76        12.09 o                         
   1   5   8        125.88        106.01         2.43 o                         
   2   5   8        406.10        419.12         4.09 o                         
   3   5   8        698.10        686.24         5.01 o                         
   4   5   8        321.55        290.83         3.95 o                         
   5   5   8       1015.82        985.25         6.69 o                         
   6   5   8        437.89        444.46         4.86 o                         
   7   5   8        509.91        511.34         5.34 o                         
   8   5   8        422.31        421.57         5.51 o                         
   9   5   8        666.82        674.98         6.38 o                         
  10   5   8        107.34        100.18         3.68 o                         
  11   5   8       1572.51       1597.26        11.68 o                         
  12   5   8         12.29         12.48         3.76 o                         
  13   5   8        371.72        362.31         7.50 o                         
  14   5   8          9.55         -6.04         6.04 o                         
  15   5   8        302.54        289.31        11.84 o                         
   0   6   8        151.75        157.97         4.73 o                         
   1   6   8          7.84          0.89         1.95 o                         
   2   6   8        949.86        959.10         6.48 o                         
   3   6   8         46.25         47.26         2.45 o                         
   4   6   8        455.60        471.18         5.11 o                         
   5   6   8        136.78        123.44         3.17 o                         
   6   6   8         25.34         29.02         2.65 o                         
   7   6   8        190.86        186.76         3.95 o                         
   8   6   8         11.32         16.91         3.03 o                         
   9   6   8         50.97         49.13         3.70 o                         
  10   6   8         18.30         18.99         3.91 o                         
  11   6   8         49.08         45.85         4.66 o                         
  12   6   8          1.92         -0.60         4.57 o                         
  13   6   8         26.77         17.93         5.43 o                         
  14   6   8         37.72         39.20         8.10 o                         
  15   6   8          0.24         -8.85         8.85 o                         
   1   7   8       2012.35       2015.72        12.17 o                         
   2   7   8          4.11          2.81         2.48 o                         
   3   7   8       1507.02       1534.65         9.56 o                         
   4   7   8        124.34        121.71         3.39 o                         
   5   7   8       1011.46       1026.21         7.81 o                         
   6   7   8         47.68         50.22         2.98 o                         
   7   7   8        912.33        936.60         7.93 o                         
   8   7   8        118.00        112.83         4.13 o                         
   9   7   8        410.57        437.09         9.52 o                         
  10   7   8         11.00          8.76         4.32 o                         
  11   7   8        143.51        142.67         5.74 o                         
  12   7   8         23.72         26.09         5.99 o                         
  13   7   8         98.37         97.60         7.24 o                         
  14   7   8          2.22          1.63         9.34 o                         
   0   8   8        347.73        336.28         7.91 o                         
   1   8   8        108.75         95.75         3.50 o                         
   2   8   8        514.57        529.24         6.58 o                         
   3   8   8          5.34          2.67         3.04 o                         
   4   8   8        117.18        118.50         3.66 o                         
   5   8   8         13.41          7.07         3.35 o                         
   6   8   8         83.48         99.91         4.06 o                         
   7   8   8         15.39         17.76         3.62 o                         
   8   8   8         20.05         17.36         3.94 o                         
   9   8   8         12.72          8.52         4.41 o                         
  10   8   8          0.58          8.11         4.89 o                         
  11   8   8         66.62         83.78         6.17 o                         
  12   8   8          4.64         -0.84         6.93 o                         
  13   8   8          6.56          2.14         8.62 o                         
   1   9   8       1063.22       1019.25        10.15 o                         
   2   9   8          0.00          0.63         3.66 o                         
   3   9   8        607.85        611.76         8.30 o                         
   4   9   8          3.66          1.20         3.90 o                         
   5   9   8        224.78        219.92         6.13 o                         
   6   9   8         17.10         23.68         4.53 o                         
   7   9   8        214.81        212.00         7.59 o                         
   8   9   8          1.54          0.22         5.59 o                         
   9   9   8         32.60         20.87         6.28 o                         
  10   9   8          0.06          9.55         6.36 o                         
  11   9   8          7.60         22.98         8.02 o                         
   0  10   8        170.94        188.37         7.78 o                         
   1  10   8         69.69         51.24         4.09 o                         
   2  10   8        248.44        262.81         6.47 o                         
   3  10   8          0.36         -2.31         4.95 o                         
   4  10   8        243.64        262.96         9.19 o                         
   5  10   8          1.50          1.47         5.83 o                         
   6  10   8        146.65        162.33         7.54 o                         
   7  10   8          0.02         -2.28         6.64 o                         
   8  10   8        134.97        142.36         8.35 o                         
   9  10   8          9.67          5.95         8.11 o                         
  10  10   8         90.25        112.96         8.85 o                         
   1  11   8         12.97          8.18         6.19 o                         
   2  11   8          0.36         -8.03         8.03 o                         
   3  11   8          1.47         -3.56         6.55 o                         
   4  11   8         16.17         13.97         6.67 o                         
   5  11   8          0.25         -9.62         9.62 o                         
   6  11   8         35.15         38.01         8.14 o                         
   7  11   8         29.37         40.62        10.24 o                         
   8  11   8         17.96         20.38         8.99 o                         
   0  12   8        102.47        116.65        20.17 o                         
   1  12   8          0.00         -0.51        10.82 o                         
   2  12   8         37.39         53.94        10.40 o                         
   3  12   8          0.90         -0.20        12.64 o                         
   4  12   8         13.70          6.61         9.79 o                         
   5  12   8         20.08         10.93        14.98 o                         
   1   1   9       7223.01       7425.44        30.18 o                         
   2   1   9          4.05         -1.14         1.17 o                         
   3   1   9       7623.80       7993.68        33.47 o                         
   4   1   9         56.76         45.92         1.75 o                         
   5   1   9       3398.20       3375.51        15.52 o                         
   6   1   9       1609.98       1691.84         9.41 o                         
   7   1   9       2268.69       2290.51        11.43 o                         
   8   1   9          0.01         -1.90         1.90 o                         
   9   1   9        776.23        753.81         6.51 o                         
  10   1   9          0.12         -0.71         2.55 o                         
  11   1   9        339.02        340.04         5.31 o                         
  12   1   9          1.15         -2.95         3.34 o                         
  13   1   9        163.59        165.93         4.82 o                         
  14   1   9          1.38         -0.74         3.75 o                         
  15   1   9         50.99         57.25         6.18 o                         
  16   1   9          3.02         -8.64         8.64 o                         
   0   2   9       3501.73       3457.65        20.30 o                         
   1   2   9        294.35        293.68         3.37 o                         
   2   2   9       2294.52       2219.51        10.94 o                         
   3   2   9         13.62          7.60         1.65 o                         
   4   2   9       2177.25       2140.51        11.25 o                         
   5   2   9        374.39        386.27         3.83 o                         
   6   2   9       1313.88       1319.86         7.63 o                         
   7   2   9         46.20         41.76         2.41 o                         
   8   2   9        357.11        364.42         5.18 o                         
   9   2   9          8.47         10.91         2.63 o                         
  10   2   9         77.88         80.30         2.99 o                         
  11   2   9          4.24         -2.91         2.91 o                         
  12   2   9         30.56         24.91         3.64 o                         
  13   2   9         38.35         28.18         3.66 o                         
  14   2   9          0.46          9.78         4.41 o                         
  15   2   9          0.01          2.98         6.91 o                         
  16   2   9          2.34         18.13        10.11 o                         
   1   3   9       1106.33       1120.03         6.78 o                         
   2   3   9       1170.53       1238.30         7.60 o                         
   3   3   9         12.23          9.48         1.79 o                         
   4   3   9          1.67         -1.52         1.52 o                         
   5   3   9          6.12          9.62         1.58 o                         
   6   3   9         11.48          5.14         1.57 o                         
   7   3   9       1306.29       1318.01         8.37 o                         
   8   3   9         32.63         28.77         2.05 o                         
   9   3   9       1448.61       1450.76         8.88 o                         
  10   3   9        132.01        112.07         3.57 o                         
  11   3   9       1017.03        987.95         8.95 o                         
  12   3   9         55.01         59.49         3.81 o                         
  13   3   9       1429.90       1455.23        11.97 o                         
  14   3   9         17.24         17.14         5.84 o                         
  15   3   9        484.80        575.58        20.40 o                         
  16   3   9          0.04         -0.33         8.93 o                         
   0   4   9         41.26         47.87         2.77 o                         
   1   4   9       1172.92       1198.10         6.99 o                         
   2   4   9        989.64        987.07         6.77 o                         
   3   4   9         59.86         68.23         2.34 o                         
   4   4   9       1073.28       1083.43         7.13 o                         
   5   4   9        165.07        150.90         3.25 o                         
   6   4   9        201.62        183.60         3.47 o                         
   7   4   9          8.22          5.16         2.18 o                         
   8   4   9        580.35        587.57         5.37 o                         
   9   4   9        116.34        106.35         3.22 o                         
  10   4   9        326.32        333.08         5.83 o                         
  11   4   9         10.30          2.72         3.35 o                         
  12   4   9        682.29        687.74         8.27 o                         
  13   4   9        105.27        106.68         4.69 o                         
  14   4   9        315.19        338.41         8.55 o                         
  15   4   9          2.55          4.05         8.69 o                         
   1   5   9       1261.62       1190.80         7.07 o                         
   2   5   9        208.87        208.88         3.48 o                         
   3   5   9        338.80        327.55         3.67 o                         
   4   5   9         47.45         41.18         1.95 o                         
   5   5   9        860.93        820.54         6.33 o                         
   6   5   9        494.68        509.26         5.30 o                         
   7   5   9         13.19         12.54         2.60 o                         
   8   5   9          6.09          1.70         2.61 o                         
   9   5   9        106.80        107.42         3.66 o                         
  10   5   9         50.88         52.94         3.54 o                         
  11   5   9          0.80         27.90         3.90 o                         
  12   5   9         40.48         26.52         4.10 o                         
  13   5   9          2.23          4.99         4.78 o                         
  14   5   9          8.69          6.24         8.21 o                         
  15   5   9          2.99          6.79         8.80 o                         
   0   6   9        294.69        277.37         5.98 o                         
   1   6   9         63.88         60.34         2.40 o                         
   2   6   9       1172.16       1158.24         7.36 o                         
   3   6   9         38.73         37.96         2.61 o                         
   4   6   9       1965.58       1937.38        10.88 o                         
   5   6   9        670.67        680.84         6.68 o                         
   6   6   9        474.86        472.26         5.70 o                         
   7   6   9        223.13        223.22         4.63 o                         
   8   6   9        275.70        278.37         5.61 o                         
   9   6   9         23.90         18.15         3.68 o                         
  10   6   9        452.50        455.30         7.83 o                         
  11   6   9          2.82          1.81         4.59 o                         
  12   6   9        416.11        411.73         8.80 o                         
  13   6   9          0.22          4.68         6.24 o                         
  14   6   9        151.95        161.51        11.86 o                         
   1   7   9         19.61         23.49         2.64 o                         
   2   7   9         41.47         38.79         2.34 o                         
   3   7   9         92.66         99.44         3.25 o                         
   4   7   9         25.07         14.72         2.84 o                         
   5   7   9        251.23        221.90         4.67 o                         
   6   7   9         30.63         24.83         3.13 o                         
   7   7   9        269.73        249.52         5.34 o                         
   8   7   9          0.77         -3.66         3.66 o                         
   9   7   9         24.84         32.75         4.35 o                         
  10   7   9         24.26         22.48         4.66 o                         
  11   7   9          1.38          0.68         5.21 o                         
  12   7   9          3.43          8.63         6.15 o                         
  13   7   9         56.04         60.56         7.51 o                         
   0   8   9       2251.95       2254.18        18.77 o                         
   1   8   9          0.36         -3.02         3.02 o                         
   2   8   9       1150.44       1180.26         9.59 o                         
   3   8   9          7.86          6.54         3.23 o                         
   4   8   9        795.59        805.66         8.10 o                         
   5   8   9         53.40         52.55         3.69 o                         
   6   8   9        658.52        678.25         8.24 o                         
   7   8   9          4.86          8.05         3.70 o                         
   8   8   9        233.65        236.31         6.08 o                         
   9   8   9          0.02         -0.73         4.56 o                         
  10   8   9         71.22         74.72         6.64 o                         
  11   8   9          0.16          6.74         6.60 o                         
  12   8   9         10.76          3.13         7.14 o                         
   1   9   9        412.76        457.57         9.20 o                         
   2   9   9          1.16         -4.09         4.09 o                         
   3   9   9        722.14        769.66         9.53 o                         
   4   9   9          0.06          1.68         4.21 o                         
   5   9   9        204.09        227.16         5.93 o                         
   6   9   9         12.40          8.45         4.33 o                         
   7   9   9        127.41        133.02         6.00 o                         
   8   9   9          6.93          3.10         6.23 o                         
   9   9   9          2.61          6.82         7.17 o                         
  10   9   9          8.47         15.85         6.69 o                         
  11   9   9         32.71         48.46         8.28 o                         
   0  10   9         15.78          6.81         5.69 o                         
   1  10   9          2.35         -4.28         4.28 o                         
   2  10   9         17.53         11.00         4.79 o                         
   3  10   9          2.92          2.47         4.28 o                         
   4  10   9         69.21         76.46         6.11 o                         
   5  10   9          0.18          1.21         5.86 o                         
   6  10   9         22.87         28.59         6.46 o                         
   7  10   9          2.23         10.49         6.74 o                         
   8  10   9         12.59         19.08         7.42 o                         
   9  10   9          0.82         -7.66         7.66 o                         
   1  11   9        101.95         92.35         7.44 o                         
   2  11   9         13.09         28.22         7.70 o                         
   3  11   9         90.71         89.74         7.48 o                         
   4  11   9          0.61         -3.06         8.08 o                         
   5  11   9         17.59         -2.56         7.95 o                         
   6  11   9          4.21          9.07         8.19 o                         
   7  11   9        149.31        155.53        10.45 o                         
   0  12   9          7.26         46.05        21.39 o                         
   1  12   9         11.22         -0.73        10.10 o                         
   2  12   9          3.85         14.06        10.67 o                         
   3  12   9         36.08         55.69        10.54 o                         
   0   0  10      10919.62      11106.20        88.87 o                         
   1   0  10        498.64        489.63         7.47 o                         
   2   0  10       5709.96       5634.54        31.54 o                         
   3   0  10        170.43        179.39         5.49 o                         
   4   0  10      10304.92      10849.42        65.75 o                         
   5   0  10        335.07        349.44         6.04 o                         
   6   0  10       1790.95       1699.45        13.67 o                         
   7   0  10        175.53        154.34         4.80 o                         
   8   0  10        516.52        482.06         7.86 o                         
   9   0  10         74.95         74.31         4.56 o                         
  10   0  10        670.35        658.27        10.00 o                         
  11   0  10        190.52        165.15         7.27 o                         
  12   0  10         31.59         25.64         6.43 o                         
  13   0  10         13.07         15.86         8.92 o                         
  14   0  10        119.79        108.41         8.65 o                         
  15   0  10         74.90         94.28        12.29 o                         
  16   0  10          4.06          1.09        18.78 o                         
   1   1  10       1666.45       1651.67         8.59 o                         
   2   1  10        450.01        429.85         3.78 o                         
   3   1  10       1406.62       1398.17         8.13 o                         
   4   1  10       1044.58       1020.69         6.24 o                         
   5   1  10         31.76         27.10         2.12 o                         
   6   1  10        560.58        525.10         5.11 o                         
   7   1  10        835.39        844.45         6.69 o                         
   8   1  10        580.31        553.09         5.74 o                         
   9   1  10          0.83         -1.26         2.85 o                         
  10   1  10        158.17        152.60         3.67 o                         
  11   1  10          4.55          0.99         3.47 o                         
  12   1  10         80.90         77.36         4.45 o                         
  13   1  10         12.75         12.88         4.78 o                         
  14   1  10          7.40         11.75         5.27 o                         
  15   1  10          3.62          6.39         8.97 o                         
  16   1  10          2.66         -6.48        11.94 o                         
   0   2  10       2120.91       2189.66        14.46 o                         
   1   2  10        106.66        100.30         2.27 o                         
   2   2  10       1112.68       1078.49         6.52 o                         
   3   2  10         35.60         30.92         1.95 o                         
   4   2  10        493.33        500.92         5.01 o                         
   5   2  10         35.25         40.14         2.16 o                         
   6   2  10       1518.49       1495.06         8.47 o                         
   7   2  10          0.86         -2.02         2.02 o                         
   8   2  10        743.23        724.87         6.24 o                         
   9   2  10        145.07        130.44         3.69 o                         
  10   2  10        956.37        957.14         9.00 o                         
  11   2  10          0.01         -3.57         3.57 o                         
  12   2  10        293.57        339.87         8.11 o                         
  13   2  10         30.20         33.71         4.63 o                         
  14   2  10        356.59        403.09         9.91 o                         
  15   2  10          0.01         -4.89         7.50 o                         
  16   2  10        267.08        317.33        13.39 o                         
   1   3  10        807.45        777.04         5.65 o                         
   2   3  10         31.89         32.54         2.09 o                         
   3   3  10        958.53        939.23         6.70 o                         
   4   3  10         25.27         26.84         1.91 o                         
   5   3  10       1775.05       1795.95        10.37 o                         
   6   3  10         38.76         28.97         2.34 o                         
   7   3  10        101.91        103.62         2.85 o                         
   8   3  10         19.40         13.03         2.57 o                         
   9   3  10        406.52        438.96         5.70 o                         
  10   3  10         55.28         53.13         3.65 o                         
  11   3  10        276.18        304.92         6.74 o                         
  12   3  10          0.03         -2.50         4.07 o                         
  13   3  10        131.88        156.52         5.60 o                         
  14   3  10          0.03         -0.21         5.71 o                         
  15   3  10         73.95         86.61         7.98 o                         
   0   4  10        855.45        836.69         7.82 o                         
   1   4  10         76.44         60.64         2.33 o                         
   2   4  10        272.24        269.73         4.07 o                         
   3   4  10        277.23        262.41         4.06 o                         
   4   4  10        703.06        659.55         5.65 o                         
   5   4  10         13.29         10.47         2.08 o                         
   6   4  10        316.74        297.85         4.23 o                         
   7   4  10         28.06         18.57         2.26 o                         
   8   4  10         66.43         66.62         2.83 o                         
   9   4  10        243.60        229.50         4.26 o                         
  10   4  10        184.85        184.48         4.30 o                         
  11   4  10          1.84          3.32         3.47 o                         
  12   4  10         91.76        109.00         4.23 o                         
  13   4  10         33.13         32.35         5.60 o                         
  14   4  10         91.00         97.21         7.20 o                         
  15   4  10          0.00         -6.38        10.85 o                         
   1   5  10         60.98         56.01         2.31 o                         
   2   5  10         20.39         16.04         2.21 o                         
   3   5  10         65.08         62.46         2.62 o                         
   4   5  10        271.34        259.78         4.05 o                         
   5   5  10        945.16        931.86         6.74 o                         
   6   5  10       2397.00       2402.54        12.50 o                         
   7   5  10        253.43        238.50         3.90 o                         
   8   5  10         43.64         49.23         2.62 o                         
   9   5  10        813.52        770.01         7.53 o                         
  10   5  10         21.35         19.89         3.41 o                         
  11   5  10       1020.03       1030.07         9.54 o                         
  12   5  10         48.99         59.26         4.79 o                         
  13   5  10        323.40        336.01        10.37 o                         
  14   5  10         20.93         18.84         7.98 o                         
   0   6  10        264.41        256.42         6.29 o                         
   1   6  10        168.49        153.00         3.32 o                         
   2   6  10        395.98        367.19         4.79 o                         
   3   6  10        145.35        140.49         2.98 o                         
   4   6  10        367.68        358.38         5.31 o                         
   5   6  10         45.13         33.99         3.07 o                         
   6   6  10          2.03         -0.02         2.79 o                         
   7   6  10         13.67         10.83         3.08 o                         
   8   6  10          4.97          5.78         3.33 o                         
   9   6  10        167.64        166.50         4.93 o                         
  10   6  10          8.49         11.32         4.63 o                         
  11   6  10         76.15         82.54         5.40 o                         
  12   6  10         11.92         16.20         5.64 o                         
  13   6  10          0.92         14.21         6.84 o                         
  14   6  10         10.74         22.33         8.87 o                         
   1   7  10       1104.61       1113.41         7.93 o                         
   2   7  10         45.05         37.15         2.90 o                         
   3   7  10       1469.59       1474.17         9.60 o                         
   4   7  10         65.25         59.17         3.42 o                         
   5   7  10        759.20        781.29         8.13 o                         
   6   7  10         53.74         55.42         3.85 o                         
   7   7  10        532.45        531.30         7.32 o                         
   8   7  10         49.88         61.13         4.44 o                         
   9   7  10        189.88        193.05         5.68 o                         
  10   7  10         32.86         44.68         5.35 o                         
  11   7  10        144.64        140.16         6.53 o                         
  12   7  10          8.14         -1.99         6.80 o                         
  13   7  10         63.71         54.30         8.77 o                         
   0   8  10        364.76        363.50         9.55 o                         
   1   8  10         18.64         19.04         3.61 o                         
   2   8  10        219.31        227.80         5.54 o                         
   3   8  10          3.10          0.11         3.51 o                         
   4   8  10         70.88         81.87         4.33 o                         
   5   8  10          4.85         -3.80         3.89 o                         
   6   8  10         97.41         93.59         4.51 o                         
   7   8  10          0.19         -1.47         4.10 o                         
   8   8  10         49.24         51.62         5.01 o                         
   9   8  10          0.04         -2.37         5.53 o                         
  10   8  10          2.02         -2.40         6.09 o                         
  11   8  10          2.58          2.35         7.48 o                         
  12   8  10          1.83         -4.16         8.01 o                         
   1   9  10        155.22        154.67         4.66 o                         
   2   9  10          1.48         -0.33         4.55 o                         
   3   9  10        196.86        197.51         6.21 o                         
   4   9  10         22.55         20.62         4.68 o                         
   5   9  10        138.21        154.92         5.69 o                         
   6   9  10          0.04          1.68         4.38 o                         
   7   9  10        109.89        101.73         6.05 o                         
   8   9  10         15.67          2.09         6.57 o                         
   9   9  10         76.31         89.36         7.68 o                         
  10   9  10         10.38          6.94         9.38 o                         
   0  10  10        116.22        108.86         6.87 o                         
   1  10  10          0.07         -1.04         4.64 o                         
   2  10  10        131.31        147.38         6.63 o                         
   3  10  10         11.42         13.33         4.93 o                         
   4  10  10         77.75         84.73         6.53 o                         
   5  10  10         14.82         14.62         6.61 o                         
   6  10  10        103.25        111.03         7.36 o                         
   7  10  10         27.83         31.26         8.94 o                         
   8  10  10         73.74         79.47         9.36 o                         
   9  10  10          7.49         -5.08        10.08 o                         
   1  11  10         18.90          9.22         7.22 o                         
   2  11  10          0.52         -7.82         7.82 o                         
   3  11  10          1.28          8.84         7.21 o                         
   4  11  10         18.21          8.05         9.19 o                         
   5  11  10          2.52          3.69         8.19 o                         
   6  11  10         44.00         50.34         9.05 o                         
   0  12  10         47.03         16.66        19.92 o                         
   1  12  10          2.83         -1.11        10.72 o                         
   1   1  11       3369.96       3440.32        15.24 o                         
   2   1  11         41.02         35.64         1.80 o                         
   3   1  11       1332.96       1265.18         8.01 o                         
   4   1  11         33.19         32.39         1.87 o                         
   5   1  11       1543.59       1555.63         9.13 o                         
   6   1  11        288.08        275.68         4.42 o                         
   7   1  11        913.36        883.83         7.15 o                         
   8   1  11         99.41         98.70         3.44 o                         
   9   1  11        933.37        917.21         8.07 o                         
  10   1  11         81.75         90.78         4.30 o                         
  11   1  11        210.58        221.96         6.24 o                         
  12   1  11         18.69         15.33         4.96 o                         
  13   1  11        274.40        273.74         7.87 o                         
  14   1  11         14.97         23.81         5.94 o                         
  15   1  11        151.38        137.70         9.73 o                         
   0   2  11        157.81        131.31         3.71 o                         
   1   2  11         11.04          5.21         1.69 o                         
   2   2  11        338.66        298.65         3.72 o                         
   3   2  11        210.00        194.90         3.49 o                         
   4   2  11        152.38        139.06         3.25 o                         
   5   2  11        664.40        649.68         5.66 o                         
   6   2  11        453.65        455.88         4.95 o                         
   7   2  11        463.06        424.26         4.74 o                         
   8   2  11        239.62        234.68         4.18 o                         
   9   2  11        240.80        236.48         4.49 o                         
  10   2  11        191.57        188.53         4.56 o                         
  11   2  11        199.35        200.84         5.21 o                         
  12   2  11        128.23        137.09         5.53 o                         
  13   2  11         41.90         31.12         6.44 o                         
  14   2  11         31.14         31.65         6.58 o                         
  15   2  11          0.51         -8.59         8.59 o                         
   1   3  11        378.53        359.02         4.20 o                         
   2   3  11        731.37        739.55         5.91 o                         
   3   3  11        143.48        131.61         3.16 o                         
   4   3  11       1282.65       1251.49         7.93 o                         
   5   3  11        451.24        463.00         5.35 o                         
   6   3  11        102.33        101.47         3.19 o                         
   7   3  11        657.07        614.72         6.12 o                         
   8   3  11       1325.43       1307.31         8.71 o                         
   9   3  11        924.34        955.55         8.66 o                         
  10   3  11        441.47        409.93         6.92 o                         
  11   3  11        221.91        217.04         5.97 o                         
  12   3  11         15.03         13.66         4.43 o                         
  13   3  11        301.78        346.32        10.22 o                         
  14   3  11          0.02          3.58         6.24 o                         
  15   3  11        144.43        156.85        10.32 o                         
   0   4  11        524.08        503.89         6.30 o                         
   1   4  11        170.47        156.13         3.39 o                         
   2   4  11       2636.86       2704.28        14.30 o                         
   3   4  11         12.43          6.32         2.33 o                         
   4   4  11        646.54        622.30         5.93 o                         
   5   4  11        966.45        952.79         6.99 o                         
   6   4  11        316.01        304.19         4.60 o                         
   7   4  11        465.27        462.77         5.95 o                         
   8   4  11        653.72        671.80         7.17 o                         
   9   4  11          3.20          2.21         3.44 o                         
  10   4  11         28.25         38.48         3.98 o                         
  11   4  11         44.07         42.81         4.42 o                         
  12   4  11        286.95        294.50         8.58 o                         
  13   4  11        109.50        107.01         7.35 o                         
  14   4  11         52.57         59.68         7.94 o                         
   1   5  11       1276.39       1268.05         8.51 o                         
   2   5  11        122.38        111.95         3.16 o                         
   3   5  11        246.90        237.62         4.38 o                         
   4   5  11          3.96          1.71         2.36 o                         
   5   5  11        368.57        365.65         5.19 o                         
   6   5  11         22.92         30.13         2.54 o                         
   7   5  11          2.10          0.72         2.70 o                         
   8   5  11          4.86         -1.97         2.62 o                         
   9   5  11         15.55         13.89         3.13 o                         
  10   5  11         99.91         99.94         4.74 o                         
  11   5  11         24.27         33.48         5.35 o                         
  12   5  11          0.23         10.95         5.87 o                         
  13   5  11          1.64          8.28         8.32 o                         
  14   5  11          0.18          5.61         9.57 o                         
   0   6  11         69.50         73.62         4.20 o                         
   1   6  11          0.44         -2.41         2.41 o                         
   2   6  11        924.59        913.21         7.26 o                         
   3   6  11        108.96         94.11         3.28 o                         
   4   6  11        284.49        277.30         4.85 o                         
   5   6  11          0.50          0.38         2.98 o                         
   6   6  11        732.90        702.44         7.54 o                         
   7   6  11         19.92         11.18         3.68 o                         
   8   6  11        804.21        799.72         9.41 o                         
   9   6  11         26.52         26.66         4.57 o                         
  10   6  11        374.82        376.00         9.09 o                         
  11   6  11          1.16          9.46         5.88 o                         
  12   6  11        309.25        299.49         9.88 o                         
  13   6  11          4.81         12.05         7.35 o                         
   1   7  11        231.50        212.48         4.67 o                         
   2   7  11        174.81        162.38         4.64 o                         
   3   7  11        217.46        204.78         4.91 o                         
   4   7  11         96.62         96.59         4.20 o                         
   5   7  11         15.47          8.29         3.71 o                         
   6   7  11         85.04         95.84         4.57 o                         
   7   7  11          0.84         -1.12         4.23 o                         
   8   7  11        164.93        167.86         6.09 o                         
   9   7  11          0.91          4.95         5.16 o                         
  10   7  11        109.39        112.15         6.27 o                         
  11   7  11         46.10         51.59         8.05 o                         
  12   7  11          2.05          0.23         8.01 o                         
   0   8  11        822.82        760.85        13.03 o                         
   1   8  11         15.37         12.56         3.88 o                         
   2   8  11        372.50        395.19         7.52 o                         
   3   8  11         42.72         43.36         4.24 o                         
   4   8  11        391.80        384.69         7.43 o                         
   5   8  11         77.43         80.85         4.56 o                         
   6   8  11        163.41        163.34         5.66 o                         
   7   8  11         31.81         39.49         4.97 o                         
   8   8  11        114.20        113.76         6.41 o                         
   9   8  11         69.93         72.29         6.64 o                         
  10   8  11         59.73         63.56        10.10 o                         
  11   8  11         30.20         28.26         8.38 o                         
   1   9  11        103.88        110.09         5.47 o                         
   2   9  11          0.52          2.83         4.80 o                         
   3   9  11        114.71        114.01         5.76 o                         
   4   9  11        160.16        150.87         5.66 o                         
   5   9  11         23.53         23.25         4.78 o                         
   6   9  11         94.05         96.86         7.71 o                         
   7   9  11        140.38        138.70         9.60 o                         
   8   9  11        132.58        138.12         8.35 o                         
   9   9  11         17.13         17.66         8.26 o                         
  10   9  11          4.36         24.79        10.93 o                         
   0  10  11         19.69         25.25        11.96 o                         
   1  10  11          6.77          3.97         5.56 o                         
   2  10  11         83.29         95.32         7.08 o                         
   3  10  11          0.11          3.02         6.22 o                         
   4  10  11          4.28          6.53         6.47 o                         
   5  10  11          9.26          1.25         8.04 o                         
   6  10  11         42.61         41.01         8.07 o                         
   7  10  11          3.31          6.83         8.17 o                         
   8  10  11         56.81         40.34         8.76 o                         
   1  11  11         16.63         11.65         7.75 o                         
   2  11  11          1.97         -6.64         7.72 o                         
   3  11  11         19.43         23.14         8.28 o                         
   4  11  11          0.00         -5.30         7.89 o                         
   5  11  11         43.50         42.58         9.18 o                         
   0   0  12       2387.73       2459.42        23.87 o                         
   1   0  12         42.13         45.20         2.91 o                         
   2   0  12        151.89        137.19         3.83 o                         
   3   0  12          7.34         -0.82         2.29 o                         
   4   0  12        369.55        354.51         6.41 o                         
   5   0  12        713.39        723.59         9.08 o                         
   6   0  12        714.20        675.65         8.81 o                         
   7   0  12        829.41        834.75         9.91 o                         
   8   0  12       1287.61       1294.47        12.89 o                         
   9   0  12         74.10         72.66         5.66 o                         
  10   0  12        591.00        606.78        12.53 o                         
  11   0  12         97.69        103.86         7.60 o                         
  12   0  12        206.09        194.05         9.23 o                         
  13   0  12         19.01         16.69         8.88 o                         
  14   0  12        505.96        495.41        17.96 o                         
  15   0  12         18.70         19.32        22.35 o                         
   1   1  12        344.04        357.30         3.85 o                         
   2   1  12        134.88        114.81         2.63 o                         
   3   1  12         19.81         16.74         2.19 o                         
   4   1  12        301.63        278.55         3.91 o                         
   5   1  12          1.24         -2.42         2.42 o                         
   6   1  12        418.29        389.68         5.15 o                         
   7   1  12          6.36          0.89         2.69 o                         
   8   1  12        251.91        249.20         5.16 o                         
   9   1  12         31.51         25.91         3.87 o                         
  10   1  12        144.32        144.07         5.21 o                         
  11   1  12        252.12        240.22         6.74 o                         
  12   1  12         83.47         90.20         5.99 o                         
  13   1  12         87.55         91.20         6.58 o                         
  14   1  12          0.66         -0.01         6.63 o                         
  15   1  12         40.89         39.17        13.08 o                         
   0   2  12       1016.79        979.24         8.67 o                         
   1   2  12        277.64        277.58         3.90 o                         
   2   2  12        777.11        739.90         5.75 o                         
   3   2  12        100.17        114.12         2.85 o                         
   4   2  12       1241.59       1206.99         8.29 o                         
   5   2  12          5.02          1.36         2.29 o                         
   6   2  12       1047.74       1062.36         7.54 o                         
   7   2  12         11.83          9.36         2.95 o                         
   8   2  12        302.96        294.98         6.36 o                         
   9   2  12        105.75        102.17         4.41 o                         
  10   2  12        654.88        640.88         9.64 o                         
  11   2  12         33.91         27.35         4.99 o                         
  12   2  12        213.76        222.31         6.88 o                         
  13   2  12          4.36         17.56         7.36 o                         
  14   2  12        129.40        147.74         7.66 o                         
  15   2  12          0.70         12.80        10.57 o                         
   1   3  12        704.35        669.16         5.77 o                         
   2   3  12          3.23          1.05         2.18 o                         
   3   3  12        104.91        104.74         3.08 o                         
   4   3  12          9.66         10.78         2.57 o                         
   5   3  12        521.70        505.21         5.93 o                         
   6   3  12         16.48          5.71         2.75 o                         
   7   3  12        207.38        219.28         4.90 o                         
   8   3  12          4.37          7.76         3.38 o                         
   9   3  12        430.86        440.68         6.97 o                         
  10   3  12          3.35         -1.70         3.91 o                         
  11   3  12         88.75         95.96         5.05 o                         
  12   3  12          4.06         -5.38         5.40 o                         
  13   3  12         82.33        100.14         8.20 o                         
  14   3  12          0.65         -1.56         7.52 o                         
   0   4  12       1425.88       1463.86        13.15 o                         
   1   4  12        127.92        119.60         3.10 o                         
   2   4  12        119.11        123.51         3.32 o                         
   3   4  12        158.24        148.38         3.61 o                         
   4   4  12        422.90        411.27         5.22 o                         
   5   4  12          0.04          4.47         2.67 o                         
   6   4  12        346.94        351.00         6.27 o                         
   7   4  12         32.60         27.35         3.38 o                         
   8   4  12        281.56        301.75         6.43 o                         
   9   4  12        123.58        120.66         4.82 o                         
  10   4  12        176.13        163.91         4.96 o                         
  11   4  12         13.96          3.74         4.50 o                         
  12   4  12         10.84         12.23         5.93 o                         
  13   4  12          1.11          8.57         6.80 o                         
  14   4  12         35.58         43.86         8.86 o                         
   1   5  12       2276.86       2329.08        13.26 o                         
   2   5  12         62.91         49.25         3.02 o                         
   3   5  12       1540.37       1542.68        10.00 o                         
   4   5  12        236.92        245.51         4.64 o                         
   5   5  12       1075.97       1091.20         8.12 o                         
   6   5  12        253.58        236.78         4.85 o                         
   7   5  12        407.84        406.08         6.93 o                         
   8   5  12        124.09        122.77         4.98 o                         
   9   5  12         65.71         64.89         4.75 o                         
  10   5  12          1.80         -4.32         4.79 o                         
  11   5  12        109.87        119.52         6.93 o                         
  12   5  12        107.30        107.50         8.44 o                         
  13   5  12          4.73         14.13         8.05 o                         
   0   6  12         84.22         84.47         4.37 o                         
   1   6  12        403.19        361.27         5.39 o                         
   2   6  12          8.07         14.57         2.82 o                         
   3   6  12         49.53         51.74         3.08 o                         
   4   6  12         44.97         40.42         3.11 o                         
   5   6  12        115.35        117.69         4.40 o                         
   6   6  12          1.96          8.32         3.75 o                         
   7   6  12        169.15        172.66         5.34 o                         
   8   6  12         24.29         29.06         4.68 o                         
   9   6  12        115.29        140.63         6.17 o                         
  10   6  12          0.40          1.11         5.79 o                         
  11   6  12        130.32        151.65         8.84 o                         
  12   6  12         18.87         24.10         7.63 o                         
   1   7  12        349.64        343.50         6.20 o                         
   2   7  12          9.60          7.16         3.32 o                         
   3   7  12        317.06        303.80         5.80 o                         
   4   7  12         41.71         37.65         4.42 o                         
   5   7  12        286.20        286.45         7.05 o                         
   6   7  12        107.96        101.26         5.06 o                         
   7   7  12        150.53        158.72         5.76 o                         
   8   7  12         53.76         53.91         5.88 o                         
   9   7  12        163.13        174.45         7.09 o                         
  10   7  12         14.48         20.13         7.17 o                         
  11   7  12        121.71        118.53         8.61 o                         
   0   8  12         23.58         22.70         6.32 o                         
   1   8  12          8.96          2.33         3.88 o                         
   2   8  12         42.20         36.20         4.38 o                         
   3   8  12          2.20          0.17         4.43 o                         
   4   8  12         28.76         36.79         4.98 o                         
   5   8  12         20.67         22.64         4.87 o                         
   6   8  12         39.28         54.68         5.40 o                         
   7   8  12         27.22         31.26         6.30 o                         
   8   8  12         28.70         26.93         5.92 o                         
   9   8  12          1.46         -0.06         7.09 o                         
  10   8  12         11.47         19.45         8.17 o                         
   1   9  12         35.70         33.88         5.49 o                         
   2   9  12         11.33         -0.35         5.29 o                         
   3   9  12         53.00         50.16         5.52 o                         
   4   9  12          1.38         -1.62         5.63 o                         
   5   9  12         41.18         46.92         6.28 o                         
   6   9  12          1.71         11.61         7.54 o                         
   7   9  12         83.40         98.65         7.79 o                         
   8   9  12          2.65         -5.18         8.98 o                         
   9   9  12         66.50         78.50        12.23 o                         
   0  10  12         16.38         22.26        10.66 o                         
   1  10  12          2.18          7.30        10.02 o                         
   2  10  12         49.01         50.93         7.41 o                         
   3  10  12          8.27         21.11         7.13 o                         
   4  10  12         18.39         18.71         7.44 o                         
   5  10  12          3.60          5.47         8.38 o                         
   6  10  12         35.36         29.79         7.87 o                         
   7  10  12         13.27         -1.88         8.23 o                         
   1  11  12         87.51        108.29        10.34 o                         
   2  11  12          1.55         -8.56         8.56 o                         
   3  11  12         55.46         36.60        10.07 o                         
   1   1  13        259.99        229.28         3.63 o                         
   2   1  13         79.02         81.61         2.51 o                         
   3   1  13        576.22        561.80         5.63 o                         
   4   1  13         15.10         11.22         2.65 o                         
   5   1  13        455.79        421.99         5.92 o                         
   6   1  13         83.76         79.87         3.37 o                         
   7   1  13        591.17        585.67         6.43 o                         
   8   1  13         23.66         18.93         3.63 o                         
   9   1  13        448.92        443.68         7.91 o                         
  10   1  13          3.01          8.01         5.35 o                         
  11   1  13        381.70        437.29         9.37 o                         
  12   1  13          2.28          3.55         5.87 o                         
  13   1  13        397.02        438.93        11.85 o                         
  14   1  13          9.92          0.84         7.62 o                         
   0   2  13        214.00        192.55         5.01 o                         
   1   2  13         17.30          9.69         2.18 o                         
   2   2  13         10.41          8.65         2.26 o                         
   3   2  13        269.46        251.02         4.12 o                         
   4   2  13          2.28          1.02         2.63 o                         
   5   2  13        271.05        250.52         4.55 o                         
   6   2  13         37.84         32.74         3.31 o                         
   7   2  13         76.67         67.55         3.88 o                         
   8   2  13         74.80         63.96         4.37 o                         
   9   2  13        100.70         93.48         4.74 o                         
  10   2  13        149.29        154.61         5.90 o                         
  11   2  13          4.35          2.17         5.22 o                         
  12   2  13        244.35        233.94         7.68 o                         
  13   2  13          3.88          7.51         7.05 o                         
  14   2  13         66.71         87.12         8.52 o                         
   1   3  13       2114.22       2108.06        11.67 o                         
   2   3  13         34.79         29.36         2.65 o                         
   3   3  13       3368.18       3456.63        17.57 o                         
   4   3  13         42.40         44.13         3.09 o                         
   5   3  13        737.32        724.80         7.10 o                         
   6   3  13        611.18        619.64         6.92 o                         
   7   3  13        489.60        500.94         7.11 o                         
   8   3  13         10.46          8.35         3.95 o                         
   9   3  13         21.63         16.62         3.71 o                         
  10   3  13          6.55          4.00         5.14 o                         
  11   3  13         25.14         32.78         5.96 o                         
  12   3  13          0.66          5.90         6.34 o                         
  13   3  13          0.88          9.09         7.00 o                         
  14   3  13         15.72          5.14        12.93 o                         
   0   4  13       1679.98       1678.52        14.78 o                         
   1   4  13          3.89          0.87         2.57 o                         
   2   4  13        776.46        788.71         7.10 o                         
   3   4  13        136.93        126.41         3.74 o                         
   4   4  13       1209.06       1229.49         8.73 o                         
   5   4  13        844.33        867.02         7.94 o                         
   6   4  13        361.43        364.06         6.53 o                         
   7   4  13        298.12        281.44         6.32 o                         
   8   4  13        369.70        370.56         7.57 o                         
   9   4  13         47.05         38.21         4.73 o                         
  10   4  13         76.20         79.98         6.24 o                         
  11   4  13          0.18         -5.82         5.82 o                         
  12   4  13         41.99         46.46         7.35 o                         
  13   4  13          0.05          2.75         7.92 o                         
   1   5  13          2.48          1.79         2.77 o                         
   2   5  13         30.34         20.15         3.01 o                         
   3   5  13          0.71          2.79         2.95 o                         
   4   5  13          6.12          0.94         2.99 o                         
   5   5  13        115.74         98.93         3.82 o                         
   6   5  13          3.84          4.14         3.64 o                         
   7   5  13          2.09          2.77         3.95 o                         
   8   5  13          1.18         -3.37         4.06 o                         
   9   5  13         89.01         82.24         5.16 o                         
  10   5  13          2.03          6.44         6.22 o                         
  11   5  13         17.34         20.23         7.00 o                         
  12   5  13          9.16         15.72         7.87 o                         
   0   6  13        444.52        482.67        10.73 o                         
   1   6  13         79.54         68.03         3.83 o                         
   2   6  13        654.45        654.48         7.69 o                         
   3   6  13         74.45         75.40         3.72 o                         
   4   6  13        363.91        395.22         6.63 o                         
   5   6  13          1.92          2.06         3.22 o                         
   6   6  13        347.27        354.23         9.09 o                         
   7   6  13          3.57          1.78         4.60 o                         
   8   6  13        242.97        241.85         7.82 o                         
   9   6  13         80.85         73.50         6.56 o                         
  10   6  13        113.65        124.96         8.01 o                         
  11   6  13          2.28         -7.33         7.33 o                         
  12   6  13         76.80         84.96         9.62 o                         
   1   7  13         51.35         62.25         4.13 o                         
   2   7  13         92.41         82.01         4.38 o                         
   3   7  13        249.18        252.98         6.05 o                         
   4   7  13          1.25         -1.79         4.53 o                         
   5   7  13         21.06         21.78         4.72 o                         
   6   7  13          0.21          4.16         4.86 o                         
   7   7  13         10.60         14.55         6.02 o                         
   8   7  13          0.64         -5.64         5.64 o                         
   9   7  13          1.57         -0.19         7.40 o                         
  10   7  13         37.02         40.91         9.74 o                         
  11   7  13          0.01          3.17         8.25 o                         
   0   8  13          7.46         -6.00         6.00 o                         
   1   8  13         47.29         30.43         4.52 o                         
   2   8  13          7.11          0.69         3.98 o                         
   3   8  13          0.01         -4.90         4.90 o                         
   4   8  13        167.18        171.05         6.88 o                         
   5   8  13          0.61          0.05         5.44 o                         
   6   8  13         40.24         42.03         6.13 o                         
   7   8  13          0.20          4.06         6.17 o                         
   8   8  13         33.34         42.56         7.17 o                         
   9   8  13          0.02          3.65         8.29 o                         
   1   9  13          0.92         -6.33         6.33 o                         
   2   9  13          0.86         -0.42         6.60 o                         
   3   9  13          3.96          6.41         6.35 o                         
   4   9  13          8.06          3.91         6.40 o                         
   5   9  13          2.13          6.01         6.96 o                         
   6   9  13          1.62         -4.00         7.47 o                         
   7   9  13         91.67         91.14        11.82 o                         
   8   9  13          8.53         17.63        11.28 o                         
   0  10  13        114.94        105.99        15.00 o                         
   1  10  13          0.03         -9.76         9.76 o                         
   2  10  13         71.90         66.59        11.48 o                         
   3  10  13         14.23         26.28         8.52 o                         
   4  10  13         34.84         50.06         8.38 o                         
   5  10  13         14.21         17.18         9.71 o                         
   0   0  14        295.20        279.84         8.60 o                         
   1   0  14         17.06         16.81         3.05 o                         
   2   0  14         10.14          6.71         3.16 o                         
   3   0  14         12.42          8.96         3.22 o                         
   4   0  14        143.03        148.76         5.33 o                         
   5   0  14        128.76        125.87         5.13 o                         
   6   0  14        340.53        327.69         8.64 o                         
   7   0  14         19.49         17.02         4.96 o                         
   8   0  14        465.86        453.55        12.74 o                         
   9   0  14         84.69         92.14         6.87 o                         
  10   0  14        554.65        542.81        13.88 o                         
  11   0  14          3.41         -0.21         8.56 o                         
  12   0  14        303.26        369.37        15.40 o                         
  13   0  14         11.49         16.82        10.98 o                         
   1   1  14        156.31        155.17         3.25 o                         
   2   1  14          9.27          2.30         2.27 o                         
   3   1  14         14.90          7.18         2.67 o                         
   4   1  14        159.68        152.31         3.92 o                         
   5   1  14          0.85         -3.01         3.01 o                         
   6   1  14          6.21          4.02         3.43 o                         
   7   1  14          2.65         -1.27         3.62 o                         
   8   1  14        141.04        137.99         4.81 o                         
   9   1  14         40.82         41.45         4.84 o                         
  10   1  14          7.95         10.48         5.16 o                         
  11   1  14        119.48        138.99         6.81 o                         
  12   1  14          4.77          0.24         6.72 o                         
  13   1  14         45.76         84.00         8.11 o                         
   0   2  14       1586.96       1560.46        12.87 o                         
   1   2  14         47.19         43.82         2.65 o                         
   2   2  14       1104.55       1065.27         7.84 o                         
   3   2  14        229.97        227.24         4.62 o                         
   4   2  14       1328.71       1310.07         9.22 o                         
   5   2  14        131.50        131.20         3.62 o                         
   6   2  14        502.76        490.98         7.70 o                         
   7   2  14          1.86         -3.92         3.92 o                         
   8   2  14         84.99         83.41         5.11 o                         
   9   2  14         28.04         21.63         5.01 o                         
  10   2  14        199.84        196.16         6.83 o                         
  11   2  14         10.46         12.34         6.89 o                         
  12   2  14         28.85         47.13         7.41 o                         
  13   2  14          0.09         -3.52         7.75 o                         
   1   3  14        287.47        264.42         4.72 o                         
   2   3  14         26.05         23.68         2.94 o                         
   3   3  14        214.80        198.34         4.25 o                         
   4   3  14          0.50         -0.86         3.05 o                         
   5   3  14        244.54        252.48         5.81 o                         
   6   3  14        353.24        360.97         7.02 o                         
   7   3  14        137.24        121.37         4.43 o                         
   8   3  14          6.13         -2.31         4.99 o                         
   9   3  14        160.17        154.17         6.70 o                         
  10   3  14          0.04         -1.80         5.66 o                         
  11   3  14         97.68         96.45         7.23 o                         
  12   3  14          0.29         -6.77         8.98 o                         
  13   3  14         38.53         37.21         8.31 o                         
   0   4  14        589.04        593.23        12.87 o                         
   1   4  14         26.80         24.11         2.89 o                         
   2   4  14        450.60        462.24         6.30 o                         
   3   4  14          0.39         -1.68         3.17 o                         
   4   4  14        542.71        562.66         7.01 o                         
   5   4  14          1.53          7.32         3.65 o                         
   6   4  14        101.29        111.85         4.71 o                         
   7   4  14          0.77         -4.22         4.22 o                         
   8   4  14         12.70          6.05         4.46 o                         
   9   4  14          0.44         -0.13         5.29 o                         
  10   4  14         43.56         45.34         7.91 o                         
  11   4  14         33.12         28.77         8.50 o                         
  12   4  14          5.84         20.28         8.18 o                         
   1   5  14       1147.02       1175.84         9.68 o                         
   2   5  14         82.14         77.59         3.92 o                         
   3   5  14        496.89        513.32         7.67 o                         
   4   5  14        202.79        180.42         4.86 o                         
   5   5  14        478.90        488.06         8.76 o                         
   6   5  14          1.64         -0.50         4.19 o                         
   7   5  14        494.66        486.04         8.81 o                         
   8   5  14        178.35        161.53         5.81 o                         
   9   5  14        150.20        154.28         7.07 o                         
  10   5  14         81.26         77.11         7.58 o                         
  11   5  14         42.81         47.60         8.62 o                         
  12   5  14          0.01          3.18         8.83 o                         
   0   6  14         81.75         88.80         6.59 o                         
   1   6  14         32.30         20.14         3.69 o                         
   2   6  14         84.47         92.85         4.22 o                         
   3   6  14          3.15         -1.01         3.60 o                         
   4   6  14        125.16        118.66         4.56 o                         
   5   6  14         26.04         21.16         4.48 o                         
   6   6  14          1.00          1.23         3.54 o                         
   7   6  14          0.90         -2.91         5.59 o                         
   8   6  14         34.14         27.20         6.53 o                         
   9   6  14         11.85         14.86         6.93 o                         
  10   6  14          4.38         19.38         7.97 o                         
  11   6  14          0.22          7.59         8.59 o                         
   1   7  14          5.82          7.43         4.39 o                         
   2   7  14         28.42         28.35         4.36 o                         
   3   7  14         60.47         57.40         4.49 o                         
   4   7  14          1.41         -0.72         4.99 o                         
   5   7  14        116.90        125.83         6.16 o                         
   6   7  14         19.99         19.31         5.53 o                         
   7   7  14         68.23         71.62         6.82 o                         
   8   7  14          0.21         12.22         8.18 o                         
   9   7  14        143.30        156.01         9.20 o                         
  10   7  14          2.99          6.45         8.90 o                         
   0   8  14         16.91         15.55         8.82 o                         
   1   8  14         16.50         10.24         4.90 o                         
   2   8  14          1.76          1.17         5.68 o                         
   3   8  14          1.30         -2.46         5.65 o                         
   4   8  14          1.32          7.27         5.96 o                         
   5   8  14         15.98         21.26         6.25 o                         
   6   8  14         12.41         15.73         6.67 o                         
   7   8  14          7.57          3.63         7.41 o                         
   8   8  14         10.61         20.90         9.54 o                         
   1   9  14         51.67         68.56        11.64 o                         
   2   9  14          3.00         -2.16         7.83 o                         
   3   9  14         96.70         96.06         8.93 o                         
   4   9  14          6.36          3.48         7.41 o                         
   5   9  14         40.77         45.56         9.37 o                         
   6   9  14         23.26         26.20         8.48 o                         
   0  10  14         23.78         28.91        16.83 o                         
   1  10  14          1.39         -9.76         9.76 o                         
   2  10  14         10.61         -9.85         9.85 o                         
   3  10  14          0.79         -8.48        10.01 o                         
   1   1  15        386.33        386.06         5.72 o                         
   2   1  15         99.17         95.50         3.13 o                         
   3   1  15        185.46        184.94         4.70 o                         
   4   1  15         69.85         66.95         3.94 o                         
   5   1  15        249.89        268.04         6.13 o                         
   6   1  15          2.62          7.85         4.04 o                         
   7   1  15        470.98        470.64         8.55 o                         
   8   1  15         85.41         98.53         5.63 o                         
   9   1  15        347.45        368.43         9.37 o                         
  10   1  15         45.41         45.26         6.54 o                         
  11   1  15        131.02        130.73         7.87 o                         
  12   1  15          3.50         -4.97         7.88 o                         
  13   1  15        175.46        172.66         9.94 o                         
   0   2  15          1.12         -3.72         3.72 o                         
   1   2  15          1.95         -1.95         2.64 o                         
   2   2  15         86.74         78.21         3.26 o                         
   3   2  15         21.77         20.23         3.39 o                         
   4   2  15        114.73        105.64         4.21 o                         
   5   2  15        192.77        186.00         5.69 o                         
   6   2  15         18.53          9.86         4.50 o                         
   7   2  15        250.27        268.19         9.07 o                         
   8   2  15         36.99         35.70         5.52 o                         
   9   2  15         21.25         10.88         5.73 o                         
  10   2  15         63.59         55.71         7.01 o                         
  11   2  15         40.78         50.19         7.50 o                         
  12   2  15         69.21         71.82         8.30 o                         
   1   3  15        530.06        522.62         6.65 o                         
   2   3  15         52.63         51.09         3.78 o                         
   3   3  15        525.98        525.45         6.94 o                         
   4   3  15         31.81         26.45         4.17 o                         
   5   3  15        540.00        527.88         7.91 o                         
   6   3  15        225.97        213.27         5.57 o                         
   7   3  15         12.98          2.98         5.17 o                         
   8   3  15         73.50         66.70         6.25 o                         
   9   3  15        113.99        107.89         6.95 o                         
  10   3  15         74.39         86.58         8.10 o                         
  11   3  15         37.57         29.34         7.55 o                         
  12   3  15         30.60         25.27         8.27 o                         
   0   4  15        453.23        429.41         9.97 o                         
   1   4  15         48.50         36.03         3.80 o                         
   2   4  15        607.85        602.61         8.73 o                         
   3   4  15         63.86         62.37         4.15 o                         
   4   4  15         40.76         46.47         4.23 o                         
   5   4  15         35.33         27.06         4.25 o                         
   6   4  15        357.68        366.51         8.00 o                         
   7   4  15        121.50        114.76         5.45 o                         
   8   4  15        436.22        449.62         9.71 o                         
   9   4  15         40.49         53.57         7.09 o                         
  10   4  15         30.47         49.34         8.24 o                         
  11   4  15         47.36         45.20         8.68 o                         
  12   4  15         36.87         36.82         9.44 o                         
   1   5  15         26.45         24.63         4.09 o                         
   2   5  15          5.34          7.03         3.90 o                         
   3   5  15         92.57         79.04         4.16 o                         
   4   5  15         10.10          4.11         3.95 o                         
   5   5  15          2.76         -4.34         4.34 o                         
   6   5  15          2.16         -2.14         4.61 o                         
   7   5  15        113.14        108.68         5.99 o                         
   8   5  15          7.24          0.29         5.62 o                         
   9   5  15        120.38        126.30         7.93 o                         
  10   5  15          1.43          9.38         8.53 o                         
  11   5  15         48.56         56.39         9.71 o                         
   0   6  15        413.63        430.08        13.64 o                         
   1   6  15         51.58         55.46         4.74 o                         
   2   6  15        567.35        581.07         8.84 o                         
   3   6  15         19.58         19.93         4.20 o                         
   4   6  15        203.62        208.53         5.78 o                         
   5   6  15          0.68          3.36         5.00 o                         
   6   6  15        114.19        130.65         6.90 o                         
   7   6  15          0.11         -6.38         6.38 o                         
   8   6  15         78.33         81.89         7.76 o                         
   9   6  15         29.88         31.65         8.33 o                         
  10   6  15          8.13          3.60         9.10 o                         
   1   7  15         37.50         19.44         5.13 o                         
   2   7  15         10.22          3.75         4.73 o                         
   3   7  15          0.76         -2.81         4.96 o                         
   4   7  15         49.67         61.08         6.17 o                         
   5   7  15          0.04         -5.76         5.76 o                         
   6   7  15         30.96         24.86         6.89 o                         
   7   7  15          5.96          9.15         7.40 o                         
   8   7  15         55.87         53.06         8.32 o                         
   9   7  15         16.15         34.32         8.98 o                         
   0   8  15         12.85         11.30         8.71 o                         
   1   8  15         21.94         25.21         6.36 o                         
   2   8  15         33.78         30.40         6.67 o                         
   3   8  15          0.46         -6.97         6.97 o                         
   4   8  15         37.50         49.86         9.14 o                         
   5   8  15         43.70         49.07         7.81 o                         
   6   8  15         53.44         53.51         9.31 o                         
   7   8  15         26.44         17.25         8.22 o                         
   1   9  15         13.73         30.36        10.35 o                         
   2   9  15         29.53         37.46         8.88 o                         
   3   9  15         21.44         36.45         9.11 o                         
   4   9  15          6.61          1.96        11.59 o                         
   5   9  15          7.52         33.02         9.14 o                         
   0   0  16        483.34        499.89        12.46 o                         
   1   0  16        155.89        140.62         5.45 o                         
   2   0  16        241.29        263.91         7.63 o                         
   3   0  16        363.63        378.04        10.17 o                         
   4   0  16        436.92        428.96         9.88 o                         
   5   0  16         56.76         56.71         6.69 o                         
   6   0  16        475.95        503.70        24.03 o                         
   7   0  16         55.76         62.13         7.86 o                         
   8   0  16        170.62        188.63         9.94 o                         
   9   0  16        371.96        430.12        15.11 o                         
  10   0  16        234.08        239.40        14.41 o                         
  11   0  16         33.54         29.25        11.74 o                         
  12   0  16        101.21        135.03        13.75 o                         
   1   1  16        204.34        214.74         4.80 o                         
   2   1  16         16.52         19.33         3.35 o                         
   3   1  16         84.57         90.58         4.89 o                         
   4   1  16         73.83         72.52         4.96 o                         
   5   1  16         68.15         70.39         4.93 o                         
   6   1  16         98.13         96.31         5.56 o                         
   7   1  16          3.64          8.74         5.36 o                         
   8   1  16         55.76         56.73         5.90 o                         
   9   1  16          8.84         14.22         5.99 o                         
  10   1  16         11.94         31.64         7.27 o                         
  11   1  16          0.15          1.08         9.66 o                         
  12   1  16         39.23         53.11         9.09 o                         
   0   2  16        451.16        420.57         9.71 o                         
   1   2  16          5.30          4.07         3.39 o                         
   2   2  16        335.95        327.88         6.49 o                         
   3   2  16         19.79          7.70         4.01 o                         
   4   2  16        324.14        315.54         7.72 o                         
   5   2  16        172.92        180.64         6.14 o                         
   6   2  16        193.21        200.65         6.79 o                         
   7   2  16         77.63         80.46         6.17 o                         
   8   2  16        131.30        142.35         6.99 o                         
   9   2  16         26.77         25.76         6.84 o                         
  10   2  16         80.75         82.38         8.12 o                         
  11   2  16          5.59         13.51         9.08 o                         
   1   3  16        172.28        182.20         5.15 o                         
   2   3  16          0.28         -3.84         3.84 o                         
   3   3  16        174.02        177.39         6.06 o                         
   4   3  16          0.12          4.35         3.96 o                         
   5   3  16        181.20        176.97         5.96 o                         
   6   3  16          5.19         -5.34         5.34 o                         
   7   3  16         67.57         61.50         6.21 o                         
   8   3  16          0.57         -3.11         6.16 o                         
   9   3  16         54.43         55.80         7.53 o                         
  10   3  16          0.40          4.69         7.64 o                         
  11   3  16         56.12         58.14         9.31 o                         
   0   4  16          4.46          5.70         5.65 o                         
   1   4  16          0.07         -0.71         3.95 o                         
   2   4  16         50.98         42.10         4.42 o                         
   3   4  16         35.34         31.65         4.20 o                         
   4   4  16         69.84         57.83         4.80 o                         
   5   4  16        124.90        122.07         5.41 o                         
   6   4  16         35.72         34.01         4.88 o                         
   7   4  16         94.12        107.19         6.82 o                         
   8   4  16         23.71         28.90         7.20 o                         
   9   4  16         20.90         27.92         7.79 o                         
  10   4  16         48.84         63.35         9.96 o                         
  11   4  16          9.40         32.96         9.44 o                         
   1   5  16        217.22        225.20         6.44 o                         
   2   5  16         10.71          9.77         4.23 o                         
   3   5  16          4.57          6.57         4.17 o                         
   4   5  16          2.92          6.81         4.08 o                         
   5   5  16        119.45        118.48         5.90 o                         
   6   5  16         13.66         13.16         6.35 o                         
   7   5  16        107.80        109.48         6.66 o                         
   8   5  16          6.01         -0.04         7.55 o                         
   9   5  16        154.70        140.09        12.01 o                         
  10   5  16         55.18         56.47        10.27 o                         
   0   6  16        120.21        123.71         8.57 o                         
   1   6  16          3.90          2.60         5.01 o                         
   2   6  16          0.60          1.43         5.10 o                         
   3   6  16        118.75        108.64         5.61 o                         
   4   6  16          0.71         -5.67         5.67 o                         
   5   6  16         55.20         51.64         6.25 o                         
   6   6  16          7.44         11.61         9.10 o                         
   7   6  16         66.91         66.12         8.47 o                         
   8   6  16         18.51          9.14         8.35 o                         
   9   6  16         88.36         81.25        10.31 o                         
   1   7  16        114.52        129.45         7.43 o                         
   2   7  16          0.01          7.73         5.79 o                         
   3   7  16        143.74        144.42         7.21 o                         
   4   7  16         29.68         38.00         7.37 o                         
   5   7  16        109.35        124.98         8.22 o                         
   6   7  16         37.27         41.03        10.60 o                         
   7   7  16         53.35         49.79         8.47 o                         
   0   8  16          0.26          9.23        13.49 o                         
   1   8  16         19.43         20.06         9.43 o                         
   2   8  16          0.37         -3.94         7.88 o                         
   3   8  16          5.26          6.12         7.85 o                         
   4   8  16          7.32         23.00        11.49 o                         
   5   8  16          2.38         11.02         8.23 o                         
   1   9  16         55.27         57.46         9.95 o                         
   1   1  17        408.94        438.48         8.31 o                         
   2   1  17          9.28          6.20         4.31 o                         
   3   1  17        679.99        733.13         9.89 o                         
   4   1  17          0.02          6.88         4.94 o                         
   5   1  17        252.66        274.23         8.70 o                         
   6   1  17         46.41         53.58         5.78 o                         
   7   1  17        220.64        215.12         7.72 o                         
   8   1  17         18.01         21.35         6.67 o                         
   9   1  17         52.95         72.30         7.51 o                         
  10   1  17          7.47         14.42         8.16 o                         
  11   1  17         52.81         53.82         9.06 o                         
   0   2  17        317.80        338.76        11.11 o                         
   1   2  17          0.29         -0.47         3.66 o                         
   2   2  17        349.50        363.43         7.08 o                         
   3   2  17         47.52         40.90         4.63 o                         
   4   2  17        241.11        270.73         9.18 o                         
   5   2  17        183.45        170.77         6.64 o                         
   6   2  17         40.29         47.79         5.99 o                         
   7   2  17        134.67        134.53         7.22 o                         
   8   2  17         29.80         26.07         6.69 o                         
   9   2  17          8.62         13.32         7.63 o                         
  10   2  17          0.46         13.34         8.29 o                         
   1   3  17          5.45         -0.47         4.15 o                         
   2   3  17          2.62         -4.00         4.22 o                         
   3   3  17         69.06         72.07         5.20 o                         
   4   3  17         54.52         49.81         4.77 o                         
   5   3  17         54.60         39.59         4.71 o                         
   6   3  17         21.10         16.87         6.05 o                         
   7   3  17          4.86          1.35         6.53 o                         
   8   3  17         10.02          7.79         7.21 o                         
   9   3  17         33.84         46.07         8.09 o                         
  10   3  17         10.04          9.19         8.85 o                         
   0   4  17         14.86         14.52         6.20 o                         
   1   4  17          4.72          0.45         4.62 o                         
   2   4  17         11.15         -0.29         4.55 o                         
   3   4  17        177.69        158.27         5.52 o                         
   4   4  17          7.55          5.34         4.95 o                         
   5   4  17         58.41         48.54         5.62 o                         
   6   4  17         86.05         77.24         7.47 o                         
   7   4  17         85.65         87.21         7.27 o                         
   8   4  17        124.76        119.78         8.36 o                         
   9   4  17         63.02         57.72         8.87 o                         
   1   5  17         31.22         36.79         5.85 o                         
   2   5  17          3.12         -5.34         5.34 o                         
   3   5  17         51.27         42.09         5.36 o                         
   4   5  17          0.89          6.22         5.52 o                         
   5   5  17         11.63          5.42         6.20 o                         
   6   5  17          0.03          4.68         8.10 o                         
   7   5  17         20.82         20.23         8.50 o                         
   8   5  17          2.16         -8.41         8.41 o                         
   9   5  17          3.71          2.93        10.46 o                         
   0   6  17         85.24         80.82        10.18 o                         
   1   6  17          2.17          1.70         6.20 o                         
   2   6  17         22.47         22.97         6.39 o                         
   3   6  17          5.68          5.40         6.37 o                         
   4   6  17         67.68         72.14         6.71 o                         
   5   6  17         20.02         12.02         7.04 o                         
   6   6  17         56.24         75.44         9.09 o                         
   7   6  17         14.94          9.19         8.86 o                         
   1   7  17         28.37         32.38         7.59 o                         
   2   7  17          9.62         21.38        10.09 o                         
   3   7  17          0.41          2.24         8.01 o                         
   4   7  17          2.03         11.60         7.86 o                         
   5   7  17          6.16         12.14        11.34 o                         
   6   7  17          0.15         20.61        10.97 o                         
   0   8  17         64.68         80.12        15.29 o                         
   1   8  17          3.07         12.52        10.21 o                         
   2   8  17        158.81        178.93        13.47 o                         
   3   8  17          2.81         11.53        13.87 o                         
   0   0  18        723.22        758.37        21.34 o                         
   1   0  18          0.61         21.21         5.48 o                         
   2   0  18        600.92        655.80        18.49 o                         
   3   0  18         36.28         66.15        13.66 o                         
   4   0  18        345.40        411.06        15.74 o                         
   5   0  18         82.90        102.84        10.59 o                         
   6   0  18        297.66        351.82        16.39 o                         
   7   0  18         22.12         32.78        10.73 o                         
   8   0  18         51.62         55.45        11.49 o                         
   9   0  18         18.95         17.53        10.88 o                         
  10   0  18         47.12         49.15        13.27 o                         
   1   1  18        164.23        170.63         5.06 o                         
   2   1  18         14.41         16.01         4.24 o                         
   3   1  18         74.87         93.90         5.06 o                         
   4   1  18          4.59         10.49         5.70 o                         
   5   1  18        134.80        139.69         7.20 o                         
   6   1  18         58.67         62.48         8.37 o                         
   7   1  18          1.11         -0.96         7.56 o                         
   8   1  18          2.30         16.55         8.60 o                         
   9   1  18          7.35         19.84         8.07 o                         
   0   2  18         60.28         61.11         6.70 o                         
   1   2  18          8.43          4.82         4.26 o                         
   2   2  18          8.22          9.95         4.25 o                         
   3   2  18          7.74          4.37         4.81 o                         
   4   2  18        178.18        192.20         7.11 o                         
   5   2  18          9.97          8.33         6.31 o                         
   6   2  18         30.30         35.97         6.59 o                         
   7   2  18          7.75          6.44         7.14 o                         
   8   2  18         28.64         30.09         7.80 o                         
   9   2  18          0.59         -1.74        11.45 o                         
   1   3  18         87.91         91.21         5.24 o                         
   2   3  18         15.24         16.02         5.30 o                         
   3   3  18         30.82         31.69         5.67 o                         
   4   3  18         12.10         12.04         6.33 o                         
   5   3  18         21.97         31.86         6.37 o                         
   6   3  18          2.70         10.52         6.83 o                         
   7   3  18        114.92        117.78         8.11 o                         
   8   3  18         16.98         18.87         9.50 o                         
   9   3  18         41.54         48.04         9.39 o                         
   0   4  18          4.33         14.31         7.53 o                         
   1   4  18         11.44         16.57         5.41 o                         
   2   4  18          0.75          2.25         5.61 o                         
   3   4  18          8.41         -3.26         5.81 o                         
   4   4  18          0.50         -5.76         5.76 o                         
   5   4  18          4.07          2.02         6.55 o                         
   6   4  18         14.62          6.43         7.09 o                         
   7   4  18          2.22          3.20         9.27 o                         
   8   4  18         38.85         26.74         8.95 o                         
   1   5  18         25.62         21.64         6.26 o                         
   2   5  18          0.01          5.62         7.04 o                         
   3   5  18         20.01         18.33         6.61 o                         
   4   5  18          3.24          7.31         6.58 o                         
   5   5  18         16.26         16.84         7.30 o                         
   6   5  18          9.88         10.52         8.01 o                         
   7   5  18         61.76         52.61        10.34 o                         
   0   6  18         61.97         61.48        13.39 o                         
   1   6  18          1.84          1.02         7.08 o                         
   2   6  18         64.56         44.87         7.50 o                         
   3   6  18          1.71          3.39         7.93 o                         
   4   6  18         20.75         29.99         8.62 o                         
   5   6  18          0.96         12.94         8.31 o                         
   1   7  18        208.88        235.09        10.73 o                         
   2   7  18          8.09         26.89         9.06 o                         
   3   7  18         96.55        103.62         9.52 o                         
   1   1  19        142.33        150.01         5.95 o                         
   2   1  19          4.88          4.74         4.58 o                         
   3   1  19        200.42        218.94         7.85 o                         
   4   1  19          2.96         13.02         6.81 o                         
   5   1  19        124.97        145.10         8.53 o                         
   6   1  19         54.90         61.52         8.24 o                         
   7   1  19         58.98         68.54         8.72 o                         
   8   1  19          0.27         14.85         8.80 o                         
   0   2  19        103.47         97.41         8.78 o                         
   1   2  19         15.14         14.38         5.30 o                         
   2   2  19        117.35        126.18         6.52 o                         
   3   2  19         55.43         54.68         7.84 o                         
   4   2  19         18.04         24.48         6.51 o                         
   5   2  19          3.65          8.36         7.16 o                         
   6   2  19         31.97         34.90         8.16 o                         
   7   2  19         23.69         24.67         8.13 o                         
   8   2  19         57.34         62.90         8.77 o                         
   1   3  19          0.80         -4.29         6.91 o                         
   2   3  19          0.20          8.58         6.00 o                         
   3   3  19          1.57         -1.36         7.23 o                         
   4   3  19          5.69          4.54         6.94 o                         
   5   3  19         13.73         17.22         7.25 o                         
   6   3  19         22.24         27.98         7.97 o                         
   7   3  19         55.32         62.53         8.21 o                         
   0   4  19         28.97         31.10        11.01 o                         
   1   4  19          1.16         -3.94         6.48 o                         
   2   4  19         41.68         44.35         6.73 o                         
   3   4  19         21.73          9.12         8.29 o                         
   4   4  19         14.82          3.68         7.38 o                         
   5   4  19          1.47         -7.57         7.57 o                         
   6   4  19         25.89         18.36         8.04 o                         
   1   5  19         64.61         66.97         7.54 o                         
   2   5  19          0.96          1.51         7.18 o                         
   3   5  19         57.27         55.63         8.72 o                         
   4   5  19          0.00          2.82         8.24 o                         
   5   5  19         21.80         24.78         8.98 o                         
   0   6  19         81.95         78.91        18.50 o                         
   1   6  19          0.19         -4.04         9.77 o                         
   2   6  19         43.66         44.25         9.26 o                         
   0   0  20         74.37         95.71        21.52 o                         
   1   0  20          2.71          6.21         8.13 o                         
   2   0  20        119.72        124.20        12.40 o                         
   3   0  20         32.86         24.11        11.43 o                         
   4   0  20        179.35        155.95        12.57 o                         
   5   0  20        175.07        185.11        21.56 o                         
   6   0  20         66.99         65.36        18.41 o                         
   1   1  20         10.63         22.10         6.16 o                         
   2   1  20          0.10         18.24         7.88 o                         
   3   1  20          0.75         10.11         7.38 o                         
   4   1  20          0.62         20.46        10.81 o                         
   5   1  20          2.20         15.15        11.51 o                         
   6   1  20          0.87         12.58         9.39 o                         
   0   2  20         16.00          5.10         8.18 o                         
   1   2  20          9.72         13.37         6.74 o                         
   2   2  20         43.17         41.03         7.50 o                         
   3   2  20         26.02         36.91         7.81 o                         
   4   2  20         43.56         57.79         8.17 o                         
   5   2  20          4.79          6.47         9.52 o                         
   6   2  20         39.75         45.79         9.59 o                         
   1   3  20         49.52         40.93         7.55 o                         
   2   3  20         12.94         16.31         8.14 o                         
   3   3  20          9.12          5.71         8.46 o                         
   4   3  20          0.18         -5.70         7.85 o                         
   5   3  20         23.46         29.61        11.21 o                         
   0   4  20         50.86         60.72        17.12 o                         
   1   4  20          6.20         24.69         7.38 o                         
   2   4  20         67.58         98.18        10.56 o                         
   3   4  20         11.11         22.40         8.16 o                         
   4   4  20         22.51         13.22         8.86 o                         
   1   1  21         14.93         15.07         8.01 o                         
   2   1  21          0.01         -4.13         8.35 o                         
   3   1  21         97.60         99.17         9.23 o                         
   0   2  21          0.12         15.55        11.74 o                         
   1   2  21          5.01          2.41         9.00 o                         
   2   2  21          5.31         24.08        10.57 o                         
                                                                                
